# Supplementary material for: Archival influenza virus genomes from Europe reveal genomic variability during the 1918 pandemic
Source: Nat Commun. 2022 May 10;13:2314. doi: 10.1038/s41467-022-29614-9 (PMC9090925; doi:10.1038/s41467-022-29614-9)
Supplement: Supplementary file 4 — Source Data [file 41467_2022_29614_MOESM4_ESM.xlsx]

## Sheet: Fig. 2A data
Raw data
				Firefly luciferase light counts (polymerase)			Renilla luciferase light counts (normalisation)			Normalized polymerase activity (Firefly/Renilla ratio)			Expressed as % of BM wt 200 ng
Biological replicate	virus	ng plasmid	#	FF1	FF2	FF3	RL1	RL2	RL3	Ratio 1	Ratio 2	Ratio 3	0.01	0.02	0.03
1	Brevig Mission (BM)	200	1	152272691	149610542	141622258	2509930	2319725	2141244	60.6853	64.5151	66.1541	95.1406	101.145	103.714
		100	2	145858016	144630888	146915574	2635976	2816474	2778027	55.3485	51.3649	52.8934	91.2058	79.6169	79.9548
		50	3	112644461	115378055	112740555	3610464	3354910	3419877	31.2055	34.3982	32.9705	51.4219	53.318	49.839
		25	4	66581738	70055060	64313653	3496367	3865424	3405272	19.0469	18.1268	18.8889	31.3864	28.0971	28.5528
		12.5	5	34945939	33633164	36016511	3557311	3732911	3718810	9.82557	9.01156	9.68599	16.191	13.9682	14.6416
		0	6	39586566	36211884	41164098	1713845	1746956	1819848	23.1075	20.737	22.6249	38.0777	32.1429	34.2003
	Munich-162 (MU)	200	7	26838694	26306558	26738912	1486941	1656466	1474869	18.058	15.8879	18.1349	29.7569	24.6267	27.4131
		100	8	20477094	22752767	21621544	1840529	1884771	1836483	11.1298	12.0764	11.776	18.3402	18.7187	17.8008
		50	9	12775334	15035113	14561129	1715504	2344172	2089638	7.44987	6.41566	6.96949	12.2762	9.94444	10.5352
		25	10	6913812	6721252	8118096	1999607	2345158	2103929	3.45863	2.86675	3.85909	5.69929	4.44353	5.83348
		12.5	11	36822	44511	43188	1079102	1299347	1272367	0.033782	0.0339908	0.0334616	0.0556675	0.0526865	0.0505812
		0	12	40778	39288	46966	1020815	1155480	1223283	0.0395903	0.0337025	0.0378943	0.0652387	0.0522397	0.0572818
2	BM	200	1	186954389	189522875	211599987	637882	640045	895689	293.086	296.109	236.243	106.52	107.619	85.8609
		100	2	209963596	213432669	214093978	974454	1063913	1101777	215.468	200.611	194.317	73.5169	67.7491	82.2531
		50	3	175628838	149392247	172888126	1236285	922848	1211850	142.062	161.882	142.665	48.471	54.6697	60.389
		25	4	138430484	135188987	134596984	1857847	1713071	1764285	74.5112	78.9162	76.2898	25.423	26.6511	32.293
		12.5	5	98907451	101117473	97496989	2005907	2182504	2052962	49.3081	46.3309	47.4909	16.8238	15.6466	20.1026
		0	6	66828	127200	56942	736958	886979	759096	0.0906809	0.143408	0.0750129	0.03094	0.0484309	0.0317525
	MU	200	7	122894116	113113613	107497008	772838	745376	705270	159.017	151.754	152.42	54.2559	51.2493	64.5182
		100	8	116809434	119653246	109561840	876174	945647	811386	133.318	126.531	135.03	45.4875	42.7311	57.1575
		50	9	76102079	79983991	76560965	923991	1033985	947306	82.3624	77.3551	80.8197	28.1018	26.1239	34.2104
		25	10	45860524	52276656	45319129	1093584	1293608	1110823	41.936	40.4115	40.7978	14.3084	13.6475	17.2694
		12.5	11	28696967	34723060	37842255	1359383	1599849	1700842	21.1103	21.704	22.2491	7.20276	7.32973	9.41791
		0	12	38514	33223	48277	469680	368249	515020	0.0820005	0.0902188	0.0937381	0.0279783	0.0304682	0.0396787
3	BM	200	1	167287549	168778638	164059402	453976	451689	389995	368.494	373.661	420.671	95.0686	96.4017	108.53
		100	2	171304956	167191488	156488082	594268	545587	495404	288.262	306.443	315.88	78.227	82.011	75.0896
		50	3	115088415	109666700	109904398	682606	661566	662990	168.602	165.768	165.771	45.7542	44.3633	39.4063
		25	4	65815771	63180221	60596726	764689	772479	730087	86.0687	81.7889	82.9993	23.3569	21.8885	19.7302
		12.5	5	46941475	42823580	42997386	1066648	1072118	976113	44.0084	39.943	44.0496	11.9428	10.6896	10.4713
		0	6	93595	83339	84886	503957	541126	489340	0.18572	0.15401	0.17347	0.0503998	0.0412166	0.0412366
	MU	200	7	72323324	79545675	74944504	330654	365895	359170	218.728	217.4	208.66	59.3573	58.1811	49.6018
		100	8	73519369	75163460	64657545	403614	425651	375356	182.153	176.585	172.257	49.4316	47.258	40.9481
		50	9	51795218	52575264	48831155	506165	546932	492423	102.329	96.1276	99.1651	27.7694	25.7259	23.5731
		25	10	27671489	31292523	26565116	583597	653204	584516	47.4154	47.9062	45.4481	12.8673	12.8208	10.8037
		12.5	11	24011941	23158780	24547631	853958	957955	918645	28.1184	24.1752	26.7216	7.63062	6.46983	6.35214
		0	12	30881	35028	31318	327538	374650	342244	0.0942822	0.0934953	0.0915078	0.0255858	0.0250214	0.0217528
Analysis performed with GraphPad Prism 9.1.0	Coloured boxes indicate final data that appear in the figure
Normalized data in nested view	normalized polymerase activity (% of BM with 200 ng plasmid)
isolate	Brevig Mission (BM)																		Munich-162 (MU)
ng plasmid	200			100			50			25			12.5			0			200			100			50			25			12.5			0
Independent biological replicate	1	2	3	1	2	3	1	2	3	1	2	3	1	2	3	1	2	3	1	2	3	1	2	3	1	2	3	1	2	3	1	2	3	1	2	3
technical replicate
1	95.1406	106.52	95.0686	91.2058	73.5169	78.227	51.4219	48.471	45.7542	31.3864	25.423	23.3569	16.191	16.8238	11.9428	0.0556675	0.03094	0.0503998	38.0777	54.2559	59.3573	29.7569	45.4875	49.4316	18.3402	28.1018	27.7694	12.2762	14.3084	12.8673	5.69929	7.20276	7.63062	0.0652387	0.0279783	0.0255858
2	101.145	107.619	96.4017	79.6169	67.7491	82.011	53.318	54.6697	44.3633	28.0971	26.6511	21.8885	13.9682	15.6466	10.6896	0.0526865	0.0484309	0.0412166	32.1429	51.2493	58.1811	24.6267	42.7311	47.258	18.7187	26.1239	25.7259	9.94444	13.6475	12.8208	4.44353	7.32973	6.46983	0.0522397	0.0304681	0.0250214
3	103.714	85.8609	108.53	79.9548	82.2531	75.0896	49.839	60.389	39.4063	28.5528	32.293	19.7302	14.6416	20.1026	10.4713	0.0505813	0.0317525	0.0412366	34.2003	64.5182	49.6018	27.4131	57.1575	40.9481	17.8008	34.2104	23.5731	10.5352	17.2694	10.8037	5.83348	9.41791	6.35214	0.0572818	0.0396787	0.0217529
XY transformation		BM			MU				Calculation of fold change
	x axis	y axis			y axis
	ng pol plasmid	mean	standard deviation	number of values	mean	standard deviation	number of values		ratio of means BM/MU		rounded to one digit behind comma
	0	0.04477	0.003223	9	0.03836	0.002123	9		1.1671		1.2	grey numbers are not displayed in the figure due to space limitations
	12.5	14.5	0.9213	9	6.709	0.5722	9		2.16128		2.2
	25	26.38	0.7219	9	12.72	0.523	9		2.0739		2.1
	50	49.74	1.124	9	24.48	0.864	9		2.03186		2
	100	78.85	2.273	9	40.53	2.022	9		1.94547		1.9
	200	100	1.509	9	49.06	1.717	9		2.03832		2
Curve fitting															Curve data
																BM	MU
Third order polynomial (cubic)															X	Y	Y
Best-fit values	BM	MU													0	-0.597523	-0.461062
B0	-0.5975	-0.4611													0.2002	-0.35035	-0.344383
B1	1.236	0.5832													0.4004	-0.103588	-0.227846
B2	-0.00514	-0.001779													0.600601	0.142762	-0.111452
B3	7.383e-06	5.069e-07													0.800801	0.388701	0.00479934
95% CI (profile likelihood)															1.001	0.63423	0.120908
B0	-7,720 to 6,525	-9,947 to 9,024													1.2012	0.879348	0.236875
B1	0,8345 to 1,637	0,04891 to 1,117													1.4014	1.12406	0.352699
B2	-0,01030 to 2,118e-005	-0,008652 to 0,005094													1.6016	1.36836	0.46838
B3	-9,440e-006 to 2,421e-005	-2,190e-005 to 2,291e-005													1.8018	1.61224	0.583919
Goodness of Fit															2.002	1.85573	0.699316
Degrees of Freedom	41	41													2.2022	2.0988	0.81457
R squared	0.9717	0.8314													2.4024	2.34146	0.929682
Adjusted R squared	0.9697	0.8191													2.6026	2.58372	1.04465
Sum of Squares	1329	2356													2.8028	2.82557	1.15948
Replicates test for lack of fit															3.003	3.06701	1.27416
SD replicates	5.742	7.673													3.2032	3.30804	1.38871
SD lack of fit	3.156	1.133													3.4034	3.54867	1.50311
Discrepancy (F)	0.302	0.0218													3.6036	3.7889	1.61737
P value	0.5857	0.8834													3.8038	4.02871	1.73148
Evidence of inadequate model?	No	No													4.004	4.26813	1.84546
															4.2042	4.50713	1.95929
Number of points															4.4044	4.74574	2.07298
# of X values	45	45													4.6046	4.98393	2.18653
# Y values analyzed	45	45													4.8048	5.22173	2.29993
															5.00501	5.45912	2.41319
															5.20521	5.69611	2.52632
Statistical Anaylsis															5.40541	5.93269	2.6393
	Two-way ANOVA	Ordinary													5.60561	6.16887	2.75213
	Alpha	0.05													5.80581	6.40465	2.86483
															6.00601	6.64003	2.97738
	Source of Variation	% of total variation	P value	P value summary	Significant?										6.20621	6.87501	3.0898
	Interaction	8.542	<0,0001	****	Yes										6.40641	7.10959	3.20207
	Row Factor	77.25	<0,0001	****	Yes										6.60661	7.34376	3.31419
	Column Factor	14.1	<0,0001	****	Yes										6.80681	7.57754	3.42618
															7.00701	7.81091	3.53802
	ANOVA table	SS	DF	MS	F (DFn, DFd)	P value									7.20721	8.04389	3.64973
	Interaction	2801	5	560.1	F (5, 24) = 364,1	P<0,0001									7.40741	8.27647	3.76129
	Row Factor	25324	5	5065	F (5, 24) = 3292	P<0,0001									7.60761	8.50864	3.87271
	Column Factor	4622	1	4622	F (1, 24) = 3005	P<0,0001									7.80781	8.74042	3.98399
	Residual	36.92	24	1.538											8.00801	8.9718	4.09512
															8.20821	9.20279	4.20612
	Difference between column means														8.40841	9.43337	4.31697
	Mean of BM	44.92													8.60861	9.66356	4.42768
	Mean of MU	22.26													8.80881	9.89335	4.53825
	Difference between means	22.66													9.00901	10.1227	4.64868
	SE of difference	0.4134													9.20921	10.3517	4.75897
	95% CI of difference	21,81 to 23,52													9.40941	10.5804	4.86911
															9.60961	10.8086	4.97911
	Data summary														9.80981	11.0364	5.08898
	Number of columns (Column Factor)	2													10.01	11.2638	5.1987
	Number of rows (Row Factor)	6													10.2102	11.4908	5.30828
	Number of values	36													10.4104	11.7174	5.41772
															10.6106	11.9437	5.52701
															10.8108	12.1695	5.63617
	Multiple comparisons														11.011	12.395	5.74518
	Number of families	1													11.2112	12.62	5.85405
	Number of comparisons per family	6													11.4114	12.8447	5.96279
	Alpha	0.05													11.6116	13.069	6.07138
															11.8118	13.2929	6.17983
	Šídák's multiple comparisons test	Mean Diff,	95,00% CI of diff,	Below threshold?	Summary	Adjusted P Value									12.012	13.5164	6.28813
															12.2122	13.7395	6.3963
	BM - MU														12.4124	13.9622	6.50433
	Row 1	0.00641	-2,896 to 2,909	No	ns	>0,9999	grey numbers are not displayed in the figure due to space limitations								12.6126	14.1845	6.61221
	Row 2	7.791	4,889 to 10,69	Yes	****	<0,0001									12.8128	14.4064	6.71995
	Row 3	13.66	10,76 to 16,56	Yes	****	<0,0001									13.013	14.628	6.82756
	Row 4	25.26	22,36 to 28,16	Yes	****	<0,0001									13.2132	14.8491	6.93502
	Row 5	38.32	35,42 to 41,22	Yes	****	<0,0001									13.4134	15.0699	7.04234
	Row 6	50.94	48,04 to 53,84	Yes	****	<0,0001									13.6136	15.2903	7.14952
															13.8138	15.5102	7.25656
															14.014	15.7298	7.36345
	Test details	Mean 1	Mean 2	Mean Diff,	SE of diff,	N1	N2	t	DF						14.2142	15.9491	7.47021
															14.4144	16.1679	7.57683
	BM - MU														14.6146	16.3863	7.6833
	Row 1	0.04477	0.03836	0.00641	1.013	3	3	0.006329	24						14.8148	16.6044	7.78964
	Row 2	14.5	6.709	7.791	1.013	3	3	7.693	24						15.015	16.822	7.89583
	Row 3	26.38	12.72	13.66	1.013	3	3	13.49	24						15.2152	17.0393	8.00188
	Row 4	49.74	24.48	25.26	1.013	3	3	24.94	24						15.4154	17.2562	8.10779
	Row 5	78.85	40.53	38.32	1.013	3	3	37.84	24						15.6156	17.4727	8.21356
	Row 6	100	49.06	50.94	1.013	3	3	50.3	24						15.8158	17.6889	8.31919
															16.016	17.9046	8.42468
															16.2162	18.12	8.53003
															16.4164	18.335	8.63524
															16.6166	18.5496	8.74031
															16.8168	18.7638	8.84524
															17.017	18.9776	8.95002
															17.2172	19.191	9.05467
															17.4174	19.4041	9.15917
															17.6176	19.6168	9.26354
															17.8178	19.8291	9.36776
															18.018	20.041	9.47185
															18.2182	20.2526	9.57579
															18.4184	20.4637	9.67959
															18.6186	20.6745	9.78326
															18.8188	20.8849	9.88678
															19.019	21.095	9.99016
															19.2192	21.3046	10.0934
															19.4194	21.5139	10.1965
															19.6196	21.7228	10.2995
															19.8198	21.9313	10.4023
															20.02	22.1394	10.505
															20.2202	22.3472	10.6075
															20.4204	22.5546	10.7099
															20.6206	22.7616	10.8122
															20.8208	22.9682	10.9143
															21.021	23.1745	11.0163
															21.2212	23.3804	11.1181
															21.4214	23.5859	11.2198
															21.6216	23.791	11.3214
															21.8218	23.9958	11.4228
															22.022	24.2002	11.5241
															22.2222	24.4042	11.6252
															22.4224	24.6079	11.7262
															22.6226	24.8111	11.8271
															22.8228	25.014	11.9278
															23.023	25.2166	12.0284
															23.2232	25.4187	12.1288
															23.4234	25.6205	12.2291
															23.6236	25.8219	12.3293
															23.8238	26.023	12.4293
															24.024	26.2237	12.5292
															24.2242	26.424	12.6289
															24.4244	26.6239	12.7285
															24.6246	26.8235	12.828
															24.8248	27.0227	12.9273
															25.025	27.2215	13.0265
															25.2252	27.42	13.1255
															25.4254	27.6181	13.2244
															25.6256	27.8158	13.3232
															25.8258	28.0132	13.4218
															26.026	28.2102	13.5203
															26.2262	28.4068	13.6187
															26.4264	28.6031	13.7169
															26.6266	28.799	13.8149
															26.8268	28.9945	13.9129
															27.027	29.1897	14.0107
															27.2272	29.3845	14.1083
															27.4274	29.579	14.2058
															27.6276	29.7731	14.3032
															27.8278	29.9668	14.4004
															28.028	30.1601	14.4975
															28.2282	30.3531	14.5945
															28.4284	30.5458	14.6913
															28.6286	30.738	14.788
															28.8288	30.93	14.8845
															29.029	31.1215	14.9809
															29.2292	31.3127	15.0772
															29.4294	31.5035	15.1733
															29.6296	31.694	15.2693
															29.8298	31.8841	15.3651
															30.03	32.0739	15.4608
															30.2302	32.2633	15.5564
															30.4304	32.4523	15.6518
															30.6306	32.641	15.7471
															30.8308	32.8293	15.8422
															31.031	33.0172	15.9372
															31.2312	33.2049	16.0321
															31.4314	33.3921	16.1268
															31.6316	33.579	16.2214
															31.8318	33.7655	16.3159
															32.032	33.9517	16.4102
															32.2322	34.1375	16.5044
															32.4324	34.323	16.5984
															32.6326	34.5081	16.6923
															32.8328	34.6929	16.7861
															33.033	34.8773	16.8797
															33.2332	35.0613	16.9732
															33.4334	35.245	17.0665
															33.6336	35.4284	17.1597
															33.8338	35.6114	17.2528
															34.034	35.794	17.3457
															34.2342	35.9763	17.4385
															34.4344	36.1583	17.5311
															34.6346	36.3399	17.6236
															34.8348	36.5211	17.716
															35.035	36.702	17.8083
															35.2352	36.8825	17.9004
															35.4354	37.0627	17.9923
															35.6356	37.2426	18.0841
															35.8358	37.4221	18.1758
															36.036	37.6012	18.2674
															36.2362	37.78	18.3588
															36.4364	37.9585	18.45
															36.6366	38.1366	18.5412
															36.8368	38.3143	18.6322
															37.037	38.4917	18.723
															37.2372	38.6688	18.8137
															37.4374	38.8455	18.9043
															37.6376	39.0219	18.9947
															37.8378	39.1979	19.085
															38.038	39.3736	19.1752
															38.2382	39.5489	19.2652
															38.4384	39.7239	19.3551
															38.6386	39.8985	19.4449
															38.8388	40.0729	19.5345
															39.039	40.2468	19.624
															39.2392	40.4204	19.7133
															39.4394	40.5937	19.8025
															39.6396	40.7666	19.8915
															39.8398	40.9392	19.9805
															40.04	41.1115	20.0693
															40.2402	41.2834	20.1579
															40.4404	41.455	20.2464
															40.6406	41.6262	20.3348
															40.8408	41.7971	20.423
															41.041	41.9676	20.5111
															41.2412	42.1378	20.5991
															41.4414	42.3077	20.6869
															41.6416	42.4773	20.7746
															41.8418	42.6464	20.8621
															42.042	42.8153	20.9495
															42.2422	42.9838	21.0368
															42.4424	43.152	21.1239
															42.6426	43.3199	21.2109
															42.8428	43.4874	21.2978
															43.043	43.6545	21.3845
															43.2432	43.8214	21.4711
															43.4434	43.9879	21.5575
															43.6436	44.1541	21.6438
															43.8438	44.3199	21.73
															44.044	44.4854	21.816
															44.2442	44.6506	21.9019
															44.4444	44.8154	21.9877
															44.6446	44.9799	22.0733
															44.8448	45.1441	22.1588
															45.045	45.3079	22.2442
															45.2452	45.4714	22.3294
															45.4454	45.6346	22.4144
															45.6456	45.7974	22.4994
															45.8458	45.9599	22.5842
															46.046	46.1221	22.6688
															46.2462	46.2839	22.7534
															46.4464	46.4454	22.8378
															46.6466	46.6066	22.922
															46.8468	46.7675	23.0061
															47.047	46.928	23.0901
															47.2472	47.0882	23.1739
															47.4474	47.2481	23.2576
															47.6476	47.4076	23.3412
															47.8478	47.5669	23.4246
															48.048	47.7258	23.5079
															48.2482	47.8843	23.5911
															48.4484	48.0426	23.6741
															48.6486	48.2005	23.757
															48.8488	48.3581	23.8397
															49.049	48.5153	23.9224
															49.2492	48.6722	24.0048
															49.4494	48.8289	24.0872
															49.6496	48.9851	24.1694
															49.8498	49.1411	24.2514
															50.0501	49.2967	24.3334
															50.2503	49.4521	24.4152
															50.4505	49.6071	24.4968
															50.6507	49.7617	24.5783
															50.8509	49.9161	24.6597
															51.0511	50.0701	24.741
															51.2513	50.2238	24.8221
															51.4515	50.3772	24.903
															51.6517	50.5303	24.9839
															51.8519	50.683	25.0646
															52.0521	50.8354	25.1451
															52.2523	50.9875	25.2256
															52.4525	51.1393	25.3058
															52.6527	51.2908	25.386
															52.8529	51.4419	25.466
															53.0531	51.5928	25.5459
															53.2533	51.7433	25.6257
															53.4535	51.8935	25.7053
															53.6537	52.0433	25.7847
															53.8539	52.1929	25.8641
															54.0541	52.3421	25.9433
															54.2543	52.4911	26.0223
															54.4545	52.6397	26.1013
															54.6547	52.788	26.1801
															54.8549	52.936	26.2587
															55.0551	53.0836	26.3372
															55.2553	53.231	26.4156
															55.4555	53.378	26.4939
															55.6557	53.5247	26.572
															55.8559	53.6712	26.65
															56.0561	53.8173	26.7278
															56.2563	53.963	26.8055
															56.4565	54.1085	26.8831
															56.6567	54.2537	26.9605
															56.8569	54.3985	27.0378
															57.0571	54.5431	27.115
															57.2573	54.6873	27.192
															57.4575	54.8312	27.2689
															57.6577	54.9748	27.3457
															57.8579	55.1181	27.4223
															58.0581	55.2611	27.4988
															58.2583	55.4038	27.5751
															58.4585	55.5462	27.6513
															58.6587	55.6882	27.7274
															58.8589	55.83	27.8034
															59.0591	55.9714	27.8792
															59.2593	56.1126	27.9548
															59.4595	56.2534	28.0304
															59.6597	56.3939	28.1058
															59.8599	56.5342	28.1811
															60.0601	56.6741	28.2562
															60.2603	56.8137	28.3312
															60.4605	56.953	28.406
															60.6607	57.092	28.4808
															60.8609	57.2307	28.5554
															61.0611	57.3691	28.6298
															61.2613	57.5072	28.7041
															61.4615	57.645	28.7783
															61.6617	57.7824	28.8524
															61.8619	57.9196	28.9263
															62.0621	58.0565	29.0001
															62.2623	58.1931	29.0737
															62.4625	58.3294	29.1472
															62.6627	58.4653	29.2206
															62.8629	58.601	29.2938
															63.0631	58.7364	29.3669
															63.2633	58.8714	29.4399
															63.4635	59.0062	29.5127
															63.6637	59.1407	29.5854
															63.8639	59.2749	29.658
															64.0641	59.4087	29.7304
															64.2643	59.5423	29.8027
															64.4645	59.6756	29.8749
															64.6647	59.8086	29.9469
															64.8649	59.9413	30.0188
															65.0651	60.0737	30.0906
															65.2653	60.2057	30.1622
															65.4655	60.3375	30.2337
															65.6657	60.469	30.305
															65.8659	60.6002	30.3762
															66.0661	60.7312	30.4473
															66.2663	60.8618	30.5183
															66.4665	60.9921	30.5891
															66.6667	61.1221	30.6598
															66.8669	61.2518	30.7303
															67.0671	61.3813	30.8007
															67.2673	61.5104	30.871
															67.4675	61.6393	30.9411
															67.6677	61.7678	31.0112
															67.8679	61.8961	31.081
															68.0681	62.0241	31.1508
															68.2683	62.1518	31.2204
															68.4685	62.2792	31.2898
															68.6687	62.4063	31.3592
															68.8689	62.5331	31.4284
															69.0691	62.6596	31.4974
															69.2693	62.7859	31.5664
															69.4695	62.9118	31.6352
															69.6697	63.0375	31.7038
															69.8699	63.1628	31.7724
															70.0701	63.2879	31.8408
															70.2703	63.4127	31.909
															70.4705	63.5372	31.9772
															70.6707	63.6614	32.0452
															70.8709	63.7854	32.113
															71.0711	63.909	32.1807
															71.2713	64.0324	32.2483
															71.4715	64.1554	32.3158
															71.6717	64.2782	32.3831
															71.8719	64.4007	32.4503
															72.0721	64.523	32.5174
															72.2723	64.6449	32.5843
															72.4725	64.7666	32.6511
															72.6727	64.8879	32.7177
															72.8729	65.009	32.7843
															73.0731	65.1298	32.8506
															73.2733	65.2503	32.9169
															73.4735	65.3706	32.983
															73.6737	65.4905	33.049
															73.8739	65.6102	33.1149
															74.0741	65.7296	33.1806
															74.2743	65.8487	33.2462
															74.4745	65.9676	33.3116
															74.6747	66.0861	33.3769
															74.8749	66.2044	33.4421
															75.0751	66.3224	33.5072
															75.2753	66.4401	33.5721
															75.4755	66.5576	33.6369
															75.6757	66.6747	33.7015
															75.8759	66.7916	33.7661
															76.0761	66.9082	33.8304
															76.2763	67.0245	33.8947
															76.4765	67.1406	33.9588
															76.6767	67.2564	34.0228
															76.8769	67.3719	34.0866
															77.0771	67.4871	34.1504
															77.2773	67.6021	34.214
															77.4775	67.7167	34.2774
															77.6777	67.8311	34.3407
															77.8779	67.9453	34.4039
															78.0781	68.0591	34.467
															78.2783	68.1727	34.5299
															78.4785	68.286	34.5927
															78.6787	68.399	34.6553
															78.8789	68.5118	34.7178
															79.0791	68.6243	34.7802
															79.2793	68.7365	34.8425
															79.4795	68.8485	34.9046
															79.6797	68.9601	34.9666
															79.8799	69.0715	35.0285
															80.0801	69.1827	35.0902
															80.2803	69.2935	35.1518
															80.4805	69.4041	35.2132
															80.6807	69.5145	35.2745
															80.8809	69.6245	35.3357
															81.0811	69.7343	35.3968
															81.2813	69.8438	35.4577
															81.4815	69.9531	35.5185
															81.6817	70.0621	35.5792
															81.8819	70.1708	35.6397
															82.0821	70.2792	35.7001
															82.2823	70.3874	35.7604
															82.4825	70.4954	35.8205
															82.6827	70.603	35.8805
															82.8829	70.7104	35.9404
															83.0831	70.8175	36.0001
															83.2833	70.9244	36.0597
															83.4835	71.031	36.1192
															83.6837	71.1373	36.1785
															83.8839	71.2434	36.2377
															84.0841	71.3492	36.2968
															84.2843	71.4547	36.3557
															84.4845	71.56	36.4145
															84.6847	71.665	36.4732
															84.8849	71.7698	36.5317
															85.0851	71.8743	36.5901
															85.2853	71.9785	36.6484
															85.4855	72.0825	36.7066
															85.6857	72.1862	36.7646
															85.8859	72.2897	36.8224
															86.0861	72.3929	36.8802
															86.2863	72.4958	36.9378
															86.4865	72.5985	36.9953
															86.6867	72.7009	37.0526
															86.8869	72.8031	37.1099
															87.0871	72.905	37.167
															87.2873	73.0066	37.2239
															87.4875	73.108	37.2807
															87.6877	73.2091	37.3374
															87.8879	73.31	37.394
															88.0881	73.4106	37.4504
															88.2883	73.511	37.5067
															88.4885	73.6111	37.5629
															88.6887	73.7109	37.6189
															88.8889	73.8105	37.6748
															89.0891	73.9099	37.7306
															89.2893	74.009	37.7862
															89.4895	74.1078	37.8417
															89.6897	74.2064	37.8971
															89.8899	74.3047	37.9523
															90.0901	74.4028	38.0074
															90.2903	74.5006	38.0624
															90.4905	74.5982	38.1173
															90.6907	74.6955	38.172
															90.8909	74.7926	38.2266
															91.0911	74.8894	38.281
															91.2913	74.986	38.3353
															91.4915	75.0823	38.3895
															91.6917	75.1784	38.4436
															91.8919	75.2742	38.4975
															92.0921	75.3698	38.5513
															92.2923	75.4651	38.605
															92.4925	75.5602	38.6585
															92.6927	75.655	38.7119
															92.8929	75.7496	38.7652
															93.0931	75.8439	38.8183
															93.2933	75.938	38.8713
															93.4935	76.0319	38.9242
															93.6937	76.1255	38.9769
															93.8939	76.2188	39.0296
															94.0941	76.3119	39.082
															94.2943	76.4048	39.1344
															94.4945	76.4974	39.1866
															94.6947	76.5898	39.2387
															94.8949	76.6819	39.2907
															95.0951	76.7738	39.3425
															95.2953	76.8654	39.3942
															95.4955	76.9568	39.4457
															95.6957	77.048	39.4972
															95.8959	77.1389	39.5485
															96.0961	77.2295	39.5996
															96.2963	77.32	39.6507
															96.4965	77.4102	39.7016
															96.6967	77.5001	39.7524
															96.8969	77.5898	39.803
															97.0971	77.6793	39.8535
															97.2973	77.7685	39.9039
															97.4975	77.8575	39.9542
															97.6977	77.9462	40.0043
															97.8979	78.0348	40.0543
															98.0981	78.123	40.1042
															98.2983	78.2111	40.1539
															98.4985	78.2989	40.2035
															98.6987	78.3864	40.253
															98.8989	78.4737	40.3023
															99.0991	78.5608	40.3515
															99.2993	78.6477	40.4006
															99.4995	78.7343	40.4496
															99.6997	78.8207	40.4984
															99.8999	78.9068	40.5471
															100.1	78.9927	40.5956
															100.3	79.0784	40.6441
															100.501	79.1639	40.6924
															100.701	79.2491	40.7405
															100.901	79.334	40.7886
															101.101	79.4188	40.8365
															101.301	79.5033	40.8842
															101.502	79.5876	40.9319
															101.702	79.6716	40.9794
															101.902	79.7554	41.0268
															102.102	79.839	41.074
															102.302	79.9224	41.1212
															102.503	80.0055	41.1682
															102.703	80.0884	41.215
															102.903	80.171	41.2618
															103.103	80.2535	41.3084
															103.303	80.3357	41.3548
															103.504	80.4176	41.4012
															103.704	80.4994	41.4474
															103.904	80.5809	41.4935
															104.104	80.6622	41.5394
															104.304	80.7433	41.5853
															104.505	80.8241	41.631
															104.705	80.9047	41.6765
															104.905	80.9851	41.722
															105.105	81.0653	41.7673
															105.305	81.1452	41.8124
															105.506	81.2249	41.8575
															105.706	81.3044	41.9024
															105.906	81.3836	41.9472
															106.106	81.4627	41.9918
															106.306	81.5415	42.0364
															106.507	81.6201	42.0808
															106.707	81.6984	42.125
															106.907	81.7766	42.1692
															107.107	81.8545	42.2132
															107.307	81.9322	42.2571
															107.508	82.0097	42.3008
															107.708	82.0869	42.3444
															107.908	82.164	42.3879
															108.108	82.2408	42.4313
															108.308	82.3174	42.4745
															108.509	82.3938	42.5176
															108.709	82.4699	42.5606
															108.909	82.5459	42.6034
															109.109	82.6216	42.6461
															109.309	82.6971	42.6887
															109.51	82.7724	42.7312
															109.71	82.8474	42.7735
															109.91	82.9223	42.8157
															110.11	82.9969	42.8578
															110.31	83.0713	42.8997
															110.511	83.1455	42.9415
															110.711	83.2195	42.9832
															110.911	83.2933	43.0248
															111.111	83.3668	43.0662
															111.311	83.4401	43.1075
															111.512	83.5133	43.1486
															111.712	83.5862	43.1897
															111.912	83.6589	43.2306
															112.112	83.7313	43.2713
															112.312	83.8036	43.312
															112.513	83.8757	43.3525
															112.713	83.9475	43.3929
															112.913	84.0191	43.4332
															113.113	84.0906	43.4733
															113.313	84.1618	43.5133
															113.514	84.2328	43.5532
															113.714	84.3036	43.5929
															113.914	84.3741	43.6325
															114.114	84.4445	43.672
															114.314	84.5147	43.7114
															114.515	84.5846	43.7506
															114.715	84.6543	43.7897
															114.915	84.7239	43.8287
															115.115	84.7932	43.8675
															115.315	84.8623	43.9063
															115.516	84.9312	43.9448
															115.716	84.9999	43.9833
															115.916	85.0684	44.0216
															116.116	85.1367	44.0598
															116.316	85.2048	44.0979
															116.517	85.2727	44.1359
															116.717	85.3403	44.1737
															116.917	85.4078	44.2114
															117.117	85.4751	44.2489
															117.317	85.5421	44.2864
															117.518	85.609	44.3237
															117.718	85.6756	44.3608
															117.918	85.7421	44.3979
															118.118	85.8083	44.4348
															118.318	85.8744	44.4716
															118.519	85.9402	44.5083
															118.719	86.0059	44.5448
															118.919	86.0713	44.5812
															119.119	86.1365	44.6175
															119.319	86.2016	44.6536
															119.52	86.2664	44.6896
															119.72	86.3311	44.7255
															119.92	86.3955	44.7613
															120.12	86.4597	44.7969
															120.32	86.5238	44.8325
															120.521	86.5876	44.8678
															120.721	86.6513	44.9031
															120.921	86.7147	44.9382
															121.121	86.7779	44.9732
															121.321	86.841	45.0081
															121.522	86.9039	45.0428
															121.722	86.9665	45.0774
															121.922	87.029	45.1119
															122.122	87.0912	45.1463
															122.322	87.1533	45.1805
															122.523	87.2152	45.2146
															122.723	87.2769	45.2486
															122.923	87.3384	45.2824
															123.123	87.3997	45.3162
															123.323	87.4608	45.3498
															123.524	87.5217	45.3832
															123.724	87.5824	45.4166
															123.924	87.6429	45.4498
															124.124	87.7032	45.4829
															124.324	87.7634	45.5158
															124.525	87.8233	45.5486
															124.725	87.8831	45.5813
															124.925	87.9427	45.6139
															125.125	88.002	45.6464
															125.325	88.0612	45.6787
															125.526	88.1202	45.7109
															125.726	88.179	45.7429
															125.926	88.2376	45.7749
															126.126	88.2961	45.8067
															126.326	88.3543	45.8384
															126.527	88.4124	45.8699
															126.727	88.4702	45.9013
															126.927	88.5279	45.9326
															127.127	88.5854	45.9638
															127.327	88.6427	45.9949
															127.528	88.6998	46.0258
															127.728	88.7568	46.0566
															127.928	88.8135	46.0872
															128.128	88.8701	46.1178
															128.328	88.9265	46.1482
															128.529	88.9827	46.1785
															128.729	89.0387	46.2086
															128.929	89.0945	46.2387
															129.129	89.1502	46.2686
															129.329	89.2056	46.2983
															129.53	89.2609	46.328
															129.73	89.316	46.3575
															129.93	89.3709	46.3869
															130.13	89.4257	46.4162
															130.33	89.4802	46.4453
															130.531	89.5346	46.4743
															130.731	89.5888	46.5032
															130.931	89.6428	46.532
															131.131	89.6966	46.5606
															131.331	89.7503	46.5891
															131.532	89.8038	46.6175
															131.732	89.8571	46.6458
															131.932	89.9102	46.6739
															132.132	89.9631	46.7019
															132.332	90.0159	46.7298
															132.533	90.0685	46.7575
															132.733	90.1209	46.7851
															132.933	90.1731	46.8126
															133.133	90.2252	46.84
															133.333	90.2771	46.8673
															133.534	90.3288	46.8944
															133.734	90.3803	46.9214
															133.934	90.4317	46.9482
															134.134	90.4828	46.975
															134.334	90.5339	47.0016
															134.535	90.5847	47.0281
															134.735	90.6354	47.0544
															134.935	90.6858	47.0807
															135.135	90.7362	47.1068
															135.335	90.7863	47.1327
															135.536	90.8363	47.1586
															135.736	90.8861	47.1843
															135.936	90.9357	47.2099
															136.136	90.9852	47.2354
															136.336	91.0345	47.2608
															136.537	91.0836	47.286
															136.737	91.1325	47.3111
															136.937	91.1813	47.3361
															137.137	91.2299	47.3609
															137.337	91.2784	47.3856
															137.538	91.3267	47.4102
															137.738	91.3748	47.4347
															137.938	91.4227	47.459
															138.138	91.4705	47.4833
															138.338	91.5181	47.5073
															138.539	91.5655	47.5313
															138.739	91.6128	47.5552
															138.939	91.6599	47.5789
															139.139	91.7069	47.6025
															139.339	91.7536	47.6259
															139.54	91.8003	47.6493
															139.74	91.8467	47.6725
															139.94	91.893	47.6956
															140.14	91.9391	47.7185
															140.34	91.9851	47.7414
															140.541	92.0309	47.7641
															140.741	92.0765	47.7867
															140.941	92.122	47.8091
															141.141	92.1673	47.8314
															141.341	92.2124	47.8537
															141.542	92.2574	47.8757
															141.742	92.3022	47.8977
															141.942	92.3469	47.9195
															142.142	92.3914	47.9412
															142.342	92.4358	47.9628
															142.543	92.48	47.9843
															142.743	92.524	48.0056
															142.943	92.5679	48.0268
															143.143	92.6116	48.0479
															143.343	92.6551	48.0688
															143.544	92.6985	48.0897
															143.744	92.7418	48.1104
															143.944	92.7848	48.131
															144.144	92.8278	48.1514
															144.344	92.8705	48.1717
															144.545	92.9131	48.192
															144.745	92.9556	48.212
															144.945	92.9979	48.232
															145.145	93.0401	48.2518
															145.345	93.082	48.2715
															145.546	93.1239	48.2911
															145.746	93.1656	48.3106
															145.946	93.2071	48.3299
															146.146	93.2485	48.3491
															146.346	93.2897	48.3682
															146.547	93.3308	48.3871
															146.747	93.3717	48.406
															146.947	93.4125	48.4247
															147.147	93.4531	48.4433
															147.347	93.4936	48.4617
															147.548	93.5339	48.48
															147.748	93.5741	48.4983
															147.948	93.6141	48.5163
															148.148	93.654	48.5343
															148.348	93.6937	48.5521
															148.549	93.7333	48.5698
															148.749	93.7727	48.5874
															148.949	93.812	48.6049
															149.149	93.8511	48.6222
															149.349	93.8901	48.6394
															149.55	93.9289	48.6565
															149.75	93.9676	48.6735
															149.95	94.0061	48.6903
															150.15	94.0445	48.707
															150.35	94.0828	48.7236
															150.551	94.1209	48.7401
															150.751	94.1589	48.7564
															150.951	94.1967	48.7727
															151.151	94.2343	48.7887
															151.351	94.2719	48.8047
															151.552	94.3093	48.8206
															151.752	94.3465	48.8363
															151.952	94.3836	48.8519
															152.152	94.4206	48.8673
															152.352	94.4574	48.8827
															152.553	94.4941	48.8979
															152.753	94.5306	48.913
															152.953	94.567	48.928
															153.153	94.6032	48.9429
															153.353	94.6394	48.9576
															153.554	94.6753	48.9722
															153.754	94.7112	48.9867
															153.954	94.7469	49.001
															154.154	94.7824	49.0153
															154.354	94.8178	49.0294
															154.555	94.8531	49.0433
															154.755	94.8882	49.0572
															154.955	94.9233	49.0709
															155.155	94.9581	49.0846
															155.355	94.9929	49.0981
															155.556	95.0274	49.1114
															155.756	95.0619	49.1247
															155.956	95.0962	49.1378
															156.156	95.1304	49.1508
															156.356	95.1645	49.1636
															156.557	95.1984	49.1764
															156.757	95.2322	49.189
															156.957	95.2658	49.2015
															157.157	95.2993	49.2139
															157.357	95.3327	49.2262
															157.558	95.366	49.2383
															157.758	95.3991	49.2503
															157.958	95.4321	49.2622
															158.158	95.4649	49.2739
															158.358	95.4977	49.2856
															158.559	95.5303	49.2971
															158.759	95.5627	49.3085
															158.959	95.5951	49.3198
															159.159	95.6273	49.3309
															159.359	95.6593	49.3419
															159.56	95.6913	49.3528
															159.76	95.7231	49.3636
															159.96	95.7548	49.3742
															160.16	95.7864	49.3848
															160.36	95.8178	49.3952
															160.561	95.8491	49.4055
															160.761	95.8803	49.4156
															160.961	95.9113	49.4257
															161.161	95.9423	49.4356
															161.361	95.9731	49.4454
															161.562	96.0037	49.455
															161.762	96.0343	49.4646
															161.962	96.0647	49.474
															162.162	96.095	49.4833
															162.362	96.1252	49.4925
															162.563	96.1552	49.5015
															162.763	96.1852	49.5105
															162.963	96.215	49.5193
															163.163	96.2446	49.5279
															163.363	96.2742	49.5365
															163.564	96.3036	49.5449
															163.764	96.333	49.5533
															163.964	96.3622	49.5615
															164.164	96.3912	49.5695
															164.364	96.4202	49.5775
															164.565	96.449	49.5853
															164.765	96.4777	49.593
															164.965	96.5063	49.6006
															165.165	96.5348	49.608
															165.365	96.5632	49.6154
															165.566	96.5914	49.6226
															165.766	96.6195	49.6297
															165.966	96.6475	49.6367
															166.166	96.6754	49.6435
															166.366	96.7032	49.6502
															166.567	96.7308	49.6568
															166.767	96.7584	49.6633
															166.967	96.7858	49.6697
															167.167	96.8131	49.6759
															167.367	96.8403	49.682
															167.568	96.8673	49.688
															167.768	96.8943	49.6939
															167.968	96.9211	49.6996
															168.168	96.9479	49.7052
															168.368	96.9745	49.7107
															168.569	97.001	49.7161
															168.769	97.0274	49.7214
															168.969	97.0537	49.7265
															169.169	97.0798	49.7315
															169.369	97.1059	49.7364
															169.57	97.1318	49.7412
															169.77	97.1577	49.7458
															169.97	97.1834	49.7504
															170.17	97.209	49.7548
															170.37	97.2345	49.7591
															170.571	97.2599	49.7632
															170.771	97.2852	49.7673
															170.971	97.3104	49.7712
															171.171	97.3354	49.775
															171.371	97.3604	49.7786
															171.572	97.3852	49.7822
															171.772	97.41	49.7856
															171.972	97.4346	49.7889
															172.172	97.4591	49.7921
															172.372	97.4836	49.7952
															172.573	97.5079	49.7981
															172.773	97.5321	49.8009
															172.973	97.5562	49.8036
															173.173	97.5802	49.8062
															173.373	97.6041	49.8087
															173.574	97.6279	49.811
															173.774	97.6516	49.8132
															173.974	97.6752	49.8153
															174.174	97.6986	49.8173
															174.374	97.722	49.8191
															174.575	97.7453	49.8209
															174.775	97.7685	49.8225
															174.975	97.7916	49.824
															175.175	97.8145	49.8253
															175.375	97.8374	49.8266
															175.576	97.8602	49.8277
															175.776	97.8828	49.8287
															175.976	97.9054	49.8296
															176.176	97.9279	49.8303
															176.376	97.9502	49.831
															176.577	97.9725	49.8315
															176.777	97.9947	49.8319
															176.977	98.0168	49.8322
															177.177	98.0387	49.8323
															177.377	98.0606	49.8323
															177.578	98.0824	49.8323
															177.778	98.1041	49.832
															177.978	98.1257	49.8317
															178.178	98.1472	49.8313
															178.378	98.1686	49.8307
															178.579	98.1899	49.83
															178.779	98.2111	49.8292
															178.979	98.2322	49.8282
															179.179	98.2532	49.8272
															179.379	98.2741	49.826
															179.58	98.295	49.8247
															179.78	98.3157	49.8233
															179.98	98.3364	49.8218
															180.18	98.3569	49.8201
															180.38	98.3774	49.8183
															180.581	98.3977	49.8164
															180.781	98.418	49.8144
															180.981	98.4382	49.8123
															181.181	98.4583	49.81
															181.381	98.4783	49.8076
															181.582	98.4982	49.8051
															181.782	98.5181	49.8025
															181.982	98.5378	49.7997
															182.182	98.5574	49.7969
															182.382	98.577	49.7939
															182.583	98.5965	49.7908
															182.783	98.6159	49.7875
															182.983	98.6351	49.7842
															183.183	98.6544	49.7807
															183.383	98.6735	49.7771
															183.584	98.6925	49.7734
															183.784	98.7115	49.7696
															183.984	98.7303	49.7657
															184.184	98.7491	49.7616
															184.384	98.7678	49.7574
															184.585	98.7864	49.7531
															184.785	98.8049	49.7487
															184.985	98.8234	49.7441
															185.185	98.8417	49.7395
															185.385	98.86	49.7347
															185.586	98.8782	49.7298
															185.786	98.8963	49.7247
															185.986	98.9143	49.7196
															186.186	98.9323	49.7143
															186.386	98.9501	49.7089
															186.587	98.9679	49.7034
															186.787	98.9856	49.6978
															186.987	99.0032	49.692
															187.187	99.0208	49.6862
															187.387	99.0382	49.6802
															187.588	99.0556	49.6741
															187.788	99.0729	49.6678
															187.988	99.0901	49.6615
															188.188	99.1073	49.655
															188.388	99.1244	49.6484
															188.589	99.1414	49.6417
															188.789	99.1583	49.6349
															188.989	99.1751	49.628
															189.189	99.1919	49.6209
															189.389	99.2085	49.6137
															189.59	99.2252	49.6064
															189.79	99.2417	49.599
															189.99	99.2581	49.5914
															190.19	99.2745	49.5838
															190.39	99.2908	49.576
															190.591	99.3071	49.5681
															190.791	99.3232	49.5601
															190.991	99.3393	49.5519
															191.191	99.3553	49.5437
															191.391	99.3713	49.5353
															191.592	99.3871	49.5268
															191.792	99.4029	49.5182
															191.992	99.4187	49.5095
															192.192	99.4343	49.5006
															192.392	99.4499	49.4916
															192.593	99.4654	49.4825
															192.793	99.4809	49.4733
															192.993	99.4962	49.464
															193.193	99.5115	49.4545
															193.393	99.5268	49.445
															193.594	99.5419	49.4353
															193.794	99.557	49.4255
															193.994	99.5721	49.4155
															194.194	99.587	49.4055
															194.394	99.6019	49.3953
															194.595	99.6168	49.385
															194.795	99.6315	49.3746
															194.995	99.6462	49.3641
															195.195	99.6608	49.3535
															195.395	99.6754	49.3427
															195.596	99.6899	49.3318
															195.796	99.7043	49.3208
															195.996	99.7187	49.3097
															196.196	99.733	49.2985
															196.396	99.7473	49.2871
															196.597	99.7614	49.2757
															196.797	99.7756	49.2641
															196.997	99.7896	49.2524
															197.197	99.8036	49.2405
															197.397	99.8175	49.2286
															197.598	99.8314	49.2165
															197.798	99.8452	49.2043
															197.998	99.859	49.192
															198.198	99.8726	49.1796
															198.398	99.8863	49.1671
															198.599	99.8998	49.1544
															198.799	99.9133	49.1416
															198.999	99.9268	49.1287
															199.199	99.9402	49.1157
															199.399	99.9535	49.1026
															199.6	99.9668	49.0894
															199.8	99.98	49.076
															200	99.9932	49.0625

## Sheet: Fig. 2A blots
	Western blots Fig 2A
	Images were captured with an Advanced Fluorescence and ECL Imager (INTAS, Göttingen, Germany) using a 16 bit camera. Files were processed in Adobe Photoshop as follows: 1. Rotation 90° cw. 2. Tone inversion. 3. Tone adjustment to accomodate for 8 bit display without cropping parts of the histogram. Boxes indicate areas used for the figure. Bright light whole blot pictures capture marker proteins.
	Immunoblots									Marker bright light

## Sheet: Fig. 2B data
Raw data
			Firefly luciferase light counts (polymerase)			Renilla luciferase light counts (normalisation)			untransfected background substracted						Normalized polymerase activity (Firefly/Renilla ratio)			Expressed as % of BM wt
Biological replicate	#	Name	FF1	FF2	FF3	RL1	RL2	RL3	FF1-ut	FF2-ut	FF3-ut	RL1-ut	RL2-ut	RL3-ut	Ratio 1	Ratio 2	Ratio3	1	2	3
1	1	BM	146518887	129099093	143541295	1564037	1373562	1505918	146518584	129098824	143541004	1563577	1373102	1505526	93.7073	94.0198	95.3428	99.3118	99.6431	101.045
	2	BM x MU PB2	142316398	130668207	124511552	1759555	1516499	1525377	142316095	130667938	124511261	1759095	1516039	1524985	80.903	86.1904	81.6475	86.3359	91.6725	85.6358
	3	BM x MU PB1	126625009	121210546	111638262	1546640	1373596	1325240	126624706	121210277	111637971	1546180	1373136	1324848	81.8952	88.2726	84.2647	87.3947	93.8872	88.3808
	4	BM x MU PA	65946277	64098833	55855207	1295222	1351267	1382395	65945974	64098564	55854916	1294762	1350807	1382003	50.9329	47.4521	40.4159	54.3532	50.4703	42.3901
	5	BM x MU NP	170470603	166277529	166431552	1579965	1550709	1631761	170470300	166277260	166431261	1579505	1550249	1631369	107.926	107.258	102.019	115.174	114.081	107.003
	6	BM - PB1	970598	791781	1032450	1779933	1763333	1809917	970295	791512	1032159	1779473	1762873	1809525	0.545271	0.44899	0.570403	0.581887	0.477548	0.598266
	7	MU	60607868	63831834	49080835	1490304	1374773	1289394	60607565	63831565	49080544	1489844	1374313	1289002	40.6805	46.4462	38.0764	43.4123	49.4004	39.9363
	8	MU x BM PB2	62897777	60222301	54308926	1301309	1272300	1236711	62897474	60222032	54308635	1300849	1271840	1236319	48.3511	47.3503	43.9277	51.598	50.3621	46.0734
	9	MU x BM PB1	72529368	84257647	83503404	1092149	1304705	1285941	72529065	84257378	83503113	1091689	1304245	1285549	66.4375	64.6024	64.9552	70.8989	68.7115	68.1281
	10	MU x BM PA	120212217	117728347	112362072	1601071	1630248	1637668	120211914	117728078	112361781	1600611	1629788	1637276	75.1038	72.2352	68.6273	80.1472	76.8298	71.9795
	11	MU x BM NP	38707635	34010504	37837267	1303315	1245813	1380702	38707332	34010235	37836976	1302855	1245353	1380310	29.7096	27.3097	27.4119	31.7047	29.0468	28.7509
	12	MU - PB1	227027	210202	600533	1546147	1517799	1430291	226724	209933	600242	1545687	1517339	1429899	0.146682	0.138356	0.419779	0.156532	0.147156	0.440284
	13	untransfected	303	269	291	460	460	392	0	0	0	0	0	0
2	1	BM	137912460	135810291	155110316	2300311	2401248	3140089	137912034	135809966	155109184	2299807	2400788	3139585	59.9668	56.5689	49.4044	108.413	102.27	89.3172
	2	BM x MU PB2	132451940	122300465	121517314	3440748	2628892	2334397	132451514	122300140	121516182	3440244	2628432	2333893	38.5006	46.5297	52.0659	64.2032	82.2531	105.387
	3	BM x MU PB1	106538145	104704992	72745791	2528750	2921727	1672372	106537719	104704667	72744659	2528246	2921267	1671868	42.139	35.8422	43.511	70.2705	63.3603	88.0712
	4	BM x MU PA	75911515	65344276	88374836	2109982	2359876	2380635	75911089	65343951	88373704	2109478	2359416	2380131	35.9857	27.695	37.1298	60.0094	48.9579	75.1548
	5	BM x MU NP	127210432	149288530	164488763	2061952	2589828	3072790	127210006	149288205	164487631	2061448	2589368	3072286	61.7091	57.6543	53.5392	102.905	101.919	108.369
	6	BM - PB1	1141390	755374	1249826	3154201	3147532	2632041	1140964	755049	1248694	3153697	3147072	2631537	0.361786	0.239921	0.474511	0.603311	0.424122	0.960464
	7	MU	48913519	45739803	45588649	2205146	2399802	2107718	48913093	45739478	45587517	2204642	2399342	2107214	22.1864	19.0633	21.634	36.9978	33.6993	43.7897
	8	MU x BM PB2	53345008	57394831	69602866	2277198	2085603	2455903	53344582	57394506	69601734	2276694	2085143	2455399	23.4307	27.5255	28.3464	39.0728	48.6583	57.3763
	9	MU x BM PB1	82111067	70618783	77123511	2626582	2250151	2410350	82110641	70618458	77122379	2626078	2249691	2409846	31.2674	31.3903	32.003	52.1412	55.4904	64.7778
	10	MU x BM PA	120371934	112907256	119420088	3093269	3001568	2996547	120371508	112906931	119418956	3092765	3001108	2996043	38.9204	37.6217	39.8589	64.9032	66.506	80.6789
	11	MU x BM NP	56495040	39930413	46320541	3144987	2355112	2302687	56494614	39930088	46319409	3144483	2354652	2302183	17.9663	16.958	20.1198	29.9604	29.9775	40.7247
	12	MU - PB1	2486806	752965	577645	3070930	2813829	3068542	2486380	752640	576513	3070426	2813369	3068038	0.809783	0.267523	0.187909	1.35039	0.472915	0.38035
	13	untransfected	426	325	1132	504	460	504	0	0	0	0	0	0
3	1	BM	169218692	165709927	162153301	2361703	2134407	2202075	169218356	165180817	162096214	2361288	2126280	2200876	71.6636	77.6854	73.6508	96.4085	104.51	99.0819
	2	BM x MU PB2	165143021	168949810	174625577	2386127	2646927	2984889	165142685	168420700	174568490	2385712	2638800	2983690	69.2216	63.8247	58.5076	96.5924	82.158	79.4392
	3	BM x MU PB1	147543614	156938986	160196848	2223787	2242786	2699643	147543278	156409876	160139761	2223372	2234659	2698444	66.3601	69.9927	59.3452	92.5995	90.0977	80.5765
	4	BM x MU PA	69773433	80463165	84340593	1554341	1819960	1794785	69773097	79934055	84283506	1553926	1811833	1793586	44.9012	44.1178	46.9916	62.6555	56.7903	63.8033
	5	BM x MU NP	180936771	183000818	181594649	2128981	2193881	2201750	180936435	182471708	181537562	2128566	2185754	2200551	85.0039	83.4823	82.4964	118.615	107.462	112.01
	6	BM - PB1	922792	934539	963783	2385791	2607124	2370692	922456	405429	906696	2385376	2598997	2369493	0.386713	0.155994	0.382654	0.539623	0.200803	0.519552
	7	MU	77369627	88748454	75962718	1863788	1982603	1825856	77369291	88219344	75905631	1863373	1974476	1824657	41.5211	44.6799	41.5999	57.9389	57.5139	56.4827
	8	MU x BM PB2	63059635	76578193	78549262	1307732	1691259	1614735	63059299	76049083	78492175	1307317	1683132	1613536	48.2357	45.1831	48.6461	67.3085	58.1616	66.0496
	9	MU x BM PB1	107105769	104842605	105904848	1593841	1690575	1580951	107105433	104313495	105847761	1593426	1682448	1579752	67.2171	62.001	67.0028	93.7953	79.8104	90.9736
	10	MU x BM PA	122952302	131346295	126128327	1943002	2156701	1983971	122951966	130817185	126071240	1942587	2148574	1982772	63.2929	60.8856	63.5833	88.3195	78.3746	86.3308
	11	MU x BM NP	38250958	58260827	47518850	1361916	1941724	1604355	38250622	57731717	47461763	1361501	1933597	1603156	28.0945	29.8572	29.6052	39.2032	38.4334	40.1967
	12	MU - PB1	306196	658103	478423	1258681	1690822	1386139	305860	128993	421336	1258266	1682695	1384940	0.243081	0.0766586	0.304227	0.339197	0.0986783	0.413067
	13	untransfected	336	529110	57087	415	8127	1199	0	0	0	0	0	0
Normalized data in nested view	normalised polymerase activity (% of BM wt)
Polymerase subunit combination	BM wt			BM x MU PB2			BM x MU PB1			BM x MU PA			BM x MU NP			BM - PB1			MUwt			MU x BM PB2			MU x BM PB1			MU x BM PA			MU x BM NP			MU - PB1
Independent biological replicate	1	2	3	1	2	3	1	2	3	1	2	3	1	2	3	1	2	3	1	2	3	1	2	3	1	2	3	1	2	3	1	2	3	1	2	3
technical replicate
1	99.3118	108.413	96.4085	64.2032	86.3359	96.5924	70.2705	87.3947	92.5995	60.0094	54.3532	62.6555	102.905	115.174	118.615	0.603311	0.581887	0.539623	36.9978	43.4123	57.9389	39.0728	51.598	67.3085	52.1412	70.8989	93.7953	64.9032	80.1472	88.3195	29.9604	31.7047	39.2032	1.35039	0.156532	0.339197
2	99.6431	102.27	104.51	82.2531	91.6725	82.158	63.3603	93.8872	90.0977	48.9579	50.4703	56.7903	101.919	114.081	107.462	0.424122	0.477548	0.200803	33.6993	49.4004	57.5139	48.6583	50.3621	58.1616	55.4904	68.7115	79.8104	66.506	76.8298	78.3746	29.9775	29.0468	38.4334	0.472915	0.147156	0.0986783
3	101.045	89.3172	99.0819	105.387	85.6358	79.4392	88.0712	88.3808	80.5765	75.1548	42.3901	63.8033	108.369	107.003	112.01	0.960464	0.598266	0.519552	43.7897	39.9363	56.4827	57.3763	46.0734	66.0496	64.7778	68.1281	90.9736	80.6789	71.9795	86.3308	40.7247	28.7509	40.1967	0.38035	0.440284	0.413067
Statistical Analysis
performed wih GraphPad Prism 9.1.0	Coloured boxes indicate final data that appear in the figure
Descriptive Statistics	BM wt	BM x MU PB2	BM x MU PB1	BM x MU PA	BM x MU NP	BM - PB1	MU wt	MU x BM PB2	MU x BM PB1	MU x BM PA	MU x BM NP	MU - PB1
Number of values	9	9	9	9	9	9	9	9	9	9	9	9
Mean	100	85.96	83.85	57.18	109.7	0.5451	46.57	53.85	71.64	77.12	34.22	0.4221
Std. Deviation	5.313	11.55	10.5	9.647	5.643	0.1995	9.181	9.247	14.32	8.078	5.241	0.3748
Nested one-way ANOVA
tabular results
P value	<0,0001
P value summary	****
Significantly different (P < 0.05)?	Yes
F, DFn, Dfd	155,8, 11, 96
Random effects	SD	Variance
Variation within subcolumns	8.488	72.05
Variation among subcolumn means	0	0
Do the subcolumns differ (within each column)?
Chi-square, df
P value
P value summary
Is there significant difference between subcolumns (P < 0.05)?	No
Data analyzed
Number of treatments (columns)	12
Number of subjects (subcolumns)	36
Total number of values	108
multiple comparisons
Compare column means (main column effect)
Number of families	1
Number of comparisons per family	11
Alpha	0.05
Šídák's multiple comparisons test	Mean Diff,	95,00% CI of diff,	Below threshold?	Summary	Adjusted P Value
BM wt vs. BM x MU PB2	14.04	2,439 to 25,63	Yes	**	0.0076
BM wt vs. BM x MU PB1	16.15	4,555 to 27,75	Yes	**	0.0012
BM wt vs. BM x MU PA	42.82	31,23 to 54,42	Yes	****	<0,0001
BM wt vs. BM x MU NP	-9.726	-21,32 to 1,870	No	ns	0.1712
BM wt vs. BM - PB1	99.45	87,86 to 111,1	Yes	****	<0,0001
BM wt vs. MU wt	53.43	41,83 to 65,02	Yes	****	<0,0001
MU wt vs. MU x BM PB2	-7.277	-18,87 to 4,320	No	ns	0.561
MU wt vs. MU x BM PB1	-25.06	-36,66 to -13,47	Yes	****	<0,0001
MU wt vs. MU x BM PA	-30.54	-42,14 to -18,95	Yes	****	<0,0001
MU wt vs. MU x BM NP	12.35	0,7560 to 23,95	Yes	*	0.0287
MU wt vs. MU - PB1	46.15	34,56 to 57,75	Yes	****	<0,0001
Test details	Mean 1	Mean 2	Mean Diff,	SE of diff,	N1	N2	t	DF
BM wt vs. BM x MU PB2	100	85.96	14.04	4.001	9	9	3.508	96
BM wt vs. BM x MU PB1	100	83.85	16.15	4.001	9	9	4.036	96
BM wt vs. BM x MU PA	100	57.18	42.82	4.001	9	9	10.7	96
BM wt vs. BM x MU NP	100	109.7	-9.726	4.001	9	9	2.431	96
BM wt vs. BM - PB1	100	0.5451	99.45	4.001	9	9	24.85	96
BM wt vs. MU wt	100	46.57	53.43	4.001	9	9	13.35	96
MU wt vs. MU x BM PB2	46.57	53.85	-7.277	4.001	9	9	1.818	96
MU wt vs. MU x BM PB1	46.57	71.64	-25.06	4.001	9	9	6.263	96
MU wt vs. MU x BM PA	46.57	77.12	-30.54	4.001	9	9	7.633	96
MU wt vs. MU x BM NP	46.57	34.22	12.35	4.001	9	9	3.087	96
MU wt vs. MU - PB1	46.57	0.4221	46.15	4.001	9	9	11.53	96

## Sheet: Fig. 2B blots
	Western blots Fig 2b
	Images were captured with an Advanced Fluorescence and ECL Imager (INTAS, Göttingen, Germany) using a 16 bit camera. Files were processed in Adobe Photoshop as follows: 1. Rotation 90° cw. 2. Tone inversion. 3. Tone adjustment to accomodate for 8 bit display without cropping parts of the histogram. Boxes indicate areas used for the figure. Bright light whole blot pictures capture marker proteins.
	Immunoblots														Marker bright light

## Sheet: Fig. 2C data
Raw data
Biological replicate			Firefly luciferase light counts (polymerase)			Renilla luciferase light counts (normalisation)			untransfected background substracted						Normalized polymerase activity (Firefly/Renilla ratio)			Expressed as % of BM wt
1	#	Name	FF1	FF2	FF3	RL1	RL2	RL3	FF1-LW	FF2-LW	FF3-LW	RL1-LW	RL2-LW	RL3-LW	Ratio 1	Ratio 2	Ratio3	1	2	3
	1	BM	188231812	192561288	195057039	2834834	2714607	2808774	188229794	192501858	195054495	2834251	2714047	2808258	66.4125	70.928	69.4575	96.3441	102.895	100.761
	2	PB2 I4M	204123326	205731492	209970624	2778498	2895576	2864819	204121308	205672062	209968080	2777915	2895016	2864303	73.48	71.0435	73.3051	110.642	100.163	105.54
	3	PB2 A108T	204499523	212337068	205135196	2697289	2968222	2906931	204497505	212277638	205132652	2696706	2967662	2906415	75.8323	71.5303	70.5793	114.184	100.849	101.615
	4	PB2 V539I	127578996	128862157	128768461	3073149	2823143	2738448	127576978	128802727	128765917	3072566	2822583	2737932	41.5213	45.6329	47.0304	62.5203	64.337	67.711
	5	PB2 M631L	187680620	185833075	199022895	2983914	2751854	3110834	187678602	185773645	199020351	2983331	2751294	3110318	62.9091	67.5223	63.9871	94.7247	95.1984	92.1242
	6	PB1 K54R	188457225	175406497	174378284	3284035	2641558	2790413	188455207	175347067	174375740	3283452	2640998	2789897	57.3955	66.3942	62.5026	86.4226	93.608	89.9868
	7	PB1 N694S	112170993	121543577	129181995	2959535	3127614	2623186	112168975	121484147	129179451	2958952	3127054	2622670	37.9083	38.8494	49.2549	57.0801	54.773	70.9138
	8	PA K158R	149443876	143364574	140522734	2633532	2309009	2490393	149441858	143305144	140520190	2632949	2308449	2489877	56.7584	62.0785	56.4366	85.4633	87.5234	81.2535
	9	PA A337S	139458887	120510118	137507008	2358452	2055798	2366702	139456869	120450688	137504464	2357869	2055238	2366186	59.1453	58.6067	58.1123	89.0574	82.6284	83.666
	10	PA T570I	91909762	90231741	64888114	2054441	1879447	2158371	91907744	90172311	64885570	2053858	1878887	2157855	44.7488	47.9924	30.0695	67.3801	67.6636	43.2919
	11	NP I61L	215178841	212249246	214103786	2782858	2678805	2849821	215176823	212189816	214101242	2782275	2678245	2849305	77.3384	79.2272	75.1416	116.452	111.701	108.184
	12	BM - PB1	3977895	4607392	6095476	2923868	2803752	2890364	3975877	4547962	6092932	2923285	2803192	2889848	1.36007	1.62242	2.10839	2.04791	2.28742	3.03551
	13	untransfected	2018	59430	2544	583	560	516	0	0	0	0	0	0
2	#	Name
	1	BM	95960067	189828881	165249899	792263	2195204	1619286	95959731	189828601	165248946	791759	2194756	1618882	121.198	86.4919	102.076	117.377	83.7651	98.8578
	2	PB2 I4M	176459840	128968071	159215915	1715616	1762873	1481964	176459504	128967791	159214962	1715112	1762425	1481560	102.885	73.1763	107.464	84.89	84.6048	105.279
	3	PB2 A108T	128867414	175506481	179519583	1783273	1821765	1675275	128867078	175506201	179518630	1782769	1821317	1674871	72.2848	96.3622	107.184	59.6418	111.412	105.004
	4	PB2 V539I	100798196	134512154	102884348	2089313	2561761	1942161	100797860	134511874	102883395	2088809	2561313	1941757	48.2561	52.5168	52.9847	39.8159	60.7187	51.9071
	5	PB2 M631L	195675910	191392301	180873473	2023964	2202367	1758591	195675574	191392021	180872520	2023460	2201919	1758187	96.7035	86.9206	102.874	79.7895	100.496	100.782
	6	PB1 K54R	153637487	161029419	141661321	1772860	2086880	1752807	153637151	161029139	141660368	1772356	2086432	1752403	86.6853	77.1792	80.8378	71.5236	89.2329	79.1937
	7	PB1 N694S	101345341	97168139	82925995	1899847	2116259	1614858	101345005	97167859	82925042	1899343	2115811	1614454	53.3579	45.9246	51.3641	44.0254	53.097	50.3195
	8	PA K158R	118219537	105289620	110832616	1856872	1861591	1626213	118219201	105289340	110831663	1856368	1861143	1625809	63.6831	56.5724	68.1702	52.5446	65.4078	66.7838
	9	PA A337S	115754588	137427559	148320554	1637366	1989407	2322247	115754252	137427279	148319601	1636862	1988959	2321843	70.7172	69.0951	63.8801	58.3484	79.8862	62.581
	10	PA T570I	77594334	88200457	98222838	1646793	1709810	2104669	77593998	88200177	98221885	1646289	1709362	2104265	47.1327	51.5983	46.6775	38.8889	59.6568	45.7282
	11	NP I61L	199781901	209317106	205704266	2479476	2748581	2540262	199781565	209316826	205703313	2478972	2748133	2539858	80.5905	76.1669	80.9901	66.4948	88.0625	79.343
	12	BM - PB1	1890577	2140639	1796265	2571894	2809166	2542963	1890241	2140359	1795312	2571390	2808718	2542559	0.735105	0.762041	0.706104	0.606531	0.881055	0.691744
	13	untransfected	336	280	953	504	448	404	0	0	0	0	0	0
3	#	Name
	1	BM	155102403	192051682	181750667	1190631	1839173	1787611	155101899	192051077	181750118	1190115	1838657	1787140	130.325	104.452	101.699	116.197	93.1287	90.6742
	2	PB2 I4M	169866841	185603391	177913289	1422276	1753827	1615519	169866337	185602786	177912740	1421760	1753311	1615048	119.476	105.858	110.159	91.6754	101.347	108.319
	3	PB2 A108T	188496378	181993230	193433258	1620507	1704631	1840899	188495874	181992625	193432709	1619991	1704115	1840428	116.356	106.796	105.102	89.2814	102.244	103.346
	4	PB2 V539I	124937897	128581528	118829968	1806442	1777490	1776122	124937393	128580923	118829419	1805926	1776974	1775651	69.1819	72.3595	66.9216	53.0841	69.2755	65.8037
	5	PB2 M631L	203226785	209258023	205252274	1648844	1952384	1959927	203226281	209257418	205251725	1648328	1951868	1959456	123.292	107.209	104.749	94.6037	102.639	103
	6	PB1 K54R	171813665	177241253	181214574	1756394	2092182	2170387	171813161	177240648	181214025	1755878	2091666	2169916	97.8503	84.7366	83.512	75.0817	81.125	82.1169
	7	PB1 N694S	113182560	106297466	120617814	1644069	1730109	1834409	113182056	106296861	120617265	1643553	1729593	1833938	68.8643	61.4577	65.7695	52.8403	58.8384	64.6709
	8	PA K158R	147121046	148403535	131351194	1660333	1859640	1770305	147120542	148402930	131350645	1659817	1859124	1769834	88.6366	79.8241	74.2164	68.0119	76.4219	72.9766
	9	PA A337S	134514777	155488071	160582146	1433272	1947900	1972616	134514273	155487466	160581597	1432756	1947384	1972145	93.885	79.8443	81.4248	72.039	76.4412	80.0646
	10	PA T570I	72763288	126711318	90912800	1125866	2469488	1848319	72762784	126710713	90912251	1125350	2468972	1847848	64.6579	51.3212	49.199	49.6128	49.1339	48.3771
	11	NP I61L	193925457	195081564	185810096	1846929	2104344	2058746	193924953	195080959	185809547	1846413	2103828	2058275	105.028	92.7267	90.2744	80.5892	88.7746	88.7664
	12	BM - PB1	1973950	2192817	1970239	2244703	2393357	2705886	1973446	2192212	1969690	2244187	2392841	2705415	0.879359	0.916154	0.728055	0.674742	0.877107	0.715893
	13	untransfected	504	605	549	516	516	471	0	0	0	0	0	0
Normalized data in nested view
mutant	BM wt			PB2 I4M			PB2 A108T			PB2 V539I			PB2 M631L			PB2 K627E			PB1 K54R			PB1 N694S			PA K158R			PA A337S			PA T570I			NP I61L			BM wt - PB1
Independent biological replicate	1	2	3	1	2	3	1	2	3	1	2	3	1	2	3	1	2	3	1	2	3	1	2	3	1	2	3	1	2	3	1	2	3	1	2	3	1	2	3
technical replicate
1	96.3441	117.377	116.197	110.642	84.89	91.6754	114.184	59.6418	89.2814	62.5203	39.8159	53.0841	94.7247	79.7895	94.6037	1.72455	0.580672	0.717627	86.4226	71.5236	75.0817	57.0801	44.0254	52.8403	85.4633	52.5446	68.0119	89.0574	58.3484	72.039	67.3801	38.8889	49.6128	116.452	66.4948	80.5892	2.04791	0.606531	0.674742
2	102.895	83.7651	93.1287	100.163	84.6048	101.347	100.849	111.412	102.244	64.337	60.7187	69.2755	95.1984	100.496	102.639	1.71876	1.17368	0.931018	93.608	89.2329	81.125	54.773	53.097	58.8384	87.5234	65.4078	76.4219	82.6284	79.8862	76.4412	67.6636	59.6568	49.1339	111.701	88.0625	88.7746	2.28742	0.881055	0.877107
3	100.761	98.8578	90.6742	105.54	105.279	108.319	101.615	105.004	103.346	67.711	51.9071	65.8037	92.1242	100.782	103	2.29673	0.81093	0.90932	89.9868	79.1937	82.1169	70.9138	50.3195	64.6709	81.2535	66.7838	72.9766	83.666	62.581	80.0646	43.2919	45.7282	48.3771	108.184	79.343	88.7664	3.03551	0.691744	0.715893
Descriptive Statistics
performed with GraphPad Prism 9.1.0	Coloured boxes indicate final data that appear in the figure
mutant	BM	PB2 I4M	PB2 A108T	PB2 V539I	PB2 M631L	PB1 K54R	PB1 N694S	PA K158R	PA A337S	PA T570I	NP I61L	BM - PB1
Number of values	9	9	9	9	9	9	9	9	9	9	9	9
Mean	100	99.16	98.62	59.46	95.93	83.14	56.28	72.93	76.08	52.19	92.04	1.313
Std. Deviation	11.1	9.818	16.21	9.507	7.23	7.288	7.919	11.1	10.08	10.33	16.68	0.9002
Nested one-way ANOVA
tabular results
P value	<0,0001
P value summary	****
Significantly different (P < 0.05)?	Yes
F, DFn, Dfd	36,47, 11, 24
Random effects	SD	Variance
Variation within subcolumns	9.063	82.14
Variation among subcolumn means	6.374	40.63
Do the subcolumns differ (within each column)?
Chi-square, df	8,454, 1
P value	0.0036
P value summary	**
Is there significant difference between subcolumns (P < 0.05)?	Yes
Data analyzed
Number of treatments (columns)	12
Number of subjects (subcolumns)	36
Total number of values	108
multiple comparisons
Number of families	1
Number of comparisons per family	11
Alpha	0.05
Šídák's multiple comparisons test	Mean Diff,	95,00% CI of diff,	Below threshold?	Summary	Adjusted P Value
BM vs. PB2 I4M	0.8379	-20,17 to 21,85	No	ns	>0,9999
BM vs. PB2 A108T	1.38	-19,63 to 22,39	No	ns	>0,9999
BM vs. PB2 V539I	40.54	19,52 to 61,55	Yes	****	<0,0001
BM vs. PB2 M631L	4.071	-16,94 to 25,08	No	ns	0.9999
BM vs. PB1 K54R	16.86	-4,156 to 37,87	No	ns	0.1948
BM vs. PB1 N694S	43.72	22,70 to 64,73	Yes	****	<0,0001
BM vs. PA K158R	27.07	6,056 to 48,08	Yes	**	0.0055
BM vs. PA A337S	23.92	2,909 to 44,93	Yes	*	0.0177
BM vs. PA T570I	47.81	26,80 to 68,82	Yes	****	<0,0001
BM vs. NP I61L	7.959	-13,05 to 28,97	No	ns	0.957
BM vs. BM - PB1	98.69	77,67 to 119,7	Yes	****	<0,0001
Test details	Mean 1	Mean 2	Mean Diff,	SE of diff,	N1	N2	t	DF
BM vs. PB2 I4M	100	99.16	0.8379	6.734	9	9	0.1244	24
BM vs. PB2 A108T	100	98.62	1.38	6.734	9	9	0.205	24
BM vs. PB2 V539I	100	59.46	40.54	6.734	9	9	6.02	24
BM vs. PB2 M631L	100	95.93	4.071	6.734	9	9	0.6046	24
BM vs. PB1 K54R	100	83.14	16.86	6.734	9	9	2.503	24
BM vs. PB1 N694S	100	56.28	43.72	6.734	9	9	6.492	24
BM vs. PA K158R	100	72.93	27.07	6.734	9	9	4.02	24
BM vs. PA A337S	100	76.08	23.92	6.734	9	9	3.553	24
BM vs. PA T570I	100	52.19	47.81	6.734	9	9	7.1	24
BM vs. NP I61L	100	92.04	7.959	6.734	9	9	1.182	24
BM vs. BM - PB1	100	1.313	98.69	6.734	9	9	14.66	24

## Sheet: Fig. 2C blots
	Western blots Fig 2c
	Images were captured with an Advanced Fluorescence and ECL Imager (INTAS, Göttingen, Germany) using a 16 bit camera. Files were processed in Adobe Photoshop as follows: 1. Rotation 90° cw. 2. Tone inversion. 3. Tone adjustment to accomodate for 8 bit display without cropping parts of the histogram. Boxes indicate areas used for the figure. Bright light whole blot pictures capture marker proteins.
	Immunoblots														Marker bright light

## Sheet: Fig. 4c
human rate - w/ new 1918 sequences								preseasonal human rate - w/ new 1918 sequences								preseasonal human rate - w/o new 1918 sequences
HA	M	NA	NP	NS	PA	PB1	PB2	HA	M	NA	NP	NS	PA	PB1	PB2	HA	M	NA	NP	NS	PA	PB1	PB2
-2.68888	-2.82219	-2.61236	-2.6908	-2.78477	-2.75113	-2.82004	-2.71296	-2.11726	-2.81282	-2.24831	-2.27516	-2.51307	-2.57571	-2.69845	-2.50719	-2.00503	-2.6796	-2.16134	-2.19045	-2.75663	-2.49811	-2.58364	-2.64521
-2.66806	-2.8015	-2.68627	-2.73957	-2.77588	-2.71272	-2.78017	-2.74647	-2.08289	-2.634	-1.52352	-2.12966	-2.33632	-2.62651	-2.63343	-2.72153	-1.94188	-2.57124	-1.96194	-2.2623	-2.50483	-2.43042	-2.59029	-2.74279
-2.69061	-2.80066	-2.61111	-2.71462	-2.81194	-2.74952	-2.76704	-2.71674	-2.11012	-2.72938	-2.01595	-2.09967	-2.3397	-2.48301	-2.58112	-2.60724	-2.00401	-2.80947	-2.17269	-2.24991	-2.57437	-2.5435	-2.76065	-2.5126
-2.69314	-2.82807	-2.63361	-2.72631	-2.79657	-2.71011	-2.76078	-2.74344	-2.14727	-2.63846	-2.15323	-2.2074	-2.65555	-2.50372	-2.58919	-2.5528	-2.07653	-2.65868	-2.31979	-2.25497	-2.77762	-2.53651	-2.59785	-2.5404
-2.68366	-2.8234	-2.65213	-2.6939	-2.78535	-2.72907	-2.80078	-2.7304	-2.19544	-2.90147	-2.12876	-2.04271	-2.43027	-2.4548	-2.47193	-2.58392	-2.08765	-2.6104	-2.19017	-2.25009	-2.90139	-2.41939	-2.65664	-2.60641
-2.73087	-2.8399	-2.63627	-2.70822	-2.82619	-2.69374	-2.78753	-2.71106	-2.16577	-2.62353	-2.24532	-1.91827	-2.4706	-2.36908	-2.57859	-2.52642	-1.94298	-2.78395	-2.36513	-2.40444	-2.98504	-2.36304	-2.53221	-2.6942
-2.69481	-2.81076	-2.65971	-2.74215	-2.7671	-2.71185	-2.75489	-2.72663	-2.15722	-2.60886	-2.20149	-2.22128	-2.54006	-2.59715	-2.69066	-2.53381	-2.09833	-2.82556	-2.21342	-2.44409	-2.8208	-2.51526	-2.46345	-2.64712
-2.67624	-2.80548	-2.64091	-2.68238	-2.79377	-2.69914	-2.76022	-2.71767	-1.98156	-2.69159	-2.18766	-2.21071	-2.8056	-2.58119	-2.46867	-2.49829	-2.02293	-2.88045	-2.38597	-2.39464	-2.89298	-2.70054	-2.54442	-2.71284
-2.6907	-2.81665	-2.64513	-2.69455	-2.80461	-2.71881	-2.77326	-2.73329	-1.88087	-3.26043	-2.20611	-2.36395	-2.51489	-2.56359	-2.70103	-2.60545	-2.17475	-2.94008	-2.07348	-2.38174	-2.74144	-2.60862	-2.5595	-2.44442
-2.6713	-2.80118	-2.65492	-2.68381	-2.76556	-2.71036	-2.78168	-2.71242	-1.97813	-2.9384	-2.20557	-2.12874	-2.66429	-2.50715	-2.62094	-2.57865	-1.919	-2.88769	-2.52957	-2.28565	-2.86043	-2.55263	-2.46021	-2.50046
-2.69267	-2.87651	-2.64056	-2.71409	-2.76602	-2.68507	-2.78584	-2.71305	-1.9103	-2.67978	-2.21542	-2.17311	-2.71445	-2.48944	-2.71452	-2.55746	-1.93747	-2.91707	-2.15305	-2.20471	-2.69685	-2.51242	-2.56346	-2.60142
-2.68429	-2.85273	-2.66372	-2.70222	-2.72971	-2.72606	-2.76746	-2.71394	-2.07556	-2.80101	-2.26149	-2.08368	-2.6963	-2.50057	-2.68008	-2.52461	-1.84304	-2.93058	-2.02256	-2.29782	-2.69058	-2.5844	-2.5604	-2.56391
-2.62479	-2.84628	-2.659	-2.68412	-2.80919	-2.71112	-2.78357	-2.71964	-2.15716	-2.72125	-1.98202	-2.36464	-2.57785	-2.55727	-2.61588	-2.58752	-1.98301	-2.67659	-2.25341	-2.39461	-2.62102	-2.50862	-2.61557	-2.55087
-2.67827	-2.85589	-2.64603	-2.71573	-2.76834	-2.711	-2.7843	-2.71551	-2.12809	-2.6147	-1.94401	-2.16279	-2.53308	-2.61123	-2.58672	-2.57289	-2.06905	-2.52787	-2.25231	-2.38776	-2.65857	-2.54654	-2.61832	-2.59893
-2.71484	-2.81708	-2.6038	-2.69311	-2.78243	-2.71082	-2.77722	-2.71431	-2.0447	-2.84382	-2.23644	-2.08591	-2.64251	-2.53416	-2.66094	-2.63671	-2.00322	-2.50379	-2.02563	-2.42647	-2.45955	-2.60777	-2.69985	-2.61257
-2.69953	-2.7603	-2.6489	-2.71419	-2.79408	-2.73418	-2.79237	-2.7246	-2.10476	-2.56184	-2.2229	-2.16725	-2.30102	-2.55411	-2.57247	-2.47287	-1.97944	-3.02415	-2.23353	-2.33353	-2.44039	-2.69634	-2.5846	-2.63669
-2.67776	-2.75652	-2.6577	-2.74509	-2.79128	-2.73666	-2.76963	-2.74308	-2.08196	-2.51522	-2.34287	-1.93802	-2.0928	-2.58368	-2.6679	-2.51995	-2.0593	-2.73566	-2.04818	-2.29576	-2.38208	-2.56253	-2.64919	-2.5096
-2.69265	-2.75517	-2.66344	-2.72392	-2.8727	-2.73838	-2.82731	-2.70841	-2.22252	-2.9817	-2.28455	-1.94513	-2.26891	-2.50873	-2.67644	-2.52453	-1.97135	-2.56405	-1.89061	-2.17477	-2.69856	-2.41435	-2.6989	-2.6007
-2.71777	-2.80067	-2.64759	-2.73178	-2.82728	-2.74777	-2.82146	-2.71567	-2.20286	-2.46146	-2.07002	-1.92517	-2.31573	-2.52907	-2.62232	-2.43617	-1.92284	-2.57432	-2.21509	-2.17671	-2.30988	-2.57318	-2.56561	-2.61591
-2.70405	-2.81215	-2.65094	-2.78638	-2.7392	-2.73996	-2.80546	-2.74531	-2.06286	-2.54827	-1.81224	-2.13236	-2.47405	-2.67422	-2.54878	-2.55477	-2.04787	-2.9084	-2.27128	-2.00535	-2.69977	-2.50551	-2.67738	-2.65355
-2.70553	-2.84331	-2.68775	-2.76857	-2.74717	-2.70896	-2.80732	-2.75431	-2.03617	-2.69141	-1.86785	-2.14336	-2.42425	-2.56455	-2.63441	-2.6045	-2.00628	-2.86046	-2.31042	-2.29111	-2.51183	-2.53225	-2.62382	-2.56079
-2.72904	-2.82023	-2.67191	-2.74525	-2.79113	-2.72003	-2.76739	-2.71706	-2.04646	-3.14293	-2.12631	-2.19456	-2.6543	-2.5229	-2.67973	-2.49289	-2.1141	-2.83182	-2.2737	-2.18776	-2.64275	-2.60275	-2.57432	-2.6643
-2.68961	-2.74875	-2.64476	-2.72057	-2.7323	-2.7027	-2.7628	-2.72113	-1.8935	-2.68128	-2.2386	-2.03874	-2.46311	-2.58494	-2.706	-2.46934	-2.06505	-2.7755	-2.08495	-2.32433	-2.56619	-2.64034	-2.63768	-2.68487
-2.69588	-2.77526	-2.63575	-2.73334	-2.77976	-2.72122	-2.78692	-2.77337	-1.99824	-2.48256	-2.28204	-2.08135	-2.54694	-2.52755	-2.62655	-2.5016	-2.05867	-3.02955	-1.75463	-2.42778	-2.7814	-2.62453	-2.72238	-2.71551
-2.70634	-2.75519	-2.66023	-2.75955	-2.74366	-2.7471	-2.75763	-2.7123	-2.05122	-3.06073	-1.9806	-2.05511	-2.53479	-2.54923	-2.74155	-2.53807	-2.00996	-2.87172	-2.3122	-2.26251	-2.51747	-2.56659	-2.59182	-2.78684
-2.68671	-2.77207	-2.64075	-2.69699	-2.74893	-2.73605	-2.80633	-2.74426	-1.95729	-2.88323	-2.25627	-2.43608	-2.33092	-2.51202	-2.73458	-2.5782	-1.95168	-2.55216	-2.32997	-2.37539	-2.50922	-2.62936	-2.57029	-2.61526
-2.71838	-2.78983	-2.64769	-2.73337	-2.76398	-2.75698	-2.76284	-2.72598	-1.92389	-2.85399	-2.08827	-2.2208	-2.70379	-2.56443	-2.5714	-2.47883	-2.04613	-2.53355	-2.10999	-2.30863	-2.82511	-2.6783	-2.61279	-2.68593
-2.69348	-2.83316	-2.65163	-2.70242	-2.80809	-2.73328	-2.80699	-2.71805	-1.94021	-2.67195	-1.77338	-2.36227	-2.57401	-2.47803	-2.68972	-2.47573	-1.92876	-2.93037	-2.24401	-2.41679	-2.55018	-2.54414	-2.47961	-2.79218
-2.67498	-2.81895	-2.65406	-2.69651	-2.77009	-2.74492	-2.75766	-2.71443	-1.93953	-2.62092	-2.28646	-2.26301	-2.27224	-2.54367	-2.60903	-2.5295	-1.84964	-2.65347	-2.07091	-2.22216	-2.47572	-2.58282	-2.51587	-2.70514
-2.71426	-2.86709	-2.65328	-2.71215	-2.78407	-2.7298	-2.79117	-2.75334	-2.10808	-3.00858	-2.05057	-2.25182	-2.37	-2.545	-2.62313	-2.48002	-1.90062	-2.88554	-2.2145	-2.15127	-2.68695	-2.56591	-2.63668	-2.59875
-2.70518	-2.85845	-2.6485	-2.721	-2.80837	-2.72283	-2.74995	-2.7326	-1.98001	-2.61186	-2.3399	-2.40939	-2.31056	-2.53784	-2.68292	-2.43909	-2.05408	-2.83323	-1.87675	-2.14419	-2.74096	-2.53801	-2.63303	-2.60212
-2.71121	-2.85271	-2.64971	-2.69553	-2.82767	-2.73176	-2.75661	-2.72904	-1.87793	-2.81147	-2.2367	-2.26507	-2.58065	-2.43669	-2.61268	-2.61205	-2.15075	-2.91494	-2.25836	-2.18541	-2.60106	-2.46391	-2.55062	-2.59606
-2.70871	-2.79775	-2.6264	-2.69902	-2.79299	-2.75255	-2.78928	-2.72851	-2.02115	-2.74462	-1.73469	-2.26565	-2.70951	-2.5016	-2.60016	-2.55559	-2.05717	-2.79024	-2.2882	-2.13175	-2.57455	-2.40345	-2.71721	-2.60958
-2.74044	-2.82891	-2.64152	-2.75098	-2.81311	-2.75257	-2.75546	-2.69084	-2.03213	-2.6821	-2.08889	-2.33023	-2.47495	-2.54998	-2.6683	-2.6318	-1.88769	-2.7372	-1.86074	-2.22746	-2.54485	-2.44508	-2.57141	-2.72188
-2.73171	-2.81949	-2.67641	-2.68381	-2.83935	-2.72922	-2.77893	-2.74332	-1.84466	-2.9181	-1.9254	-2.47449	-2.61027	-2.58731	-2.64426	-2.5585	-2.05629	-2.84369	-2.08864	-2.18389	-2.28489	-2.62323	-2.66582	-2.5094
-2.68691	-2.74392	-2.68762	-2.73004	-2.86382	-2.74301	-2.76924	-2.74167	-1.9432	-2.97539	-2.03829	-2.20158	-2.50907	-2.50031	-2.56132	-2.56811	-2.10218	-2.61799	-1.78051	-2.35869	-2.5159	-2.47852	-2.70068	-2.71252
-2.70714	-2.79774	-2.66966	-2.72674	-2.8097	-2.75773	-2.8029	-2.71573	-1.99356	-2.75851	-2.39086	-2.11665	-2.41247	-2.44032	-2.6296	-2.54014	-2.2012	-2.72662	-1.73979	-2.29901	-2.41439	-2.49216	-2.66838	-2.44918
-2.69218	-2.83168	-2.70741	-2.72846	-2.71908	-2.72638	-2.80611	-2.71478	-1.8976	-2.83769	-2.0823	-2.08702	-2.72345	-2.42705	-2.56068	-2.44571	-2.05049	-2.66042	-2.00487	-2.17616	-2.41087	-2.55752	-2.64988	-2.49301
-2.66493	-2.84956	-2.64959	-2.70836	-2.75875	-2.71202	-2.80483	-2.74299	-2.07598	-2.90134	-1.97579	-2.06629	-2.26398	-2.55289	-2.62793	-2.5538	-1.96706	-2.52226	-1.81967	-2.27896	-2.41755	-2.60557	-2.50507	-2.52563
-2.67138	-2.85494	-2.65335	-2.718	-2.82003	-2.71808	-2.76407	-2.74166	-2.12715	-2.78192	-1.83076	-2.06172	-2.43656	-2.53309	-2.68369	-2.52766	-1.94205	-2.68757	-1.76907	-2.1813	-2.52018	-2.62605	-2.4169	-2.66134
-2.65601	-2.82345	-2.62147	-2.6796	-2.78912	-2.7393	-2.76164	-2.69908	-2.07568	-2.55392	-1.96945	-2.0379	-2.68396	-2.57029	-2.64453	-2.5469	-1.76262	-2.49361	-1.66938	-2.28682	-2.74421	-2.57072	-2.56064	-2.63957
-2.66393	-2.82376	-2.65632	-2.70546	-2.78206	-2.71919	-2.76653	-2.71469	-1.96532	-2.93288	-1.78727	-2.31032	-2.67043	-2.56025	-2.58717	-2.54196	-2.03971	-2.82911	-2.02578	-2.08211	-2.29629	-2.59781	-2.52058	-2.54023
-2.69112	-2.86189	-2.62859	-2.71114	-2.74995	-2.7446	-2.78806	-2.72674	-1.97039	-2.71988	-1.88406	-2.30029	-2.87706	-2.53751	-2.62293	-2.37902	-2.05855	-2.92795	-2.25231	-2.04392	-2.89854	-2.5252	-2.4561	-2.50434
-2.68016	-2.85245	-2.66338	-2.66238	-2.75844	-2.74891	-2.77927	-2.73474	-1.91756	-2.83081	-2.25758	-2.34577	-2.69639	-2.43798	-2.76051	-2.44089	-2.08934	-2.57421	-2.31627	-2.09955	-2.75426	-2.51529	-2.49566	-2.50614
-2.70742	-2.76486	-2.66291	-2.72925	-2.75664	-2.72181	-2.73927	-2.7328	-1.90432	-2.77453	-2.21614	-2.32449	-2.56207	-2.63705	-2.73064	-2.44684	-2.08792	-3.00697	-2.32107	-2.49504	-2.83234	-2.52819	-2.45937	-2.55039
-2.671	-2.80363	-2.6631	-2.69911	-2.80644	-2.70353	-2.78484	-2.74003	-1.99619	-2.93916	-1.87285	-2.30878	-2.52322	-2.57913	-2.66188	-2.4814	-2.0702	-2.62386	-2.3007	-2.42469	-2.73683	-2.50741	-2.58587	-2.50553
-2.67106	-2.79352	-2.66481	-2.69929	-2.73665	-2.71484	-2.76464	-2.73235	-2.04728	-2.83221	-1.90734	-2.35133	-2.29822	-2.53008	-2.65565	-2.45039	-2.10809	-2.67307	-2.02749	-2.33996	-2.63276	-2.5993	-2.55085	-2.54285
-2.67384	-2.81743	-2.66549	-2.71347	-2.79298	-2.72063	-2.75251	-2.74279	-2.01328	-2.63704	-2.0617	-2.29129	-2.55259	-2.44958	-2.56952	-2.57462	-2.17448	-2.84585	-2.27998	-2.46116	-2.83567	-2.56307	-2.5805	-2.54826
-2.68044	-2.75989	-2.61848	-2.72249	-2.81825	-2.72158	-2.77457	-2.74911	-2.00309	-2.75523	-1.9589	-2.25453	-2.50236	-2.47211	-2.60135	-2.56743	-2.15898	-2.88764	-2.0343	-2.3179	-2.86862	-2.5482	-2.54354	-2.73593
-2.69311	-2.7899	-2.66436	-2.70181	-2.80257	-2.70399	-2.74258	-2.73349	-1.99382	-2.75799	-1.71642	-2.31417	-2.532	-2.55526	-2.70847	-2.59382	-2.1068	-3.05482	-2.46865	-2.42991	-2.67217	-2.46526	-2.52979	-2.44619
-2.66959	-2.80443	-2.63515	-2.75051	-2.74064	-2.69353	-2.76235	-2.72229	-1.97069	-2.79223	-2.16545	-2.02385	-2.38706	-2.4964	-2.64684	-2.50226	-2.05158	-2.69203	-2.13349	-2.31539	-2.75695	-2.5566	-2.47551	-2.53479
-2.70412	-2.8282	-2.66665	-2.72538	-2.79674	-2.72517	-2.76617	-2.73092	-2.03846	-2.68919	-2.17621	-2.03382	-2.52396	-2.46683	-2.56368	-2.53727	-2.11285	-2.76015	-1.9168	-2.33738	-2.51408	-2.43382	-2.58898	-2.58064
-2.68725	-2.77559	-2.66153	-2.72329	-2.78101	-2.71822	-2.76252	-2.75498	-1.96656	-2.81739	-2.06715	-2.16574	-2.53143	-2.45594	-2.60228	-2.53752	-2.02866	-2.69552	-1.86973	-2.31435	-2.48418	-2.44004	-2.59928	-2.59851
-2.6868	-2.8656	-2.66235	-2.72273	-2.76776	-2.71631	-2.7473	-2.74017	-1.96897	-2.56166	-2.02606	-2.14008	-2.64225	-2.44699	-2.66007	-2.60338	-2.0458	-2.78348	-2.24261	-2.45969	-2.68323	-2.6092	-2.62964	-2.5315
-2.67461	-2.80838	-2.69959	-2.71667	-2.7904	-2.7051	-2.75948	-2.72724	-1.83328	-2.91548	-1.67845	-2.31003	-2.47617	-2.5439	-2.50655	-2.55721	-1.96282	-2.78734	-2.21639	-2.41638	-2.65407	-2.59383	-2.4518	-2.52648
-2.69429	-2.83435	-2.63179	-2.7516	-2.79394	-2.73915	-2.73008	-2.73247	-1.89473	-2.6759	-1.38681	-2.27029	-2.50271	-2.51015	-2.57601	-2.55279	-2.00309	-2.67952	-2.13145	-2.25225	-2.85692	-2.44978	-2.54751	-2.64749
-2.70785	-2.82789	-2.6511	-2.70126	-2.83023	-2.75268	-2.77692	-2.71063	-1.91145	-2.78732	-1.70662	-2.26568	-2.46575	-2.46482	-2.70313	-2.47055	-1.89932	-2.7706	-1.7705	-2.14732	-2.50301	-2.50312	-2.69186	-2.55006
-2.67641	-2.9014	-2.62834	-2.7388	-2.80834	-2.70244	-2.78869	-2.7156	-2.01421	-2.6805	-2.01803	-2.38474	-2.35159	-2.50243	-2.6201	-2.50784	-2.19251	-2.70009	-1.99147	-2.38029	-2.51041	-2.41325	-2.59133	-2.55382
-2.66353	-2.85976	-2.63021	-2.74981	-2.7046	-2.69217	-2.75882	-2.72625	-2.0082	-2.78426	-1.93677	-2.45837	-2.51982	-2.60366	-2.50225	-2.45345	-2.03201	-2.7499	-2.07901	-2.28256	-2.50356	-2.49505	-2.59844	-2.51712
-2.66085	-2.83202	-2.62284	-2.72734	-2.77413	-2.71499	-2.77706	-2.74639	-1.90086	-2.92498	-2.33763	-2.36683	-2.54456	-2.50612	-2.53375	-2.42288	-2.06832	-2.84517	-1.87984	-2.26366	-2.47356	-2.60452	-2.49504	-2.53798
-2.66707	-2.83909	-2.66168	-2.77653	-2.7499	-2.73564	-2.78666	-2.73393	-1.78718	-3.02566	-2.255	-2.16385	-2.71496	-2.58644	-2.68251	-2.45755	-2.09803	-2.56734	-2.02709	-2.34517	-2.67871	-2.64606	-2.58227	-2.52354
-2.67472	-2.86301	-2.61428	-2.72512	-2.79456	-2.71847	-2.76932	-2.6998	-1.88305	-2.96568	-2.29577	-2.32611	-2.82865	-2.53339	-2.73228	-2.42073	-1.95918	-2.9196	-2.21859	-2.39791	-2.69475	-2.61554	-2.6379	-2.43263
-2.67613	-2.82804	-2.63757	-2.74144	-2.77341	-2.71849	-2.8118	-2.7173	-2.02174	-2.66991	-2.20889	-2.19259	-2.61537	-2.45987	-2.717	-2.47166	-1.96889	-2.77343	-2.18857	-2.33479	-2.75716	-2.52171	-2.60792	-2.56578
-2.62982	-2.87976	-2.62432	-2.74485	-2.75995	-2.71924	-2.77748	-2.70361	-2.04506	-2.36747	-1.91759	-2.32848	-2.33237	-2.50075	-2.58724	-2.53755	-1.98355	-2.61566	-2.21502	-2.30198	-2.73274	-2.47717	-2.63105	-2.54424
-2.65407	-2.86255	-2.66668	-2.71253	-2.75987	-2.71844	-2.7726	-2.71125	-2.03176	-2.59645	-2.21243	-2.36784	-2.72047	-2.57409	-2.67283	-2.43427	-2.03742	-2.73282	-2.25392	-2.40783	-2.56457	-2.55881	-2.65142	-2.65177
-2.66735	-2.83319	-2.68011	-2.72116	-2.79562	-2.73291	-2.79442	-2.72803	-2.0053	-2.67919	-2.28078	-2.2163	-2.52023	-2.4334	-2.56361	-2.47276	-2.11084	-2.70691	-2.05396	-2.15526	-2.53058	-2.6087	-2.58475	-2.72891
-2.64716	-2.82944	-2.64337	-2.72514	-2.81565	-2.72003	-2.78065	-2.7209	-2.08786	-2.62312	-2.41151	-2.19749	-2.78091	-2.53079	-2.6354	-2.4991	-2.16809	-2.80184	-1.84567	-2.33443	-2.81928	-2.46646	-2.58464	-2.55992
-2.64954	-2.80082	-2.66662	-2.76147	-2.8086	-2.70937	-2.7715	-2.74212	-2.00008	-2.79814	-2.04029	-2.18161	-2.47104	-2.51731	-2.61353	-2.55905	-2.08841	-2.88521	-1.64791	-2.39017	-2.6069	-2.50606	-2.50212	-2.56518
-2.66442	-2.81293	-2.66177	-2.74401	-2.79145	-2.71893	-2.79564	-2.73227	-2.02088	-3.03108	-2.31886	-2.12162	-2.69523	-2.49448	-2.65418	-2.55886	-2.07978	-2.82047	-1.96032	-2.30645	-2.77521	-2.45535	-2.56753	-2.62447
-2.67521	-2.80005	-2.67075	-2.72659	-2.8243	-2.72236	-2.81629	-2.70921	-1.94067	-2.69562	-2.09118	-2.19275	-2.3882	-2.42996	-2.57937	-2.55618	-2.18174	-2.5852	-2.08579	-2.24594	-2.789	-2.57531	-2.62158	-2.62977
-2.65858	-2.76461	-2.64245	-2.69821	-2.78443	-2.70574	-2.81945	-2.69711	-2.0085	-2.5718	-2.16771	-2.12245	-2.63235	-2.43147	-2.74391	-2.4248	-2.08488	-2.59723	-1.99981	-2.11851	-2.77732	-2.61439	-2.62701	-2.55095
-2.67039	-2.8412	-2.66193	-2.69804	-2.8425	-2.72505	-2.80504	-2.69276	-2.07899	-2.77943	-2.20143	-2.04733	-2.45435	-2.45925	-2.65738	-2.61215	-2.12109	-2.76855	-2.05478	-2.32994	-2.36245	-2.49302	-2.57321	-2.53734
-2.66629	-2.82911	-2.68905	-2.72319	-2.74539	-2.71066	-2.78578	-2.72869	-2.04982	-2.8656	-2.07128	-2.26029	-2.66464	-2.53591	-2.63	-2.52616	-2.0924	-2.66556	-2.16551	-2.16137	-2.75386	-2.54848	-2.59912	-2.52753
-2.68802	-2.8439	-2.62673	-2.69749	-2.74964	-2.70961	-2.79702	-2.74766	-1.84085	-2.77762	-2.31428	-2.42174	-2.44603	-2.4128	-2.5704	-2.55531	-1.9834	-2.69407	-2.04085	-2.24627	-2.6606	-2.51148	-2.70405	-2.58557
-2.71542	-2.83277	-2.63657	-2.76218	-2.77566	-2.72036	-2.80315	-2.74307	-2.0284	-2.79214	-2.25015	-2.34664	-2.47595	-2.46197	-2.61674	-2.49686	-2.0927	-2.87988	-2.04175	-2.28112	-2.89525	-2.69663	-2.81275	-2.55661
-2.69702	-2.74912	-2.62571	-2.69434	-2.76193	-2.71934	-2.77305	-2.72804	-2.09389	-2.83358	-2.17787	-2.20027	-2.30216	-2.5343	-2.5814	-2.61756	-2.05732	-2.60866	-2.2345	-2.37286	-2.39922	-2.52936	-2.65116	-2.49772
-2.6819	-2.86124	-2.66015	-2.69314	-2.78572	-2.6881	-2.73796	-2.73954	-2.12878	-2.73766	-2.24396	-2.19383	-2.50753	-2.51447	-2.59976	-2.51022	-2.08066	-2.82628	-2.13359	-2.29928	-2.66362	-2.57289	-2.59786	-2.62518
-2.69805	-2.87774	-2.65633	-2.67721	-2.78969	-2.71147	-2.77718	-2.72179	-2.08712	-2.74905	-1.7488	-2.1512	-2.64578	-2.46273	-2.63425	-2.59359	-2.14649	-2.83037	-2.34807	-2.30501	-2.47275	-2.51216	-2.59448	-2.52817
-2.67233	-2.8482	-2.61433	-2.70571	-2.78886	-2.69989	-2.77447	-2.70369	-2.11112	-2.70619	-2.21257	-2.17194	-2.78891	-2.5637	-2.64799	-2.4807	-2.18802	-2.63909	-2.31951	-2.25858	-2.57289	-2.44631	-2.66309	-2.48814
-2.67936	-2.80535	-2.6458	-2.68344	-2.76936	-2.74625	-2.77951	-2.71608	-2.19708	-2.95946	-1.98548	-2.15683	-2.61193	-2.55467	-2.64178	-2.50137	-2.03293	-2.82338	-2.18394	-2.36107	-2.73399	-2.60073	-2.53276	-2.62318
-2.69756	-2.85555	-2.66891	-2.68081	-2.74728	-2.74808	-2.79701	-2.71934	-2.17719	-2.88954	-2.0671	-2.16419	-2.47286	-2.51652	-2.66155	-2.42449	-2.13257	-2.59902	-2.13042	-2.30555	-2.5679	-2.46149	-2.64401	-2.54203
-2.7006	-2.83932	-2.62483	-2.68879	-2.74145	-2.70645	-2.7877	-2.73946	-2.16692	-2.74647	-2.21652	-2.22146	-2.39168	-2.49739	-2.63771	-2.44567	-2.01424	-2.88257	-1.98478	-2.26253	-2.40111	-2.48789	-2.5244	-2.56116
-2.66972	-2.86227	-2.61746	-2.69675	-2.82768	-2.71435	-2.76405	-2.72588	-2.13504	-2.62397	-2.15586	-2.12522	-2.50074	-2.61032	-2.59347	-2.48069	-2.01068	-2.67609	-1.71974	-2.23351	-2.38291	-2.4907	-2.55062	-2.74423
-2.68857	-2.86685	-2.63272	-2.69861	-2.76246	-2.71452	-2.75421	-2.70944	-2.21326	-2.76132	-2.02942	-2.22451	-2.78714	-2.44812	-2.6779	-2.59037	-2.04812	-2.80569	-2.05143	-2.31802	-2.67095	-2.48805	-2.67839	-2.80908
-2.68966	-2.80618	-2.68577	-2.7013	-2.75634	-2.69711	-2.7787	-2.74068	-2.2685	-2.41203	-1.48636	-2.20824	-2.23826	-2.57577	-2.60542	-2.54815	-1.99753	-2.73943	-1.98295	-2.27443	-2.89011	-2.43803	-2.53086	-2.69647
-2.66876	-2.80557	-2.64578	-2.71476	-2.77377	-2.71091	-2.80278	-2.71831	-2.06974	-2.73943	-1.63309	-2.09495	-2.48567	-2.53976	-2.62096	-2.51259	-2.01271	-2.85537	-2.26703	-2.20828	-2.58963	-2.53545	-2.66844	-2.67628
-2.67446	-2.82305	-2.64693	-2.71624	-2.82828	-2.72992	-2.81965	-2.72766	-2.11113	-2.52827	-1.92012	-2.09557	-2.47765	-2.45334	-2.64568	-2.59759	-2.01488	-2.8719	-2.09826	-2.27366	-2.4761	-2.54071	-2.75016	-2.73309
-2.66389	-2.87678	-2.60791	-2.72005	-2.76396	-2.70569	-2.77231	-2.72274	-1.88669	-2.50057	-1.94668	-2.28105	-2.66281	-2.5358	-2.64231	-2.57592	-1.94788	-2.62525	-2.05401	-2.10264	-2.49754	-2.56443	-2.60477	-2.6129
-2.66362	-2.79602	-2.6238	-2.71074	-2.8221	-2.71629	-2.75487	-2.73251	-2.03864	-2.59576	-2.20608	-2.24849	-2.60019	-2.53754	-2.75179	-2.56851	-1.99301	-2.79156	-2.09091	-2.15193	-2.4429	-2.66496	-2.74149	-2.52895
-2.71708	-2.81264	-2.62628	-2.73269	-2.79941	-2.7202	-2.74687	-2.73619	-2.09267	-2.87763	-1.94775	-2.34661	-2.56255	-2.58983	-2.57238	-2.61722	-2.06134	-2.70908	-2.16779	-2.20218	-2.40704	-2.59284	-2.71801	-2.62023
-2.6618	-2.82657	-2.62584	-2.71958	-2.73523	-2.74065	-2.77432	-2.71951	-2.11058	-2.62771	-2.3478	-2.23798	-2.44621	-2.57826	-2.56943	-2.49004	-2.11365	-2.76058	-2.27699	-2.21404	-2.4605	-2.61351	-2.57464	-2.96189
-2.66619	-2.81591	-2.62605	-2.70238	-2.7827	-2.71033	-2.80183	-2.73037	-2.0621	-2.70899	-2.1577	-2.36671	-2.60196	-2.6193	-2.53877	-2.51749	-2.27465	-2.65511	-2.1796	-2.24834	-2.93468	-2.45722	-2.65594	-2.81024
-2.68129	-2.82115	-2.65834	-2.66869	-2.80736	-2.75789	-2.76297	-2.70379	-2.10929	-2.51238	-2.17231	-2.24566	-2.86758	-2.60718	-2.62488	-2.462	-2.13373	-2.51594	-2.22978	-2.20059	-2.81587	-2.55868	-2.62415	-2.66626
-2.71506	-2.78975	-2.68626	-2.7126	-2.73081	-2.73446	-2.77824	-2.70187	-2.18659	-2.74469	-2.14922	-2.25986	-2.74821	-2.64264	-2.62596	-2.51998	-2.11756	-3.01639	-2.15343	-2.13092	-2.75628	-2.601	-2.6594	-2.56408
-2.68644	-2.80484	-2.64648	-2.69429	-2.7503	-2.73565	-2.77969	-2.72371	-1.91753	-2.63558	-2.11123	-2.31863	-2.60696	-2.53911	-2.7072	-2.5162	-2.19123	-2.9321	-2.07691	-2.08651	-2.7127	-2.52544	-2.677	-2.71733
-2.70321	-2.8092	-2.63154	-2.73162	-2.8328	-2.7227	-2.78756	-2.71695	-1.99775	-2.64158	-2.22711	-2.14253	-2.49359	-2.51801	-2.6836	-2.46845	-2.20038	-3.02337	-2.10581	-2.39336	-2.415	-2.43963	-2.69301	-2.64823
-2.68095	-2.8208	-2.66417	-2.72293	-2.78106	-2.71477	-2.78319	-2.72694	-2.08249	-2.83474	-2.14203	-2.13715	-2.86901	-2.61997	-2.5126	-2.45096	-2.24642	-2.68011	-1.90897	-2.21078	-2.65541	-2.57697	-2.5561	-2.71343
-2.7059	-2.77022	-2.68419	-2.68503	-2.68989	-2.72543	-2.80839	-2.72547	-2.00119	-2.75309	-2.43102	-2.2717	-2.64614	-2.51821	-2.67841	-2.51169	-2.1383	-2.91387	-1.8739	-2.28969	-2.40083	-2.54439	-2.52578	-2.35733
-2.69245	-2.82497	-2.68562	-2.74323	-2.7277	-2.72561	-2.75837	-2.74229	-2.05521	-2.73005	-2.31295	-2.33581	-2.49592	-2.47687	-2.71096	-2.54754	-2.35459	-2.87736	-2.36759	-2.26325	-2.70304	-2.51223	-2.56735	-2.44941
-2.67032	-2.83791	-2.67532	-2.73974	-2.73973	-2.7064	-2.79358	-2.72229	-1.87282	-2.84273	-2.03643	-2.29873	-2.48001	-2.50932	-2.57378	-2.51746	-2.13518	-2.69806	-2.19178	-2.16058	-2.61427	-2.58132	-2.48436	-2.59345
-2.70552	-2.86412	-2.68759	-2.73284	-2.78002	-2.702	-2.74045	-2.70666	-2.09466	-2.81894	-2.32727	-2.28021	-2.59698	-2.56021	-2.58842	-2.48284	-2.10028	-2.70779	-2.25203	-2.37008	-2.43916	-2.46831	-2.54825	-2.63135
-2.71103	-2.8234	-2.67949	-2.72464	-2.74464	-2.74165	-2.81788	-2.72236	-2.07173	-2.71658	-2.09985	-2.26039	-2.59404	-2.59762	-2.49474	-2.5404	-2.11282	-2.71325	-2.30183	-2.26152	-2.48643	-2.51049	-2.4335	-2.64227
-2.6659	-2.81299	-2.68205	-2.73311	-2.7867	-2.73266	-2.75173	-2.7161	-1.96775	-2.70723	-1.983	-2.27971	-2.54309	-2.63388	-2.4777	-2.48889	-2.12485	-2.64524	-2.06038	-2.10105	-2.58723	-2.42022	-2.54877	-2.55298
-2.70564	-2.86706	-2.64057	-2.71865	-2.78238	-2.7174	-2.72991	-2.71877	-2.01638	-2.96098	-2.21329	-2.48038	-2.36693	-2.453	-2.66902	-2.51468	-2.1326	-2.81634	-2.03573	-2.08556	-2.8719	-2.44893	-2.61836	-2.7256
-2.71808	-2.87918	-2.68938	-2.73212	-2.79445	-2.74392	-2.78146	-2.72272	-2.09121	-2.88237	-2.14196	-2.42482	-2.55923	-2.55182	-2.59933	-2.5572	-2.01788	-2.94821	-2.14585	-2.19573	-2.69065	-2.47604	-2.52229	-2.63104
-2.71281	-2.82396	-2.67678	-2.70117	-2.78551	-2.73405	-2.70908	-2.71297	-2.08593	-2.87394	-2.03905	-2.11089	-2.36171	-2.58223	-2.60199	-2.52205	-1.94732	-2.69776	-2.13315	-2.05811	-2.64587	-2.47606	-2.53573	-2.70651
-2.70696	-2.81352	-2.68115	-2.7128	-2.7725	-2.75015	-2.78441	-2.69846	-2.06476	-2.72214	-1.97609	-2.39635	-2.45023	-2.58054	-2.64965	-2.49829	-2.14782	-2.99383	-2.20888	-2.08682	-2.67813	-2.52967	-2.56402	-2.89536
-2.68704	-2.83042	-2.67925	-2.73929	-2.74157	-2.70566	-2.75973	-2.73535	-1.85015	-2.84768	-1.83963	-2.34518	-2.74884	-2.64515	-2.62075	-2.42625	-2.22525	-2.64885	-2.27144	-2.06269	-2.7585	-2.50529	-2.61152	-2.67022
-2.69108	-2.89494	-2.69516	-2.73116	-2.72131	-2.74374	-2.80287	-2.7207	-1.97387	-2.75955	-1.95834	-2.29791	-2.98315	-2.67936	-2.65601	-2.48053	-2.06942	-2.81656	-2.10747	-2.38575	-2.37866	-2.47731	-2.67732	-2.63719
-2.71702	-2.89821	-2.66976	-2.7513	-2.74344	-2.73786	-2.75507	-2.70007	-2.03059	-2.54226	-1.75468	-2.20745	-2.80781	-2.5529	-2.59874	-2.52695	-2.20254	-2.87723	-2.09407	-2.37201	-2.54127	-2.46683	-2.59768	-2.79413
-2.68651	-2.77147	-2.69674	-2.7305	-2.76269	-2.7286	-2.7521	-2.67332	-2.02993	-2.77902	-2.26137	-2.28405	-2.64769	-2.56354	-2.65034	-2.56221	-2.09813	-2.78472	-2.092	-2.41497	-2.83385	-2.51206	-2.68076	-2.8222
-2.69292	-2.86011	-2.62426	-2.75773	-2.76562	-2.7054	-2.79757	-2.72991	-2.12335	-2.76617	-2.2192	-2.35789	-2.5212	-2.61505	-2.68437	-2.58748	-2.13712	-2.97612	-2.11208	-2.43336	-2.73924	-2.47322	-2.64074	-2.83266
-2.66774	-2.86203	-2.66009	-2.72601	-2.78066	-2.72406	-2.81756	-2.71309	-2.14933	-2.72986	-2.23978	-2.25865	-2.52981	-2.50571	-2.65237	-2.61902	-2.11001	-2.64449	-1.98925	-2.43431	-2.57671	-2.51629	-2.5368	-2.78137
-2.67112	-2.84104	-2.65785	-2.72461	-2.79913	-2.71372	-2.76204	-2.72283	-2.06131	-2.49258	-1.95811	-2.32473	-2.514	-2.44544	-2.57497	-2.48715	-2.06578	-2.8593	-2.13369	-2.32054	-2.6134	-2.38725	-2.60404	-2.60839
-2.6993	-2.79453	-2.64757	-2.72414	-2.84994	-2.69315	-2.77586	-2.74134	-2.05888	-2.78399	-1.99989	-2.00453	-2.598	-2.61073	-2.57987	-2.45109	-2.17426	-2.96562	-2.16338	-2.35162	-2.41705	-2.50519	-2.52458	-2.60948
-2.72381	-2.83841	-2.66258	-2.7333	-2.78619	-2.71493	-2.82077	-2.72062	-2.01722	-2.74176	-2.1661	-2.09493	-2.44496	-2.54703	-2.54019	-2.54542	-2.06236	-2.9381	-2.16906	-2.40132	-2.8184	-2.40946	-2.61691	-2.61402
-2.69271	-2.83992	-2.65686	-2.73426	-2.78327	-2.70267	-2.79295	-2.69669	-2.00898	-2.59276	-2.18302	-2.27013	-2.26504	-2.46594	-2.67731	-2.57412	-2.12847	-2.88765	-2.15472	-2.35211	-2.57441	-2.58932	-2.48099	-2.82869
-2.68761	-2.81267	-2.72049	-2.75821	-2.79484	-2.72879	-2.74376	-2.73155	-1.91479	-2.66088	-2.29548	-2.12186	-2.6581	-2.50456	-2.53973	-2.41214	-2.11656	-2.83741	-1.94804	-2.38493	-2.69116	-2.6154	-2.64571	-2.57786
-2.7362	-2.83032	-2.66065	-2.76783	-2.73891	-2.71963	-2.82144	-2.69259	-1.86969	-2.71603	-2.20573	-2.13007	-2.33245	-2.55143	-2.50304	-2.50498	-2.01733	-2.88741	-2.19013	-2.19336	-2.69904	-2.56479	-2.54167	-2.57004
-2.71094	-2.76038	-2.67083	-2.73089	-2.71992	-2.73793	-2.81399	-2.71961	-1.9003	-2.72723	-2.12783	-2.18838	-2.6644	-2.47219	-2.52648	-2.42206	-2.08134	-2.77935	-2.17941	-2.3586	-2.57052	-2.54279	-2.5464	-2.51528
-2.74392	-2.84764	-2.6718	-2.72542	-2.75531	-2.7216	-2.79912	-2.71968	-1.88126	-2.78199	-1.91223	-2.14308	-2.47428	-2.6729	-2.59721	-2.41719	-1.98566	-2.62191	-2.03337	-2.36568	-2.62765	-2.47974	-2.58125	-2.75532
-2.69925	-2.8143	-2.62901	-2.70918	-2.79694	-2.74356	-2.81211	-2.70717	-2.04309	-2.53539	-1.92048	-1.85741	-2.73423	-2.57709	-2.54809	-2.64712	-2.10317	-2.30407	-2.22528	-2.31789	-2.58738	-2.51771	-2.6408	-2.55695
-2.71055	-2.80183	-2.679	-2.76211	-2.79482	-2.70894	-2.82638	-2.75353	-1.97831	-2.48129	-2.39794	-1.93547	-2.42848	-2.58733	-2.66603	-2.57932	-2.04001	-2.82529	-1.98594	-2.34356	-2.44546	-2.51675	-2.5756	-2.51975
-2.714	-2.79149	-2.65062	-2.67282	-2.76864	-2.72618	-2.80525	-2.71683	-2.0272	-2.65033	-2.14302	-1.8993	-2.54519	-2.68188	-2.76016	-2.63073	-2.03944	-2.74868	-2.15269	-2.33113	-2.08526	-2.46126	-2.60905	-2.5188
-2.68212	-2.87115	-2.65653	-2.6796	-2.77441	-2.72374	-2.79056	-2.70672	-2.05271	-2.559	-2.19844	-1.99201	-2.70057	-2.55671	-2.56049	-2.70759	-2.04037	-2.69378	-2.24904	-2.01258	-2.6543	-2.48961	-2.59063	-2.61882
-2.68786	-2.80597	-2.65534	-2.71766	-2.75079	-2.73729	-2.78555	-2.68249	-1.9068	-2.55277	-2.27112	-2.15002	-2.59566	-2.47675	-2.61072	-2.57405	-2.04462	-2.77589	-2.30268	-2.13957	-2.80101	-2.60488	-2.64718	-2.66751
-2.69641	-2.85751	-2.65249	-2.72389	-2.77448	-2.71641	-2.81337	-2.71037	-1.85648	-2.80483	-2.01799	-2.28801	-2.4792	-2.60186	-2.56956	-2.51599	-2.10136	-2.7961	-2.15732	-2.40642	-2.41088	-2.5583	-2.61326	-2.82223
-2.65371	-2.8033	-2.63417	-2.70239	-2.82773	-2.73379	-2.76107	-2.71503	-1.86179	-2.70126	-1.93403	-2.25003	-2.5948	-2.40123	-2.43913	-2.56307	-2.16781	-2.89005	-2.16824	-2.33372	-2.50795	-2.5739	-2.70723	-2.65625
-2.68142	-2.79119	-2.65952	-2.70818	-2.78604	-2.71175	-2.75754	-2.73158	-1.96766	-2.6186	-2.3074	-2.2578	-2.68033	-2.58394	-2.49604	-2.51849	-2.22868	-2.90004	-1.92404	-2.31906	-2.27258	-2.49339	-2.66504	-2.63901
-2.68779	-2.85581	-2.67365	-2.72169	-2.7385	-2.73482	-2.7616	-2.74103	-2.03658	-2.69363	-2.17015	-2.1615	-2.64096	-2.47091	-2.47114	-2.48903	-2.204	-2.77438	-2.11899	-2.17956	-2.73028	-2.45018	-2.61521	-2.64163
-2.67612	-2.88497	-2.63723	-2.73418	-2.73929	-2.7517	-2.77335	-2.70006	-2.11513	-2.96995	-2.1056	-2.04332	-2.68765	-2.58956	-2.57809	-2.55111	-2.04629	-2.48943	-2.24973	-2.26391	-2.44276	-2.44671	-2.53632	-2.6775
-2.68554	-2.81762	-2.65274	-2.7085	-2.80465	-2.69343	-2.80574	-2.74695	-2.10683	-2.69448	-2.2994	-2.12815	-2.51143	-2.58439	-2.5887	-2.52623	-2.00188	-2.94366	-2.24057	-2.1252	-2.35425	-2.48005	-2.52774	-2.54686
-2.65177	-2.76785	-2.63363	-2.6968	-2.76231	-2.70079	-2.75669	-2.73764	-2.02169	-2.83839	-2.00338	-2.14727	-2.6966	-2.54001	-2.68055	-2.38891	-2.27344	-2.60531	-2.25267	-2.19763	-2.73384	-2.67789	-2.5375	-2.69004
-2.69394	-2.84529	-2.66502	-2.71729	-2.78486	-2.69024	-2.74944	-2.69005	-2.08228	-2.92347	-2.11722	-2.13631	-2.75676	-2.6069	-2.59199	-2.4909	-2.23053	-2.66527	-2.27022	-2.16988	-2.80342	-2.58126	-2.62096	-2.78919
-2.69237	-2.78219	-2.67947	-2.70156	-2.7131	-2.71317	-2.76777	-2.71387	-1.87038	-2.68024	-2.05335	-2.27285	-2.56228	-2.58278	-2.6467	-2.41451	-2.21658	-2.83582	-1.8578	-2.0334	-2.55136	-2.50884	-2.51987	-2.58765
-2.67262	-2.84491	-2.68217	-2.70275	-2.78525	-2.70891	-2.76338	-2.73578	-2.02866	-2.66029	-2.0261	-2.01488	-2.46782	-2.48932	-2.67763	-2.4784	-2.16238	-2.98186	-2.43647	-2.06403	-2.58707	-2.53842	-2.59009	-2.78508
-2.66374	-2.85554	-2.67281	-2.72657	-2.75275	-2.7058	-2.73162	-2.7314	-2.19353	-2.48343	-1.92743	-1.90233	-2.54863	-2.58726	-2.77978	-2.47945	-2.06217	-2.68394	-2.42179	-2.10919	-2.56556	-2.5296	-2.65612	-2.73767
-2.6886	-2.82022	-2.67456	-2.71306	-2.76308	-2.71477	-2.74712	-2.73947	-2.16432	-2.77913	-1.90857	-2.20123	-2.40193	-2.56665	-2.61823	-2.57822	-2.04091	-2.77736	-2.00171	-2.14067	-2.55587	-2.48021	-2.64679	-2.71085
-2.66783	-2.81267	-2.6804	-2.6918	-2.78476	-2.71668	-2.7713	-2.69905	-2.2128	-2.59449	-1.82688	-2.10638	-2.66129	-2.45942	-2.62398	-2.4816	-2.20902	-2.66553	-1.97669	-2.13486	-2.47343	-2.57007	-2.55476	-2.65577
-2.71728	-2.77591	-2.65274	-2.73458	-2.78917	-2.69541	-2.77217	-2.69958	-2.14308	-2.7319	-2.27258	-2.1059	-2.64781	-2.57367	-2.59728	-2.48695	-2.05067	-2.66254	-2.12418	-2.25283	-2.5407	-2.37817	-2.58479	-2.57187
-2.67634	-2.77929	-2.70004	-2.70043	-2.77879	-2.69373	-2.79025	-2.72791	-2.17971	-2.97999	-2.1808	-2.10254	-2.77547	-2.52749	-2.51585	-2.46867	-2.08052	-2.80675	-1.87778	-2.27739	-2.5433	-2.4579	-2.54917	-2.58025
-2.71148	-2.77848	-2.68031	-2.73312	-2.77566	-2.70068	-2.74379	-2.72797	-1.99412	-2.65732	-1.96927	-2.34717	-2.32751	-2.61037	-2.57536	-2.64702	-2.08986	-2.80327	-2.06425	-2.48283	-2.52751	-2.42236	-2.65111	-2.52099
-2.6947	-2.7887	-2.64755	-2.71161	-2.74535	-2.70945	-2.80513	-2.7362	-2.16055	-2.87039	-2.21962	-2.39951	-2.37022	-2.56128	-2.501	-2.5349	-2.07061	-2.68071	-2.05788	-2.28206	-2.7306	-2.50207	-2.62833	-2.68713
-2.66099	-2.80303	-2.66767	-2.72953	-2.7762	-2.7005	-2.78399	-2.72028	-2.15191	-2.65868	-2.11002	-2.25845	-2.55262	-2.48942	-2.65098	-2.46312	-2.00058	-2.82259	-1.99608	-2.41888	-2.66487	-2.5436	-2.67658	-2.60393
-2.70796	-2.76192	-2.68212	-2.70639	-2.72408	-2.71929	-2.75529	-2.72688	-2.0405	-2.78338	-2.10919	-2.40115	-2.56536	-2.46774	-2.6577	-2.64225	-2.03372	-2.7716	-1.96536	-2.38209	-2.43222	-2.43298	-2.54898	-2.49187
-2.73746	-2.81837	-2.67652	-2.7318	-2.75875	-2.71783	-2.77679	-2.73191	-2.13265	-3.04369	-2.19822	-2.1251	-2.66096	-2.58098	-2.621	-2.55788	-2.04603	-2.93905	-1.86472	-2.35675	-2.36716	-2.46008	-2.60074	-2.58457
-2.7253	-2.80635	-2.70564	-2.75971	-2.74284	-2.74115	-2.79804	-2.7253	-2.15753	-2.94509	-2.29304	-2.27766	-2.74496	-2.62273	-2.68538	-2.58624	-2.15728	-2.89942	-2.23404	-2.34874	-2.63008	-2.53931	-2.45223	-2.64895
-2.74219	-2.83485	-2.67708	-2.67843	-2.78501	-2.70516	-2.79942	-2.72296	-2.08015	-2.76079	-2.13386	-2.24622	-2.87156	-2.43289	-2.60996	-2.62295	-2.00048	-2.80943	-2.32007	-2.29433	-2.82442	-2.54621	-2.50863	-2.68406
-2.73134	-2.84136	-2.68314	-2.70176	-2.76893	-2.70623	-2.76336	-2.73888	-2.13177	-2.7769	-2.05487	-2.30384	-2.55172	-2.55529	-2.67574	-2.49945	-2.06534	-2.76723	-2.44904	-2.32861	-2.63621	-2.59653	-2.63514	-2.75148
-2.71833	-2.7642	-2.66683	-2.73338	-2.74816	-2.72382	-2.79836	-2.73406	-2.08193	-2.72489	-2.10865	-2.3114	-2.52488	-2.51999	-2.55845	-2.57789	-2.00907	-2.81722	-2.20584	-2.42032	-2.51472	-2.60281	-2.62345	-2.80926
-2.67748	-2.81091	-2.65465	-2.70022	-2.73206	-2.74122	-2.79231	-2.72186	-2.07831	-2.63022	-2.20309	-2.30089	-2.65921	-2.56824	-2.57393	-2.47517	-2.01947	-2.78511	-2.26869	-2.46739	-2.77976	-2.39682	-2.58179	-2.84559
-2.70544	-2.8198	-2.62718	-2.71457	-2.7545	-2.71585	-2.75218	-2.72815	-2.06784	-2.58514	-1.9221	-2.21033	-2.91878	-2.55936	-2.48532	-2.57475	-2.15089	-2.98587	-1.60084	-2.296	-2.46681	-2.39779	-2.53328	-2.75558
-2.7116	-2.86303	-2.64254	-2.71644	-2.85869	-2.71114	-2.823	-2.72493	-1.93724	-2.74076	-1.74319	-2.17856	-2.61686	-2.37517	-2.65799	-2.5705	-2.15743	-2.86502	-2.12888	-2.45219	-2.65126	-2.49526	-2.67264	-2.71254
-2.71864	-2.8213	-2.63236	-2.71707	-2.83666	-2.75728	-2.78421	-2.74052	-2.03235	-2.62209	-2.1356	-2.19069	-2.60349	-2.38133	-2.66026	-2.44379	-2.16243	-2.91774	-2.14562	-2.35757	-2.59066	-2.50487	-2.59402	-2.52433
-2.71062	-2.79364	-2.59466	-2.68834	-2.74916	-2.71882	-2.78724	-2.74142	-2.05663	-2.87884	-2.08908	-2.35661	-2.55062	-2.5121	-2.47105	-2.59475	-2.19873	-2.859	-2.15025	-2.26334	-2.62813	-2.57006	-2.70754	-2.57057
-2.70359	-2.83024	-2.62937	-2.71742	-2.79725	-2.71377	-2.80892	-2.69952	-2.04582	-2.69417	-1.99855	-2.29724	-2.60927	-2.44556	-2.58628	-2.54355	-2.05388	-2.92159	-2.21316	-2.313	-2.44887	-2.43095	-2.60515	-2.69028
-2.72106	-2.7376	-2.62596	-2.73006	-2.78538	-2.71044	-2.74069	-2.7545	-2.12857	-2.69318	-2.00729	-2.39771	-2.69244	-2.38071	-2.64792	-2.53997	-2.08938	-2.76995	-1.88186	-2.34316	-2.42974	-2.56456	-2.54945	-2.76871
-2.73721	-2.7714	-2.61056	-2.70709	-2.71516	-2.71186	-2.77475	-2.72824	-2.08287	-2.64242	-2.12671	-2.16763	-2.61619	-2.30726	-2.59435	-2.61372	-2.08564	-2.54877	-2.1543	-2.30619	-2.68486	-2.49296	-2.517	-2.51084
-2.69952	-2.87139	-2.65678	-2.71007	-2.75397	-2.68498	-2.80581	-2.74155	-2.06196	-2.7863	-2.2424	-2.21008	-2.7751	-2.52964	-2.69292	-2.59268	-1.95069	-2.59766	-2.25008	-2.40962	-3.07065	-2.57815	-2.57633	-2.60987
-2.69107	-2.87003	-2.59108	-2.67593	-2.72629	-2.72654	-2.77965	-2.75761	-2.00155	-2.58929	-2.03421	-1.98967	-2.43209	-2.48592	-2.54702	-2.48574	-1.98732	-2.58856	-2.06009	-2.40389	-2.86112	-2.4964	-2.50413	-2.73736
-2.70471	-2.84223	-2.61514	-2.68217	-2.79814	-2.71476	-2.74444	-2.77955	-2.05622	-2.86816	-2.06267	-2.14782	-2.20548	-2.50696	-2.49642	-2.42053	-2.05779	-2.7011	-2.23879	-2.35908	-2.47616	-2.49929	-2.66028	-2.56493
-2.72023	-2.87071	-2.64316	-2.70218	-2.7781	-2.69537	-2.7651	-2.72893	-1.96321	-2.9768	-1.9588	-2.28656	-2.27127	-2.38649	-2.56474	-2.47826	-2.0545	-2.64519	-2.29064	-2.43082	-2.78926	-2.5117	-2.72606	-2.61008
-2.71972	-2.84309	-2.60954	-2.68798	-2.84005	-2.7052	-2.80989	-2.77726	-1.87633	-2.60295	-1.90693	-2.32812	-2.68832	-2.41601	-2.60727	-2.46616	-2.00468	-2.76243	-2.20587	-2.3843	-2.60868	-2.45705	-2.74214	-2.64952
-2.69295	-2.84538	-2.61377	-2.70355	-2.82871	-2.71992	-2.79246	-2.74206	-2.1181	-2.58499	-1.91529	-2.10935	-2.26131	-2.52071	-2.56659	-2.473	-2.04377	-2.60459	-2.0451	-2.28773	-2.44084	-2.49096	-2.70034	-2.6457
-2.70064	-2.83336	-2.59658	-2.6888	-2.79261	-2.69777	-2.77017	-2.74569	-2.13519	-2.45907	-1.86809	-2.12726	-2.60489	-2.51512	-2.71301	-2.4214	-2.01118	-2.51274	-1.98296	-2.33124	-2.77138	-2.56006	-2.5457	-2.77605
-2.70037	-2.86577	-2.64006	-2.69242	-2.81303	-2.7012	-2.74014	-2.73418	-2.10721	-2.64351	-2.22177	-2.16655	-2.43818	-2.59225	-2.64079	-2.42872	-2.01349	-2.80363	-2.11106	-2.35256	-2.36479	-2.51854	-2.4695	-2.47095
-2.70072	-2.8133	-2.59176	-2.71575	-2.74729	-2.7533	-2.76141	-2.75346	-2.02636	-2.62288	-2.16388	-2.08019	-2.71574	-2.50315	-2.61333	-2.47466	-2.17895	-2.91694	-2.33461	-2.29701	-2.6183	-2.49181	-2.68391	-2.47127
-2.71296	-2.78656	-2.62971	-2.7093	-2.77223	-2.70709	-2.78983	-2.74998	-2.04007	-2.60102	-2.1328	-2.04317	-2.7056	-2.57842	-2.56711	-2.4229	-2.09873	-2.73227	-2.38085	-2.33638	-2.37927	-2.625	-2.63652	-2.57914
-2.70391	-2.80021	-2.63991	-2.71875	-2.76746	-2.7216	-2.77997	-2.7333	-2.01812	-2.62314	-1.92199	-2.19103	-2.54229	-2.59067	-2.59238	-2.47094	-2.12294	-2.31278	-2.11551	-2.35792	-2.53627	-2.6547	-2.72696	-2.50015
-2.72339	-2.8313	-2.61279	-2.73337	-2.79592	-2.68871	-2.77396	-2.733	-2.08333	-2.46687	-1.70722	-2.36936	-2.66034	-2.58668	-2.67291	-2.5944	-2.17761	-2.62884	-2.20221	-2.39176	-2.36199	-2.53405	-2.59128	-2.4976
-2.67373	-2.79471	-2.63684	-2.73353	-2.79886	-2.67654	-2.73246	-2.71075	-1.92113	-2.85352	-2.05561	-2.40838	-2.69081	-2.52636	-2.61347	-2.55067	-2.05103	-2.74338	-2.36426	-2.1501	-2.3119	-2.47144	-2.64525	-2.58508
-2.69206	-2.82921	-2.61974	-2.69287	-2.81622	-2.74905	-2.82286	-2.72619	-2.01117	-2.87671	-1.98737	-2.47509	-2.73346	-2.44792	-2.63504	-2.55738	-2.18064	-2.89087	-1.99728	-2.21652	-2.61158	-2.40162	-2.60643	-2.71588
-2.69603	-2.8628	-2.62593	-2.68668	-2.80984	-2.71448	-2.78199	-2.74035	-2.0188	-2.8328	-2.19712	-2.0795	-2.66917	-2.37351	-2.54521	-2.51543	-2.15821	-2.6556	-2.15048	-2.1343	-2.47236	-2.49173	-2.59297	-2.67767
-2.71133	-2.83627	-2.61634	-2.71132	-2.7715	-2.69306	-2.76943	-2.71908	-2.12138	-2.72003	-2.06843	-2.21809	-2.59048	-2.49301	-2.69923	-2.52051	-2.14119	-2.54991	-1.96475	-2.18773	-2.64253	-2.42194	-2.57661	-2.7275
-2.70153	-2.81206	-2.61266	-2.66814	-2.77118	-2.71649	-2.75527	-2.71813	-1.95351	-2.76481	-2.01537	-2.09619	-2.46726	-2.56835	-2.68438	-2.42274	-1.92646	-2.65501	-1.97095	-2.41886	-2.40965	-2.40243	-2.59388	-2.6167
-2.72672	-2.84429	-2.64461	-2.73424	-2.75052	-2.7429	-2.77041	-2.7193	-1.87015	-3.06055	-2.01628	-2.05409	-2.52208	-2.49767	-2.71723	-2.46157	-2.06496	-2.40096	-2.16546	-2.36108	-2.32918	-2.40357	-2.59271	-2.7099
-2.72666	-2.88277	-2.63762	-2.74317	-2.85058	-2.71411	-2.78987	-2.73549	-2.11458	-2.72731	-2.26859	-2.1881	-2.57918	-2.50544	-2.85999	-2.52522	-1.92393	-2.61853	-2.14713	-2.38961	-2.46725	-2.45347	-2.66601	-2.58321
-2.74377	-2.82181	-2.61813	-2.70392	-2.85192	-2.72935	-2.76558	-2.74268	-1.92741	-2.6507	-2.20997	-2.34672	-2.7679	-2.48429	-2.66889	-2.51399	-1.93944	-2.57646	-2.12863	-2.25121	-2.60611	-2.49333	-2.73236	-2.5077
-2.74651	-2.79938	-2.63815	-2.70853	-2.78486	-2.74378	-2.79334	-2.71729	-2.07843	-3.00312	-1.96454	-2.30581	-2.50181	-2.48442	-2.57956	-2.54246	-2.00419	-2.57399	-2.23683	-2.22897	-2.54455	-2.67512	-2.75697	-2.78873
-2.72541	-2.86587	-2.62971	-2.71982	-2.81714	-2.72154	-2.75829	-2.73502	-1.93933	-2.81211	-2.15532	-2.36523	-2.59344	-2.37334	-2.64507	-2.42768	-2.02472	-2.89887	-2.04264	-2.19275	-2.69611	-2.48712	-2.60087	-2.70813
-2.73883	-2.80333	-2.6312	-2.67365	-2.76394	-2.73367	-2.814	-2.70602	-1.99463	-3.07849	-2.16868	-2.3146	-2.54471	-2.48199	-2.70813	-2.44613	-1.98864	-2.59292	-2.13287	-2.30583	-2.69385	-2.52463	-2.48212	-2.71839
-2.70648	-2.80918	-2.6509	-2.70223	-2.75903	-2.72759	-2.76602	-2.73541	-2.05411	-2.79524	-1.9968	-2.26254	-2.55831	-2.40948	-2.70601	-2.52604	-1.96434	-2.59393	-2.13371	-2.3519	-2.6489	-2.55491	-2.52048	-2.78333
-2.69783	-2.84723	-2.61693	-2.69269	-2.80086	-2.74254	-2.78258	-2.75096	-2.11705	-2.81273	-2.18913	-2.25297	-2.72778	-2.48892	-2.6672	-2.46423	-2.04773	-2.49072	-2.17816	-2.44748	-2.85199	-2.52205	-2.55786	-2.61477
-2.69876	-2.81742	-2.62827	-2.70324	-2.77519	-2.75491	-2.76428	-2.73279	-2.08541	-2.91237	-2.23463	-2.09661	-2.52153	-2.49346	-2.6674	-2.55199	-2.115	-2.39246	-2.27502	-2.30124	-2.71483	-2.58042	-2.54794	-2.47617
-2.71651	-2.8399	-2.66669	-2.7454	-2.79675	-2.72836	-2.76612	-2.73527	-2.02291	-2.70858	-1.65826	-2.30215	-2.51113	-2.47781	-2.6259	-2.65383	-2.0766	-2.95135	-2.34432	-2.14777	-2.67665	-2.49484	-2.59655	-2.78388
-2.67072	-2.83297	-2.59108	-2.72063	-2.79666	-2.68691	-2.75746	-2.73716	-1.90796	-2.71148	-1.93352	-2.13134	-2.45822	-2.56352	-2.62386	-2.52671	-2.00133	-2.87174	-2.18836	-2.33982	-2.3616	-2.58506	-2.60388	-2.65583
-2.72762	-2.81262	-2.68645	-2.70427	-2.78912	-2.74651	-2.77784	-2.73062	-2.0855	-2.94678	-2.08301	-2.15291	-2.33278	-2.49415	-2.6463	-2.3829	-2.10763	-2.54886	-2.38656	-2.13076	-2.5965	-2.58006	-2.61857	-2.82309
-2.71165	-2.89187	-2.63722	-2.6918	-2.74463	-2.68902	-2.75524	-2.73719	-2.10331	-2.74355	-2.07668	-2.26944	-2.74722	-2.47546	-2.64472	-2.53139	-2.00809	-2.69625	-2.18689	-1.96515	-2.59898	-2.57106	-2.54746	-2.72384
-2.67124	-2.9002	-2.65245	-2.74342	-2.77747	-2.71703	-2.81072	-2.76676	-2.11206	-2.92004	-2.19715	-2.27292	-2.48736	-2.59635	-2.66775	-2.61272	-2.02701	-2.58886	-2.24405	-2.37317	-2.5878	-2.48399	-2.61878	-2.66832
-2.663	-2.90501	-2.65745	-2.70158	-2.81342	-2.71397	-2.76454	-2.75234	-2.04877	-2.71364	-2.05711	-2.26493	-2.65386	-2.46786	-2.6614	-2.4511	-2.17984	-2.74986	-2.30901	-2.20355	-2.6964	-2.5351	-2.57503	-2.80571
-2.68461	-2.81597	-2.60929	-2.72034	-2.75048	-2.73312	-2.74469	-2.76475	-2.04724	-2.81563	-2.40498	-2.29725	-2.70556	-2.58372	-2.6816	-2.4128	-2.08874	-3.01936	-2.01937	-2.16386	-2.52244	-2.46121	-2.56712	-2.79956
-2.7052	-2.79988	-2.63102	-2.70635	-2.81489	-2.71013	-2.78096	-2.77905	-2.0948	-2.54106	-2.07218	-2.33705	-2.44518	-2.47582	-2.7563	-2.53559	-2.00619	-2.80405	-2.22371	-2.20446	-2.73947	-2.65099	-2.5587	-2.76011
-2.72807	-2.79465	-2.66342	-2.7293	-2.792	-2.71355	-2.78014	-2.76322	-2.09672	-2.67842	-2.06672	-2.11898	-2.6983	-2.6477	-2.7635	-2.57634	-2.12838	-2.8559	-2.22709	-2.22831	-2.70197	-2.61325	-2.46513	-2.7674
-2.72671	-2.7941	-2.642	-2.7274	-2.76041	-2.72021	-2.7965	-2.75065	-2.04593	-2.59997	-2.20318	-1.96215	-2.57643	-2.46948	-2.65461	-2.59232	-2.04588	-2.5905	-1.71098	-1.93506	-2.29196	-2.57597	-2.65984	-2.93664
-2.65721	-2.80491	-2.6673	-2.72558	-2.82499	-2.70119	-2.77184	-2.74065	-2.04964	-2.78613	-2.38222	-2.08628	-2.92739	-2.51141	-2.63036	-2.56762	-2.00327	-2.62646	-2.13107	-1.95145	-2.4749	-2.60968	-2.52344	-2.52986
-2.69487	-2.84647	-2.63042	-2.72253	-2.82792	-2.72958	-2.75951	-2.7504	-2.0805	-2.65055	-2.36499	-2.17418	-2.61324	-2.5046	-2.6389	-2.52909	-1.99112	-2.61415	-1.988	-2.08107	-2.92216	-2.59862	-2.6752	-2.78695
-2.66915	-2.78904	-2.67887	-2.72088	-2.78877	-2.73791	-2.76594	-2.74708	-2.12692	-2.47997	-2.24836	-2.12506	-2.61892	-2.53183	-2.72844	-2.54773	-2.04774	-2.78682	-2.32834	-2.2565	-1.98195	-2.52979	-2.60056	-2.75183
-2.6974	-2.81084	-2.65384	-2.72137	-2.81435	-2.70987	-2.77109	-2.71132	-2.00189	-2.84596	-2.15804	-2.15804	-2.49753	-2.55186	-2.7198	-2.45908	-2.02311	-2.84435	-2.20328	-2.31618	-2.12062	-2.50863	-2.60793	-2.80413
-2.69968	-2.78234	-2.67864	-2.73416	-2.82427	-2.74315	-2.76109	-2.73151	-1.95903	-2.68196	-2.17735	-2.1715	-2.45549	-2.56681	-2.70407	-2.51942	-2.05059	-2.76756	-2.17567	-2.25662	-2.6975	-2.57967	-2.58894	-2.66586
-2.67573	-2.75192	-2.63929	-2.7232	-2.82511	-2.73036	-2.7455	-2.71018	-1.95171	-2.62986	-2.15516	-2.30882	-2.46795	-2.55591	-2.61881	-2.53648	-1.93758	-2.53139	-2.22917	-2.35429	-2.49643	-2.56738	-2.60623	-2.6924
-2.66697	-2.80315	-2.64661	-2.74793	-2.79803	-2.73525	-2.8015	-2.7136	-1.93471	-2.82626	-2.10989	-1.90636	-2.68568	-2.52346	-2.67885	-2.63543	-1.89855	-2.86162	-1.97001	-2.24181	-2.52077	-2.60263	-2.59145	-2.48651
-2.69553	-2.80998	-2.67909	-2.72703	-2.80864	-2.74442	-2.74938	-2.70167	-1.98289	-2.52116	-2.36645	-1.89697	-2.66461	-2.58487	-2.75419	-2.5682	-1.76679	-2.84142	-2.3056	-2.35901	-2.69662	-2.526	-2.40722	-2.56041
-2.68574	-2.8047	-2.65681	-2.73521	-2.82772	-2.7115	-2.75149	-2.70419	-1.94153	-2.66096	-2.17102	-2.23909	-2.54543	-2.41061	-2.61667	-2.56705	-1.88049	-2.66743	-2.31887	-2.22588	-2.56245	-2.49206	-2.6686	-2.59537
-2.68629	-2.79546	-2.63836	-2.74888	-2.75717	-2.71389	-2.7464	-2.71057	-1.99184	-2.74355	-2.07509	-2.23592	-2.63512	-2.38912	-2.63911	-2.62318	-2.04563	-2.81065	-1.90517	-2.33144	-2.79809	-2.50881	-2.48798	-2.7566
-2.72367	-2.78425	-2.65123	-2.66978	-2.78033	-2.75279	-2.75191	-2.71048	-2.09731	-2.69968	-2.35876	-2.30773	-2.49121	-2.51803	-2.62247	-2.44199	-2.04134	-2.4618	-2.27603	-2.31107	-2.72736	-2.62228	-2.57252	-2.80038
-2.65591	-2.82421	-2.63316	-2.70532	-2.77449	-2.7293	-2.79222	-2.71915	-2.05134	-2.84179	-2.22993	-2.26811	-2.62554	-2.535	-2.70671	-2.56186	-1.94943	-2.76242	-2.20652	-2.31564	-2.58795	-2.46535	-2.56023	-2.87579
-2.66785	-2.80085	-2.66936	-2.7131	-2.80199	-2.72783	-2.76944	-2.75464	-1.98549	-2.69204	-2.13392	-2.40668	-2.69244	-2.53647	-2.64575	-2.4514	-1.95425	-2.81549	-2.159	-2.4259	-2.80839	-2.52393	-2.58985	-2.6731
-2.64495	-2.77784	-2.6234	-2.69054	-2.79655	-2.7259	-2.76589	-2.7447	-2.08503	-2.66119	-2.08135	-2.25381	-2.50043	-2.44502	-2.72469	-2.53536	-1.89971	-2.68209	-2.26482	-2.37623	-2.58075	-2.58634	-2.54709	-2.70087
-2.64453	-2.79146	-2.67905	-2.73917	-2.76891	-2.75425	-2.76425	-2.72442	-2.0527	-2.51174	-2.1436	-2.15866	-2.61854	-2.46615	-2.67504	-2.55432	-1.9434	-2.66743	-2.01902	-2.44175	-2.65617	-2.47808	-2.64791	-2.77557
-2.68161	-2.81232	-2.64092	-2.75436	-2.8089	-2.70928	-2.76823	-2.74544	-2.11752	-2.46164	-2.18399	-2.24822	-2.44247	-2.42753	-2.49709	-2.45672	-1.85833	-2.51243	-2.09972	-2.35263	-2.70304	-2.45264	-2.74483	-2.71836
-2.64724	-2.83395	-2.64196	-2.74848	-2.83657	-2.7275	-2.79164	-2.6741	-2.19736	-2.31677	-1.9867	-2.17574	-2.41273	-2.36866	-2.52534	-2.50034	-1.98086	-3.02926	-2.12563	-2.30436	-2.42307	-2.60844	-2.5291	-2.46072
-2.67558	-2.87204	-2.69168	-2.74322	-2.77427	-2.71974	-2.78446	-2.71972	-2.09393	-2.66926	-1.76951	-2.26656	-2.73199	-2.45763	-2.51081	-2.49458	-2.09603	-2.58743	-2.19746	-2.11923	-2.63026	-2.50404	-2.61269	-2.61609
-2.67115	-2.83972	-2.62839	-2.75513	-2.82621	-2.72971	-2.7774	-2.71255	-1.96771	-2.77565	-2.13048	-1.95543	-2.6901	-2.40918	-2.58733	-2.44503	-2.0429	-2.68115	-2.12664	-2.23138	-2.52544	-2.50805	-2.6772	-2.56217
-2.6725	-2.79974	-2.64152	-2.75248	-2.82587	-2.71266	-2.79893	-2.72956	-2.0206	-2.52919	-2.26435	-2.11938	-2.37798	-2.44642	-2.66628	-2.46416	-2.08032	-2.7688	-1.85775	-2.1315	-2.33397	-2.48443	-2.67193	-2.54934
-2.70477	-2.82084	-2.67219	-2.72427	-2.83312	-2.7153	-2.81075	-2.72587	-2.06175	-2.57904	-2.33177	-2.29469	-2.50143	-2.51314	-2.67189	-2.5588	-2.03709	-3.00352	-2.22497	-2.21578	-2.58405	-2.55259	-2.55647	-2.4627
-2.68689	-2.82623	-2.67832	-2.71658	-2.78247	-2.74033	-2.77996	-2.73836	-1.91286	-2.88626	-2.07076	-2.21085	-2.47224	-2.46218	-2.7068	-2.6573	-1.9569	-2.46434	-2.41402	-2.28129	-2.62517	-2.44507	-2.58236	-2.54782
-2.67486	-2.80616	-2.61691	-2.77201	-2.76252	-2.6857	-2.75306	-2.68601	-2.04707	-2.54286	-1.71309	-1.96413	-2.50123	-2.49775	-2.78081	-2.58561	-1.97205	-2.76824	-2.1171	-2.32869	-2.64771	-2.59444	-2.56675	-2.66579
-2.68773	-2.83962	-2.62819	-2.69631	-2.7406	-2.71108	-2.79596	-2.69409	-1.95849	-2.586	-2.05499	-2.38509	-2.4605	-2.43749	-2.67501	-2.48187	-2.05111	-2.81172	-2.18891	-2.32737	-2.57681	-2.65546	-2.62717	-2.48222
-2.69096	-2.84383	-2.62547	-2.73238	-2.74761	-2.69272	-2.80119	-2.72348	-2.00183	-2.35709	-1.93097	-2.39903	-2.43714	-2.47937	-2.65753	-2.49459	-2.04318	-2.68675	-2.3039	-2.31638	-2.62991	-2.56556	-2.6364	-2.47011
-2.69371	-2.85789	-2.61278	-2.71489	-2.72083	-2.72675	-2.78635	-2.7442	-2.09969	-2.67619	-2.16757	-2.21277	-2.64517	-2.47051	-2.64008	-2.46041	-2.10618	-2.77831	-2.08115	-2.29985	-2.53989	-2.55138	-2.6567	-2.79398
-2.6673	-2.85808	-2.65197	-2.69993	-2.75048	-2.75942	-2.76332	-2.73791	-1.92458	-2.95565	-1.9077	-2.25743	-2.68926	-2.49206	-2.64457	-2.52018	-2.08524	-2.76761	-2.37756	-2.2306	-2.38026	-2.49806	-2.58869	-2.57131
-2.67636	-2.83408	-2.64011	-2.68274	-2.75998	-2.73071	-2.77998	-2.68727	-2.0124	-2.77138	-1.62093	-1.97278	-2.59332	-2.52355	-2.5892	-2.51253	-1.9461	-2.75743	-2.23817	-2.29573	-2.48534	-2.58379	-2.59027	-2.49405
-2.68697	-2.78944	-2.66077	-2.69456	-2.7278	-2.74468	-2.79173	-2.69529	-1.836	-2.79943	-1.93159	-2.12952	-2.44835	-2.40224	-2.59332	-2.44096	-2.15896	-2.66319	-2.11797	-2.29062	-2.5704	-2.58098	-2.56216	-2.71342
-2.68452	-2.789	-2.63683	-2.72185	-2.81775	-2.72363	-2.74855	-2.71209	-2.07041	-2.85244	-1.92603	-2.18312	-2.65534	-2.48514	-2.63463	-2.53939	-1.98631	-2.90557	-2.31918	-2.28146	-1.9205	-2.57397	-2.62287	-2.67126
-2.73705	-2.72048	-2.63391	-2.69581	-2.81578	-2.69862	-2.80369	-2.69849	-2.05746	-2.64124	-2.15055	-2.30886	-2.71614	-2.5732	-2.77423	-2.54776	-1.96954	-2.63634	-2.24955	-2.07932	-2.44108	-2.62084	-2.5398	-2.60582
-2.69908	-2.79542	-2.64632	-2.72276	-2.80858	-2.7075	-2.78061	-2.70954	-2.08158	-2.82839	-2.17731	-2.3812	-2.89563	-2.40931	-2.60657	-2.57887	-2.00319	-2.7654	-2.16511	-2.25635	-2.55225	-2.42983	-2.71018	-2.56504
-2.70156	-2.76707	-2.67122	-2.72095	-2.74929	-2.70587	-2.79306	-2.71953	-2.13618	-2.69488	-2.24035	-2.22153	-2.60009	-2.46994	-2.61061	-2.64316	-2.05582	-2.91486	-2.24058	-2.23275	-2.37772	-2.52852	-2.63598	-2.80863
-2.70937	-2.80696	-2.6895	-2.71221	-2.76752	-2.69037	-2.76346	-2.70525	-2.13759	-2.76812	-2.15657	-2.15812	-2.52736	-2.47926	-2.70423	-2.6087	-2.16593	-2.71807	-2.15471	-2.29772	-2.41139	-2.46069	-2.65828	-2.81244
-2.68965	-2.86109	-2.64125	-2.69618	-2.74982	-2.70762	-2.75209	-2.74608	-2.05996	-2.84713	-2.10042	-2.26999	-2.6103	-2.5736	-2.71904	-2.58278	-1.92987	-2.82488	-2.14569	-2.3388	-2.40731	-2.45845	-2.68269	-2.54141
-2.65926	-2.81953	-2.63411	-2.71709	-2.84804	-2.68846	-2.75396	-2.69675	-2.20066	-2.99363	-2.171	-2.28853	-2.37959	-2.5705	-2.61185	-2.57815	-2.06078	-2.67457	-1.69504	-2.17978	-2.61703	-2.48019	-2.59248	-2.57531
-2.67133	-2.76543	-2.62089	-2.69279	-2.77447	-2.69408	-2.75726	-2.74566	-2.04766	-2.58543	-2.02131	-2.29102	-2.53903	-2.51265	-2.67606	-2.54937	-1.98525	-2.72584	-1.85879	-2.38795	-2.60904	-2.42981	-2.53615	-2.61129
-2.68777	-2.82301	-2.60963	-2.72211	-2.77642	-2.73073	-2.77075	-2.71572	-2.03518	-2.494	-2.40418	-2.1919	-2.81293	-2.53347	-2.78088	-2.68844	-1.86515	-2.70077	-2.28959	-2.27403	-2.75616	-2.53635	-2.69598	-2.52102
-2.68651	-2.83834	-2.63764	-2.69437	-2.76257	-2.73996	-2.80085	-2.70237	-2.10105	-2.70746	-2.23398	-2.27198	-2.21271	-2.61094	-2.60336	-2.57	-1.85912	-2.80917	-2.11111	-2.4567	-2.42254	-2.55975	-2.70086	-2.61576
-2.668	-2.85052	-2.63671	-2.66593	-2.7478	-2.70316	-2.77247	-2.72432	-2.03404	-2.88978	-2.26059	-2.22374	-2.09212	-2.58457	-2.59225	-2.54444	-1.93428	-2.53807	-1.91987	-2.47242	-2.40119	-2.53197	-2.53484	-2.56002
-2.69868	-2.83624	-2.6046	-2.69471	-2.76517	-2.69867	-2.76693	-2.72646	-2.13141	-2.67398	-1.87613	-2.35731	-2.51165	-2.66704	-2.60746	-2.53656	-1.97462	-2.88704	-2.28107	-2.34435	-2.43556	-2.61466	-2.48598	-2.51196
-2.70621	-2.8381	-2.63496	-2.65752	-2.7901	-2.70541	-2.75529	-2.70625	-2.16551	-2.98196	-2.09647	-2.26191	-2.68027	-2.55543	-2.57327	-2.48949	-2.01791	-3.00326	-2.33385	-2.26936	-2.8201	-2.44023	-2.55	-2.70675
-2.69237	-2.88795	-2.65707	-2.70431	-2.77099	-2.70552	-2.78668	-2.74049	-2.00094	-2.4677	-2.1081	-2.26496	-2.51785	-2.59655	-2.50382	-2.5819	-2.01733	-2.87362	-2.55425	-2.18189	-2.59285	-2.64299	-2.76637	-2.72594
-2.72644	-2.8605	-2.678	-2.72772	-2.81557	-2.7141	-2.82378	-2.72585	-2.06966	-2.94277	-1.89056	-2.16956	-2.3381	-2.55797	-2.61292	-2.64564	-1.9953	-2.61276	-2.38789	-2.42257	-2.70208	-2.58334	-2.65647	-2.75794
-2.69518	-2.81585	-2.66996	-2.71516	-2.77104	-2.73618	-2.80612	-2.71614	-2.05518	-2.55323	-2.06645	-2.26611	-2.60686	-2.59163	-2.60421	-2.56669	-1.98456	-2.9944	-2.38564	-2.24494	-2.88495	-2.58687	-2.62723	-2.55761
-2.68596	-2.89099	-2.66251	-2.6964	-2.77805	-2.71864	-2.74442	-2.71777	-1.93182	-2.62029	-1.98158	-2.28288	-2.48927	-2.52598	-2.64494	-2.5917	-2.0617	-2.74666	-2.19127	-2.34013	-2.97545	-2.58672	-2.5779	-2.53767
-2.68162	-2.84236	-2.71119	-2.69746	-2.78528	-2.72413	-2.75311	-2.75374	-2.05954	-2.98065	-2.03794	-2.1942	-2.79742	-2.52445	-2.60625	-2.57984	-2.15485	-2.82765	-2.27835	-2.26784	-2.4466	-2.67476	-2.46297	-2.53707
-2.68604	-2.83153	-2.66435	-2.73883	-2.78374	-2.71816	-2.80087	-2.72654	-1.93246	-2.8557	-2.12923	-2.47852	-2.72231	-2.60414	-2.70526	-2.55963	-2.16849	-2.92193	-2.13015	-2.3031	-2.48043	-2.53254	-2.63856	-2.53931
-2.68128	-2.81973	-2.65275	-2.74131	-2.81341	-2.72333	-2.78135	-2.72615	-1.88509	-2.92858	-2.18499	-2.33152	-2.54185	-2.48111	-2.79642	-2.48875	-2.13587	-2.61687	-2.07835	-2.30901	-2.33078	-2.57521	-2.59679	-2.4168
-2.71328	-2.79015	-2.62075	-2.7135	-2.7713	-2.71176	-2.76073	-2.71921	-2.09331	-2.73024	-2.29861	-2.23671	-2.78698	-2.49949	-2.72126	-2.60301	-2.13252	-2.94325	-2.20738	-2.27704	-2.41355	-2.52613	-2.62232	-2.64178
-2.7209	-2.76983	-2.63907	-2.73078	-2.81259	-2.69466	-2.76858	-2.72937	-2.11743	-2.79961	-2.30476	-2.30723	-2.68042	-2.53397	-2.67926	-2.52795	-2.0648	-2.75157	-2.18141	-2.22927	-2.37064	-2.58914	-2.65644	-2.62594
-2.71143	-2.8421	-2.62036	-2.6895	-2.84284	-2.70557	-2.79038	-2.73351	-2.06796	-2.86991	-2.06959	-2.25833	-2.67713	-2.54495	-2.59666	-2.62391	-1.94174	-2.50552	-1.68278	-2.27889	-2.44385	-2.47346	-2.60968	-2.62648
-2.65954	-2.87647	-2.62091	-2.69336	-2.74571	-2.70216	-2.78813	-2.73974	-1.98862	-2.84131	-2.31776	-2.16424	-2.6351	-2.58764	-2.67901	-2.55328	-2.08871	-2.66531	-1.91995	-2.20991	-2.50184	-2.41949	-2.53778	-2.63363
-2.66153	-2.88383	-2.60976	-2.70982	-2.74118	-2.72478	-2.79848	-2.72832	-1.83204	-2.89262	-2.01543	-2.2923	-2.72848	-2.46381	-2.45583	-2.57724	-2.16627	-2.44372	-2.13307	-2.38764	-2.67856	-2.46702	-2.64452	-2.58725
-2.66577	-2.85857	-2.62548	-2.72456	-2.73156	-2.7117	-2.81092	-2.73139	-1.90026	-2.88072	-1.98703	-2.20748	-2.4334	-2.5283	-2.69532	-2.6626	-1.83624	-2.5845	-2.0252	-2.25257	-2.71681	-2.53707	-2.49885	-2.42323
-2.6828	-2.87737	-2.64995	-2.68715	-2.79106	-2.75806	-2.7992	-2.7075	-1.98838	-2.68738	-1.80418	-2.26812	-2.72158	-2.49262	-2.6988	-2.56112	-1.95319	-2.42788	-1.81642	-2.25298	-2.60113	-2.55213	-2.55545	-2.58542
-2.68295	-2.81561	-2.61142	-2.70406	-2.73327	-2.71723	-2.8114	-2.71695	-2.0564	-2.8237	-1.98884	-2.14946	-2.68519	-2.5042	-2.69742	-2.46689	-1.8972	-2.86011	-2.14243	-2.32993	-2.53548	-2.6634	-2.56175	-2.59368
-2.69819	-2.86226	-2.66306	-2.69551	-2.81455	-2.7077	-2.80458	-2.70222	-2.13489	-2.75939	-2.06256	-2.1439	-2.76858	-2.52762	-2.6935	-2.45748	-2.11606	-2.48715	-1.93673	-2.2371	-2.85419	-2.5958	-2.50664	-2.4391
-2.69208	-2.85152	-2.63778	-2.70549	-2.75732	-2.70729	-2.81382	-2.72883	-2.05801	-2.48452	-2.19377	-2.21891	-2.70276	-2.54195	-2.65513	-2.5078	-1.97883	-2.71081	-2.27837	-2.37681	-2.67162	-2.63881	-2.55952	-2.59873
-2.67822	-2.86173	-2.66226	-2.71788	-2.77746	-2.72384	-2.81146	-2.72631	-2.04681	-2.63417	-2.10808	-2.34384	-2.64341	-2.54545	-2.6135	-2.5444	-2.11969	-2.82102	-2.19954	-2.22107	-2.6583	-2.59971	-2.56858	-2.48812
-2.71723	-2.81636	-2.63638	-2.72075	-2.72815	-2.71959	-2.77439	-2.70196	-2.14418	-2.74059	-1.94226	-2.25766	-2.45958	-2.53962	-2.62354	-2.56093	-2.09322	-2.8784	-2.25533	-2.28573	-2.58318	-2.52067	-2.659	-2.51211
-2.7067	-2.8379	-2.65728	-2.67145	-2.80094	-2.71862	-2.7711	-2.7369	-2.08104	-2.61868	-2.12881	-2.3281	-2.31896	-2.58032	-2.49305	-2.50829	-1.9789	-2.74984	-1.8617	-2.29155	-2.72025	-2.57835	-2.6397	-2.62986
-2.69786	-2.81566	-2.64542	-2.73402	-2.73448	-2.71195	-2.76025	-2.7537	-2.07234	-2.56249	-2.02974	-2.49955	-2.98922	-2.61751	-2.58437	-2.54266	-2.08452	-2.6748	-1.71072	-2.15646	-2.70198	-2.54494	-2.54061	-2.5187
-2.73881	-2.81849	-2.65157	-2.71009	-2.81745	-2.69982	-2.77367	-2.7282	-2.16515	-2.7753	-2.20034	-2.25172	-2.5618	-2.65413	-2.63117	-2.6106	-1.96851	-2.64534	-1.91217	-2.23366	-2.6753	-2.51575	-2.48758	-2.44065
-2.70324	-2.86017	-2.64717	-2.7088	-2.74314	-2.72677	-2.80008	-2.72718	-1.92058	-2.75944	-1.97193	-2.1786	-2.3066	-2.45602	-2.69229	-2.47195	-1.89745	-2.67521	-2.32318	-2.09305	-2.67978	-2.56244	-2.62829	-2.45995
-2.6987	-2.83965	-2.64878	-2.69178	-2.77453	-2.75457	-2.82186	-2.72164	-2.02964	-2.65994	-2.23514	-2.30956	-2.20039	-2.62397	-2.5824	-2.56222	-1.95728	-2.94377	-2.13092	-2.13547	-2.45326	-2.51562	-2.59396	-2.52372
-2.68644	-2.83726	-2.6552	-2.67946	-2.81771	-2.72804	-2.8198	-2.71919	-2.19505	-2.69191	-1.97369	-2.15973	-2.66261	-2.61231	-2.62991	-2.43965	-1.86954	-2.8922	-2.07373	-2.18011	-2.79197	-2.56523	-2.58721	-2.47046
-2.68615	-2.84616	-2.63056	-2.69963	-2.7984	-2.69778	-2.82089	-2.74084	-2.19604	-2.78813	-1.95569	-2.2141	-2.58999	-2.46034	-2.53038	-2.45874	-2.00886	-2.90284	-2.21043	-2.10792	-2.3033	-2.51338	-2.59537	-2.59126
-2.67703	-2.87825	-2.66616	-2.6848	-2.79728	-2.73296	-2.78398	-2.70543	-2.047	-2.68354	-2.17352	-2.18444	-2.63317	-2.54337	-2.53789	-2.59561	-2.12213	-2.98008	-2.18441	-1.91365	-2.45749	-2.59277	-2.6382	-2.51151
-2.6724	-2.89709	-2.66156	-2.66044	-2.77621	-2.72786	-2.75349	-2.69269	-1.98012	-2.78008	-2.14552	-2.16511	-2.62665	-2.57266	-2.48805	-2.44842	-2.02049	-2.69081	-2.41824	-2.11341	-2.59289	-2.43017	-2.54091	-2.4854
-2.67145	-2.84808	-2.66281	-2.66441	-2.79316	-2.72156	-2.76183	-2.70787	-2.03195	-2.80134	-2.39818	-2.26022	-2.27842	-2.58046	-2.54029	-2.36167	-2.09338	-2.59569	-2.10073	-2.08161	-2.66137	-2.48094	-2.68634	-2.70531
-2.69167	-2.88698	-2.66402	-2.72555	-2.76671	-2.69846	-2.78606	-2.72472	-2.02908	-2.49207	-1.8696	-2.41243	-2.27415	-2.59705	-2.58333	-2.55183	-2.06687	-2.66946	-2.21784	-2.02854	-2.5419	-2.59055	-2.53554	-2.67075
-2.66464	-2.90392	-2.6594	-2.65702	-2.82024	-2.73131	-2.77187	-2.73616	-1.99033	-2.76613	-2.19432	-2.25732	-2.62761	-2.45537	-2.59865	-2.51545	-2.08491	-2.71463	-2.19717	-2.03133	-2.81516	-2.50206	-2.66307	-2.53937
-2.70572	-2.87428	-2.67597	-2.70293	-2.78931	-2.73109	-2.797	-2.74216	-2.08022	-2.72138	-2.00017	-2.1278	-2.58375	-2.50766	-2.66494	-2.46148	-2.10876	-2.90296	-2.28037	-2.27768	-2.3618	-2.50683	-2.60289	-2.67032
-2.67247	-2.81023	-2.64935	-2.71852	-2.78631	-2.73311	-2.7555	-2.73138	-2.1916	-2.21007	-2.10056	-2.00672	-2.3926	-2.58075	-2.66137	-2.52317	-2.16006	-2.79511	-1.74127	-2.31391	-2.72616	-2.55237	-2.65084	-2.73114
-2.70154	-2.823	-2.6644	-2.72317	-2.81	-2.70325	-2.79099	-2.7317	-2.18972	-2.37763	-1.89126	-2.29675	-2.11248	-2.57406	-2.64558	-2.59547	-2.07286	-2.65119	-2.3338	-2.31959	-2.75695	-2.47549	-2.60681	-2.65145
-2.66111	-2.85711	-2.68137	-2.71493	-2.84505	-2.7244	-2.76137	-2.69775	-2.03651	-2.49253	-2.24556	-2.19388	-2.14731	-2.58844	-2.61035	-2.51825	-2.15897	-2.3621	-2.33008	-2.24571	-2.92091	-2.47816	-2.47362	-2.54249
-2.67172	-2.84982	-2.62907	-2.72332	-2.779	-2.74596	-2.77509	-2.70465	-2.07072	-2.33991	-2.30737	-2.25415	-2.32041	-2.61387	-2.49441	-2.39212	-2.18851	-2.61302	-2.1878	-2.45505	-2.57161	-2.38791	-2.49276	-2.61614
-2.68042	-2.79061	-2.6271	-2.6991	-2.78223	-2.73665	-2.77503	-2.71987	-2.04121	-2.19966	-2.1719	-2.21729	-2.70449	-2.60525	-2.77684	-2.46751	-2.09906	-2.76612	-2.28999	-2.30542	-2.39865	-2.48745	-2.6232	-2.58031
-2.72196	-2.81281	-2.61775	-2.68674	-2.7868	-2.71416	-2.7625	-2.72923	-2.24102	-2.53992	-2.16402	-2.23632	-2.61843	-2.61068	-2.71235	-2.47483	-2.0254	-2.62653	-2.31827	-2.23718	-2.55123	-2.59419	-2.4154	-2.59723
-2.7023	-2.80449	-2.63309	-2.73263	-2.79251	-2.70799	-2.7842	-2.71202	-2.11925	-2.71185	-1.99585	-2.24391	-2.54433	-2.5601	-2.60776	-2.54787	-2.14215	-2.53261	-1.8304	-2.18002	-2.41329	-2.48818	-2.70507	-2.62151
-2.69462	-2.87299	-2.62771	-2.71122	-2.73731	-2.73374	-2.79472	-2.70902	-2.06671	-2.85932	-1.94702	-2.16301	-2.57043	-2.53947	-2.50886	-2.54248	-1.96842	-2.64939	-2.10804	-2.34049	-2.46833	-2.48594	-2.57925	-2.41665
-2.70521	-2.89079	-2.61828	-2.71052	-2.84386	-2.72119	-2.7368	-2.70007	-2.01652	-3.01208	-1.83029	-2.32824	-2.73168	-2.57586	-2.68474	-2.53222	-2.0248	-2.74975	-2.06422	-2.29013	-2.5637	-2.51111	-2.59386	-2.52095
-2.72516	-2.83992	-2.62579	-2.74319	-2.79466	-2.71295	-2.79186	-2.7612	-2.02992	-3.01698	-2.08405	-2.33331	-2.35977	-2.50367	-2.58959	-2.59387	-1.96268	-2.48136	-2.24607	-2.23055	-2.70681	-2.41364	-2.6484	-2.77037
-2.68897	-2.81454	-2.65714	-2.68705	-2.82544	-2.7308	-2.79341	-2.74328	-2.14937	-2.84297	-2.07736	-2.21515	-2.63551	-2.45974	-2.69388	-2.55889	-2.0945	-3.11243	-2.15826	-2.22397	-2.42614	-2.58122	-2.5675	-2.54987
-2.68653	-2.81557	-2.62901	-2.68996	-2.7244	-2.73169	-2.78734	-2.71255	-2.23597	-2.81365	-2.12025	-2.224	-2.67005	-2.55499	-2.56924	-2.50015	-2.04117	-2.70847	-2.259	-2.11075	-2.27089	-2.48261	-2.70479	-2.48787
-2.69775	-2.85791	-2.64123	-2.70216	-2.81438	-2.71217	-2.76168	-2.70597	-2.15931	-2.47829	-1.98503	-2.34628	-2.68084	-2.56858	-2.59539	-2.46585	-2.00442	-3.09151	-2.09123	-2.12842	-2.72221	-2.58016	-2.58062	-2.6669
-2.73805	-2.86608	-2.60979	-2.70633	-2.77761	-2.69904	-2.81339	-2.72538	-2.10989	-2.7762	-2.18282	-2.2337	-2.5304	-2.61943	-2.70773	-2.41824	-1.96505	-2.66111	-2.16835	-2.18493	-2.50715	-2.61859	-2.52	-2.49082
-2.67849	-2.80986	-2.60558	-2.6786	-2.79349	-2.72101	-2.76459	-2.73866	-1.86432	-2.88158	-1.8754	-1.77981	-2.42814	-2.43212	-2.7836	-2.51238	-1.94365	-2.68583	-2.05224	-2.25785	-2.36996	-2.43217	-2.54769	-2.66314
-2.7007	-2.74689	-2.57304	-2.71125	-2.77588	-2.7106	-2.80234	-2.75309	-1.71186	-3.02985	-1.83057	-2.07159	-2.83811	-2.6052	-2.58486	-2.52771	-2.07398	-2.85189	-2.16534	-2.1837	-2.52611	-2.49836	-2.49591	-2.68068
-2.71155	-2.81044	-2.61251	-2.72009	-2.79788	-2.73596	-2.79557	-2.74546	-2.02156	-2.89887	-2.01467	-2.22273	-2.89233	-2.55256	-2.65715	-2.41841	-1.97287	-2.86217	-2.19613	-2.24183	-2.45981	-2.53456	-2.67722	-2.56194
-2.70328	-2.76254	-2.62139	-2.6736	-2.73436	-2.76539	-2.76425	-2.70771	-2.01172	-2.70569	-1.5683	-2.29698	-2.75889	-2.4569	-2.62297	-2.60475	-2.04705	-2.78523	-2.04562	-2.11469	-2.42843	-2.60138	-2.61038	-2.59309
-2.68012	-2.78872	-2.59584	-2.71177	-2.81033	-2.72636	-2.78249	-2.72467	-2.00915	-2.76569	-1.92707	-2.36677	-2.19982	-2.52954	-2.71929	-2.46242	-2.14799	-2.97768	-1.89961	-2.38039	-2.44942	-2.61885	-2.61434	-2.66609
-2.70058	-2.80426	-2.61935	-2.71118	-2.79596	-2.73635	-2.78036	-2.7228	-1.9999	-2.55038	-1.93356	-2.27173	-2.38369	-2.55337	-2.61601	-2.52786	-2.20294	-2.73473	-2.08285	-2.27661	-2.45275	-2.63719	-2.61676	-2.54723
-2.67754	-2.83918	-2.61058	-2.69133	-2.81753	-2.73352	-2.76605	-2.70424	-2.01566	-2.85817	-2.10729	-2.13883	-2.55414	-2.47775	-2.59774	-2.57594	-2.10448	-2.79675	-2.2784	-2.3454	-2.70306	-2.50596	-2.58707	-2.70294
-2.66525	-2.80786	-2.65462	-2.72408	-2.76211	-2.74989	-2.7954	-2.71119	-1.96893	-2.68379	-2.15679	-2.25495	-2.37818	-2.51792	-2.49797	-2.49162	-2.03553	-2.65524	-2.32838	-2.39652	-2.19889	-2.61799	-2.75481	-2.62276
-2.69856	-2.76715	-2.65435	-2.68995	-2.82791	-2.72567	-2.75539	-2.74107	-2.12312	-2.67343	-2.32474	-2.21015	-2.78626	-2.45179	-2.57567	-2.41479	-2.06456	-3.07371	-2.18782	-2.3584	-2.67841	-2.53693	-2.60784	-2.63861
-2.66948	-2.84473	-2.65287	-2.71733	-2.75989	-2.72587	-2.78239	-2.6955	-1.98188	-2.84916	-2.27843	-2.31226	-2.08842	-2.52692	-2.57167	-2.5916	-2.08528	-3.0067	-1.85881	-2.2007	-2.78978	-2.50009	-2.59384	-2.60373
-2.67517	-2.76832	-2.63548	-2.72998	-2.76396	-2.70572	-2.7797	-2.73979	-2.01422	-2.83766	-2.18987	-2.27924	-2.72219	-2.54971	-2.61201	-2.58677	-2.0893	-2.86216	-1.81256	-2.36872	-2.80897	-2.52658	-2.55736	-2.47576
-2.67417	-2.80771	-2.65264	-2.70005	-2.78998	-2.73697	-2.76989	-2.74264	-1.9313	-2.54881	-2.18348	-2.30398	-2.57291	-2.57856	-2.57329	-2.54839	-2.10399	-2.91327	-2.15974	-2.10897	-2.52673	-2.45026	-2.58003	-2.53067
-2.68096	-2.75494	-2.61976	-2.69471	-2.79945	-2.70908	-2.78389	-2.7241	-2.08119	-2.56996	-2.17515	-2.26326	-2.52536	-2.62024	-2.64028	-2.63284	-2.10566	-2.95158	-1.75266	-2.21053	-2.89158	-2.59701	-2.51164	-2.58396
-2.69123	-2.87781	-2.6362	-2.70434	-2.84211	-2.73249	-2.81487	-2.73801	-1.96763	-2.68748	-2.4278	-2.43139	-2.49937	-2.56216	-2.73628	-2.60716	-2.0539	-2.89343	-2.05383	-2.23846	-2.83285	-2.54427	-2.51122	-2.56716
-2.65609	-2.82351	-2.65377	-2.70851	-2.83331	-2.69161	-2.76944	-2.73272	-1.88156	-2.66293	-2.3078	-2.19963	-2.61336	-2.45307	-2.64055	-2.49176	-2.05181	-2.64007	-2.00286	-2.3777	-2.51293	-2.52043	-2.73	-2.57039
-2.68325	-2.82176	-2.66746	-2.69422	-2.82577	-2.73335	-2.76642	-2.72961	-1.89046	-3.05968	-2.30454	-2.25207	-2.4954	-2.61201	-2.61289	-2.51396	-2.19547	-2.6743	-2.13628	-2.37251	-2.78123	-2.55069	-2.60678	-2.59838
-2.6993	-2.7799	-2.67039	-2.73535	-2.76715	-2.6971	-2.74734	-2.71698	-2.02055	-2.68448	-2.3312	-2.30559	-2.56339	-2.57818	-2.65921	-2.48353	-2.14354	-2.73765	-2.26723	-2.2376	-2.40149	-2.50104	-2.61942	-2.55371
-2.70388	-2.86275	-2.6787	-2.71958	-2.7585	-2.73352	-2.77375	-2.73688	-2.06681	-2.76752	-2.36319	-2.31052	-2.71226	-2.64175	-2.55018	-2.49165	-2.04212	-2.80585	-2.28577	-2.17655	-2.45792	-2.57246	-2.60949	-2.56126
-2.70879	-2.85906	-2.61697	-2.70115	-2.75052	-2.72641	-2.8054	-2.7407	-1.95556	-2.60241	-2.24018	-2.24628	-2.58285	-2.42615	-2.61595	-2.56345	-2.07101	-2.96084	-1.9459	-2.19003	-2.63652	-2.5924	-2.83629	-2.557
-2.6827	-2.81474	-2.63169	-2.73301	-2.76392	-2.71022	-2.76353	-2.72224	-1.96499	-2.45621	-2.13014	-2.33948	-2.58084	-2.55994	-2.68868	-2.45504	-1.9602	-2.72377	-1.62913	-2.13907	-2.81117	-2.51849	-2.55835	-2.53786
-2.67981	-2.81789	-2.63535	-2.75215	-2.81026	-2.75517	-2.76591	-2.71778	-1.95231	-2.78906	-2.0229	-2.09973	-2.6271	-2.6115	-2.53179	-2.55768	-2.0597	-2.88363	-2.00423	-2.25168	-2.71029	-2.4949	-2.61871	-2.57504
-2.68557	-2.85091	-2.59007	-2.72698	-2.78825	-2.69819	-2.74218	-2.71212	-2.0747	-2.77123	-1.65616	-2.31744	-2.71121	-2.52176	-2.68164	-2.43382	-1.91305	-2.64227	-2.17327	-2.29036	-2.50289	-2.48193	-2.61329	-2.5167
-2.68739	-2.8233	-2.63158	-2.73164	-2.77916	-2.74126	-2.72618	-2.76009	-1.90374	-2.6704	-1.85906	-2.26255	-2.64307	-2.51438	-2.7052	-2.5265	-1.93139	-2.76593	-2.12754	-2.18	-2.49317	-2.43999	-2.52855	-2.48726
-2.70224	-2.86089	-2.66445	-2.70332	-2.82231	-2.71522	-2.80409	-2.73893	-1.99194	-2.61074	-1.90008	-2.38298	-2.59514	-2.51868	-2.68083	-2.5622	-1.88824	-2.87972	-2.29037	-2.2058	-2.4178	-2.49968	-2.4886	-2.4109
-2.69815	-2.85439	-2.63019	-2.72626	-2.80916	-2.73901	-2.76746	-2.71193	-1.96161	-2.76093	-2.3283	-2.1528	-2.52919	-2.47457	-2.61496	-2.51259	-1.9036	-2.76355	-2.05454	-2.14893	-2.43584	-2.37088	-2.64718	-2.53899
-2.68968	-2.78253	-2.6279	-2.68883	-2.85093	-2.73458	-2.77857	-2.7165	-2.00288	-2.61866	-2.39444	-2.21134	-2.52854	-2.58622	-2.70229	-2.55964	-1.96712	-2.61807	-1.88187	-2.16058	-2.48575	-2.55883	-2.65241	-2.54881
-2.67866	-2.8408	-2.63792	-2.70498	-2.82676	-2.71634	-2.76676	-2.73175	-1.99902	-2.72785	-2.37518	-2.23595	-2.62622	-2.47305	-2.70158	-2.60786	-2.02531	-2.97815	-1.98886	-2.16005	-2.75463	-2.51505	-2.55655	-2.53012
-2.68049	-2.86628	-2.66262	-2.71681	-2.79509	-2.76977	-2.76672	-2.72896	-2.01687	-2.74933	-2.04557	-2.09145	-2.66169	-2.51878	-2.72116	-2.51473	-2.15253	-2.67601	-2.13176	-2.18703	-2.51549	-2.64854	-2.50226	-2.57857
-2.64833	-2.90688	-2.64899	-2.71001	-2.74357	-2.70924	-2.75301	-2.73011	-1.99174	-2.61515	-1.83058	-2.28656	-2.58103	-2.55885	-2.68813	-2.47785	-2.05093	-2.68086	-2.10949	-2.2853	-2.54009	-2.43505	-2.62638	-2.58405
-2.66147	-2.84262	-2.63695	-2.73051	-2.75218	-2.70981	-2.78418	-2.72056	-2.00259	-2.88549	-2.07187	-2.31509	-2.73716	-2.57388	-2.61379	-2.55848	-2.04254	-2.82679	-2.3015	-2.34897	-2.34502	-2.66077	-2.55722	-2.68301
-2.68606	-2.80999	-2.62782	-2.71366	-2.79192	-2.70043	-2.81435	-2.70476	-2.14771	-2.8466	-1.91827	-2.25882	-2.92063	-2.62489	-2.63127	-2.52102	-2.07981	-2.69619	-2.13883	-2.27731	-2.5247	-2.46378	-2.63021	-2.63665
-2.68798	-2.88548	-2.62639	-2.74983	-2.81724	-2.71563	-2.76059	-2.71263	-2.13556	-3.00983	-1.7929	-2.39027	-2.51535	-2.4268	-2.5832	-2.49956	-2.09574	-3.2977	-2.02296	-2.34567	-2.65717	-2.53871	-2.49098	-2.53002
-2.66096	-2.84412	-2.6323	-2.7099	-2.7557	-2.68893	-2.80767	-2.68516	-2.06291	-2.73178	-2.34174	-2.25477	-2.64415	-2.55364	-2.66182	-2.47509	-1.99566	-2.82661	-2.09136	-2.2777	-2.63592	-2.62487	-2.61532	-2.50638
-2.68911	-2.87066	-2.63044	-2.72055	-2.76984	-2.74643	-2.74882	-2.72353	-2.11866	-2.73776	-1.92589	-2.38164	-2.38632	-2.61266	-2.74599	-2.5583	-1.98094	-2.64175	-1.92102	-2.3694	-2.65578	-2.43894	-2.60785	-2.58517
-2.65789	-2.84265	-2.66226	-2.70117	-2.76773	-2.69416	-2.76091	-2.71561	-2.03125	-3.01386	-1.83908	-2.21569	-2.5688	-2.56545	-2.58291	-2.43959	-1.90035	-2.7918	-2.0264	-2.36471	-2.47227	-2.53512	-2.71285	-2.68435
-2.68341	-2.80906	-2.6619	-2.71023	-2.80398	-2.71994	-2.8274	-2.7081	-2.09288	-2.89027	-1.55423	-2.32177	-2.61643	-2.55983	-2.64102	-2.54659	-1.92926	-2.63768	-1.88487	-2.11737	-2.43074	-2.56247	-2.56466	-2.4996
-2.69822	-2.77585	-2.63602	-2.73064	-2.82472	-2.6988	-2.80981	-2.69233	-2.06743	-2.82297	-2.25839	-2.15393	-2.28184	-2.54642	-2.64045	-2.42217	-2.08858	-2.70997	-2.06795	-2.16063	-2.79279	-2.4917	-2.69337	-2.72833
-2.65863	-2.79527	-2.66454	-2.69081	-2.80424	-2.69469	-2.78994	-2.71592	-1.94556	-2.75436	-2.35293	-2.21208	-2.56393	-2.50717	-2.56683	-2.50213	-2.14351	-2.94064	-1.64062	-2.28235	-2.70189	-2.37481	-2.69091	-2.52242
-2.69188	-2.79217	-2.64611	-2.69373	-2.80287	-2.71679	-2.7965	-2.71913	-2.04921	-2.80686	-2.3117	-2.18882	-2.68696	-2.38141	-2.66058	-2.52874	-2.21039	-2.70885	-1.92373	-2.38666	-2.70679	-2.51632	-2.53528	-2.36947
-2.70145	-2.7914	-2.65377	-2.72108	-2.72915	-2.68032	-2.7744	-2.72689	-1.99939	-2.80784	-2.1336	-1.90057	-2.77665	-2.39797	-2.63779	-2.52071	-2.06195	-2.8544	-2.28333	-2.35495	-2.68028	-2.47253	-2.61613	-2.55022
-2.69661	-2.80629	-2.66875	-2.72335	-2.76576	-2.7185	-2.73367	-2.72932	-1.95665	-2.79638	-2.03575	-2.20716	-2.5737	-2.43563	-2.54659	-2.49452	-2.07756	-2.7906	-2.13296	-2.25795	-2.779	-2.60332	-2.63932	-2.57094
-2.72528	-2.83955	-2.66529	-2.73641	-2.7642	-2.70837	-2.77207	-2.72701	-2.05293	-3.06603	-1.86101	-2.25653	-2.58502	-2.45493	-2.54035	-2.59401	-2.18023	-2.89667	-2.27269	-2.3797	-2.35636	-2.46441	-2.63618	-2.80864
-2.71641	-2.85244	-2.64966	-2.74229	-2.76045	-2.70669	-2.78239	-2.7354	-2.00041	-2.58972	-2.15743	-2.30398	-2.48746	-2.55287	-2.56214	-2.52796	-2.18381	-2.77921	-2.32573	-2.25476	-2.63743	-2.4818	-2.60617	-2.80083
-2.69659	-2.8402	-2.64448	-2.75131	-2.71055	-2.71145	-2.79944	-2.75247	-2.07163	-2.46217	-2.16874	-2.23826	-2.55332	-2.51058	-2.58636	-2.4586	-2.15664	-2.94488	-2.25416	-2.14734	-2.52052	-2.54111	-2.74512	-2.73766
-2.69236	-2.80919	-2.62652	-2.707	-2.77522	-2.73814	-2.79886	-2.74211	-2.01124	-2.89957	-2.14265	-2.05159	-2.79667	-2.43917	-2.62661	-2.44981	-2.14993	-2.57985	-2.06046	-2.24065	-2.46195	-2.58921	-2.68094	-2.83925
-2.70042	-2.85687	-2.65529	-2.71035	-2.8575	-2.72505	-2.78145	-2.72129	-2.02318	-2.87146	-2.27318	-2.07433	-2.86576	-2.46375	-2.71626	-2.52804	-2.07759	-2.82633	-1.99322	-2.17346	-2.41008	-2.48516	-2.672	-2.71965
-2.71317	-2.87699	-2.67217	-2.69002	-2.85	-2.71733	-2.79449	-2.69972	-2.12075	-2.84518	-2.3209	-1.73919	-2.57202	-2.56112	-2.71455	-2.57773	-2.11379	-2.59206	-2.13421	-2.41641	-2.4921	-2.54918	-2.60838	-2.52809
-2.68093	-2.85946	-2.63232	-2.6809	-2.81655	-2.74934	-2.83324	-2.72825	-2.02934	-2.75184	-2.30936	-1.70026	-2.71906	-2.44438	-2.6172	-2.545	-2.09735	-2.63268	-2.36106	-2.22198	-2.47323	-2.60326	-2.52339	-2.53452
-2.71995	-2.84394	-2.65495	-2.74138	-2.80194	-2.72709	-2.82082	-2.73792	-2.05761	-2.8679	-1.8254	-1.92086	-2.67025	-2.50351	-2.59511	-2.41773	-2.06269	-2.71722	-2.21562	-2.37624	-2.32419	-2.50136	-2.54278	-2.46881
-2.67116	-2.76539	-2.64661	-2.72794	-2.77308	-2.71743	-2.77332	-2.71055	-2.19211	-2.83443	-1.61774	-2.03321	-2.69564	-2.39576	-2.56183	-2.55059	-2.13559	-2.67859	-2.13547	-2.35702	-2.46768	-2.40597	-2.67994	-2.53737
-2.68383	-2.82499	-2.60559	-2.68267	-2.74707	-2.71458	-2.74188	-2.74091	-2.10517	-2.82964	-1.74391	-2.11495	-2.60716	-2.40903	-2.56861	-2.55769	-2.13497	-2.95226	-2.11133	-2.09987	-2.56482	-2.404	-2.66048	-2.73618
-2.71933	-2.85288	-2.64409	-2.72289	-2.77049	-2.72569	-2.73793	-2.73646	-1.99426	-2.921	-2.00092	-2.38429	-2.79578	-2.47165	-2.61129	-2.63556	-1.97625	-2.51345	-2.32561	-2.26617	-2.84854	-2.45368	-2.49506	-2.54297
-2.70802	-2.7889	-2.63394	-2.71543	-2.78758	-2.71967	-2.82207	-2.72862	-1.94092	-2.67158	-1.86116	-2.29823	-2.69214	-2.54899	-2.65973	-2.6221	-2.01343	-2.81636	-1.97028	-2.27402	-2.77459	-2.44252	-2.59955	-2.61305
-2.66897	-2.81827	-2.63232	-2.72552	-2.7489	-2.72475	-2.76516	-2.70884	-1.99286	-2.45726	-1.88179	-2.33452	-2.7722	-2.41526	-2.62184	-2.5021	-1.89151	-2.79015	-2.36607	-2.18233	-2.61035	-2.51863	-2.61821	-2.4821
-2.6855	-2.83016	-2.61119	-2.71919	-2.77783	-2.73149	-2.77339	-2.71375	-1.98134	-2.74779	-2.0659	-2.20435	-2.65546	-2.53748	-2.56041	-2.44682	-2.05249	-2.93536	-1.91648	-2.39734	-2.61312	-2.60343	-2.66244	-2.53622
-2.68237	-2.82722	-2.61959	-2.68883	-2.79118	-2.71617	-2.81381	-2.74202	-1.98907	-2.66329	-1.94312	-2.3931	-2.86005	-2.50087	-2.6661	-2.44716	-2.06262	-3.09525	-2.06792	-2.37367	-2.70097	-2.52959	-2.64644	-2.61624
-2.73281	-2.81359	-2.63034	-2.72255	-2.78859	-2.75493	-2.74877	-2.73508	-1.91893	-2.8789	-1.6093	-2.09346	-2.55512	-2.54467	-2.56593	-2.54535	-2.06599	-2.84566	-2.15852	-2.33287	-2.53178	-2.69709	-2.62237	-2.54595
-2.67006	-2.83349	-2.6117	-2.69179	-2.78899	-2.72671	-2.75513	-2.72574	-2.04324	-2.77823	-1.87687	-2.36721	-2.51533	-2.52482	-2.60981	-2.55414	-2.11499	-2.7079	-2.33512	-2.18476	-2.4869	-2.60847	-2.5873	-2.54526
-2.69232	-2.87984	-2.64969	-2.68777	-2.7858	-2.73773	-2.78195	-2.69938	-1.90754	-2.6461	-1.91084	-2.33572	-2.45312	-2.35722	-2.62158	-2.55802	-2.00498	-2.91319	-2.2397	-2.17447	-2.67611	-2.56229	-2.5828	-2.60897
-2.68077	-2.84713	-2.63156	-2.72904	-2.77552	-2.70927	-2.77928	-2.71129	-1.9258	-2.65666	-2.23692	-2.28056	-2.83626	-2.57396	-2.65412	-2.50525	-2.11012	-2.96258	-2.23001	-2.26571	-2.76905	-2.42977	-2.66013	-2.56683
-2.69737	-2.79039	-2.65789	-2.7313	-2.73362	-2.70344	-2.81346	-2.72979	-1.82976	-2.61763	-2.18392	-2.18155	-2.78002	-2.55094	-2.67175	-2.46137	-2.15173	-2.87064	-2.09354	-2.20909	-2.78668	-2.46688	-2.63212	-2.49855
-2.7069	-2.8293	-2.6704	-2.73647	-2.82362	-2.71548	-2.79343	-2.73746	-1.96443	-2.46872	-2.07019	-2.30998	-2.45485	-2.45821	-2.74303	-2.51265	-2.16359	-2.7051	-2.43881	-2.18189	-2.666	-2.43798	-2.58041	-2.68349
-2.68295	-2.82701	-2.64087	-2.69214	-2.82403	-2.73262	-2.75088	-2.7305	-1.98806	-2.60841	-2.30544	-2.32018	-2.7765	-2.44845	-2.76136	-2.3817	-2.10946	-2.91465	-2.27942	-2.11271	-2.37918	-2.44527	-2.64353	-2.67561
-2.69197	-2.83242	-2.66571	-2.71846	-2.80562	-2.71224	-2.75487	-2.71902	-1.99096	-2.33796	-1.94288	-2.29098	-2.69024	-2.46458	-2.58994	-2.59	-1.99226	-2.63725	-2.4671	-2.20352	-2.65263	-2.50018	-2.65586	-2.73484
-2.68372	-2.76538	-2.65448	-2.715	-2.85217	-2.71487	-2.78428	-2.72179	-2.09405	-2.68529	-2.22599	-2.39389	-2.4757	-2.56112	-2.68191	-2.57735	-2.05027	-2.74191	-1.81596	-2.20877	-2.87072	-2.431	-2.64722	-2.57766
-2.70341	-2.83868	-2.6464	-2.70976	-2.78408	-2.7072	-2.78042	-2.71394	-2.01229	-2.68931	-2.19064	-2.40416	-2.57564	-2.59376	-2.72999	-2.4851	-2.11445	-2.7418	-1.9683	-2.27832	-2.71362	-2.48401	-2.63484	-2.51058
-2.69247	-2.78249	-2.60448	-2.68768	-2.81919	-2.72747	-2.7866	-2.69616	-2.08176	-2.61764	-2.06739	-2.32154	-2.67839	-2.5224	-2.63806	-2.45228	-2.20872	-2.76191	-2.39695	-2.29264	-2.6209	-2.43863	-2.62895	-2.4814
-2.6904	-2.76362	-2.63114	-2.70424	-2.74484	-2.70903	-2.77988	-2.73431	-1.97333	-2.86294	-2.01854	-2.36269	-2.50916	-2.61436	-2.59431	-2.57825	-2.01212	-2.58972	-2.30659	-2.2714	-2.56252	-2.45134	-2.64334	-2.67635
-2.70609	-2.8508	-2.65706	-2.69244	-2.81161	-2.71113	-2.85252	-2.73304	-2.13442	-2.55889	-2.10685	-2.35318	-2.57911	-2.43796	-2.49919	-2.53815	-2.13638	-2.67093	-2.2422	-2.18808	-2.64786	-2.53487	-2.65309	-2.59338
-2.65695	-2.78076	-2.64897	-2.71331	-2.75545	-2.71024	-2.80206	-2.71003	-2.03244	-2.84141	-1.69888	-2.36144	-2.57238	-2.60238	-2.55682	-2.49487	-2.00607	-2.89416	-1.98409	-2.19338	-2.49558	-2.56836	-2.65502	-2.49948
-2.67195	-2.8258	-2.66771	-2.72672	-2.77007	-2.70723	-2.80301	-2.75375	-2.00182	-2.8685	-1.80839	-2.47286	-2.68801	-2.51197	-2.61961	-2.58959	-2.07798	-3.0712	-2.10721	-2.20574	-2.6759	-2.50653	-2.65811	-2.4542
-2.68025	-2.83313	-2.67179	-2.70025	-2.7821	-2.69759	-2.83182	-2.73215	-2.06359	-2.53317	-1.83233	-2.44441	-2.67409	-2.52651	-2.63762	-2.45787	-2.09141	-2.98212	-2.05023	-2.36865	-2.73061	-2.51434	-2.60983	-2.43099
-2.66106	-2.78099	-2.66496	-2.70219	-2.80833	-2.71981	-2.84702	-2.71379	-2.16767	-2.74318	-1.9263	-2.33824	-2.56747	-2.50006	-2.58493	-2.41985	-2.07127	-2.7087	-2.32984	-2.1597	-2.66338	-2.53407	-2.66682	-2.46776
-2.68818	-2.85227	-2.67653	-2.73769	-2.82644	-2.70898	-2.79725	-2.7022	-2.1218	-2.76155	-1.79364	-2.32368	-2.53884	-2.52941	-2.61447	-2.50323	-1.95488	-2.59092	-1.78218	-2.23602	-2.67611	-2.55449	-2.74567	-2.50077
-2.6743	-2.76316	-2.67188	-2.71359	-2.7387	-2.69169	-2.7959	-2.72317	-2.04847	-2.80422	-1.79038	-2.3403	-2.71763	-2.46485	-2.71325	-2.45993	-2.03906	-2.98417	-2.34408	-2.00056	-2.81607	-2.45925	-2.70051	-2.62355
-2.67146	-2.77862	-2.63795	-2.73497	-2.75691	-2.71583	-2.80714	-2.7223	-2.01532	-2.67865	-1.94079	-2.30242	-2.55191	-2.52415	-2.76448	-2.44359	-2.13785	-2.9396	-2.03647	-2.01369	-2.71138	-2.35497	-2.809	-2.55936
-2.66101	-2.78773	-2.65359	-2.72492	-2.80752	-2.7123	-2.76508	-2.72819	-2.02535	-2.71029	-2.11899	-2.2518	-2.62137	-2.55355	-2.71331	-2.62314	-2.29595	-2.91693	-1.97396	-2.32254	-2.53246	-2.44595	-2.55756	-2.64855
-2.68888	-2.77232	-2.67447	-2.71339	-2.76805	-2.71115	-2.76737	-2.71818	-2.19551	-2.75644	-1.91523	-2.08558	-2.76118	-2.53961	-2.57611	-2.53704	-2.37399	-2.53065	-2.01078	-2.29684	-2.57576	-2.38875	-2.52737	-2.83217
-2.67555	-2.83649	-2.66525	-2.74131	-2.76254	-2.71804	-2.76926	-2.7139	-2.107	-2.83505	-2.14746	-2.13155	-2.60367	-2.56128	-2.73649	-2.57401	-2.10129	-2.85089	-2.16471	-2.31128	-2.55791	-2.43879	-2.62446	-2.70137
-2.69028	-2.83386	-2.64635	-2.73538	-2.81088	-2.69427	-2.79113	-2.73146	-1.99116	-2.53685	-1.85309	-2.11784	-2.71705	-2.58496	-2.56066	-2.48626	-1.99513	-2.82913	-1.93618	-2.35601	-2.55864	-2.49641	-2.66146	-2.73649
-2.70409	-2.80651	-2.62948	-2.70553	-2.77012	-2.7009	-2.76549	-2.69023	-2.06075	-2.59466	-1.98878	-2.15827	-2.56904	-2.43355	-2.75702	-2.51642	-2.11337	-2.75213	-2.27241	-2.16586	-2.54915	-2.52554	-2.58607	-2.63659
-2.69227	-2.80506	-2.66104	-2.72696	-2.76865	-2.72253	-2.77203	-2.71859	-2.0847	-2.61414	-2.14909	-2.18399	-2.8266	-2.48116	-2.55584	-2.60781	-2.06811	-2.83313	-2.13109	-2.08429	-2.28166	-2.5597	-2.50532	-2.61527
-2.69382	-2.8093	-2.65657	-2.71156	-2.79127	-2.73544	-2.75071	-2.7201	-2.19498	-2.6909	-2.22942	-2.24264	-2.6411	-2.46786	-2.67659	-2.53719	-1.86924	-2.74892	-2.30529	-2.25123	-2.44838	-2.54759	-2.62073	-2.51795
-2.69605	-2.81657	-2.67181	-2.72275	-2.76653	-2.7179	-2.79059	-2.73927	-2.0163	-2.71962	-2.24154	-2.21389	-2.531	-2.58859	-2.58004	-2.64483	-1.93191	-2.8426	-2.20062	-2.34084	-2.43344	-2.56763	-2.49744	-2.51572
-2.6656	-2.82418	-2.64869	-2.73187	-2.76083	-2.70481	-2.80485	-2.73386	-2.13551	-2.61221	-1.98544	-2.16026	-2.83733	-2.44817	-2.47998	-2.52304	-2.2499	-3.02352	-2.16845	-2.41756	-2.71277	-2.45923	-2.52036	-2.77753
-2.69246	-2.8022	-2.68902	-2.74208	-2.72512	-2.71679	-2.80343	-2.69364	-2.11704	-2.69797	-2.30714	-2.20898	-2.57011	-2.46972	-2.47054	-2.54122	-2.32985	-2.64693	-2.25279	-2.4185	-2.54478	-2.51241	-2.47956	-2.78199
-2.67671	-2.78984	-2.63043	-2.75402	-2.76416	-2.69875	-2.8366	-2.72082	-2.00293	-2.97627	-2.04701	-2.13457	-2.66775	-2.54564	-2.54857	-2.51711	-2.16733	-2.78767	-2.16518	-2.14647	-2.6683	-2.55221	-2.55373	-2.70723
-2.67638	-2.77001	-2.6434	-2.76447	-2.76308	-2.73548	-2.80412	-2.73088	-1.89705	-2.93362	-2.09366	-2.10528	-2.53243	-2.45028	-2.5377	-2.63698	-2.1354	-2.60275	-2.08049	-2.08222	-2.51787	-2.52245	-2.63243	-2.46988
-2.71064	-2.78034	-2.63351	-2.73053	-2.79079	-2.72974	-2.82802	-2.72716	-1.98558	-2.74757	-1.99971	-2.11354	-2.26963	-2.61858	-2.50223	-2.51529	-2.29711	-2.61732	-2.25704	-2.28655	-2.74453	-2.55125	-2.51736	-2.5993
-2.73525	-2.7763	-2.63016	-2.71068	-2.80321	-2.73014	-2.76651	-2.72818	-1.92426	-2.87987	-2.1647	-2.05107	-2.48901	-2.4323	-2.49252	-2.62006	-2.05178	-3.02384	-2.398	-2.03017	-2.51382	-2.59334	-2.48643	-2.49744
-2.70136	-2.80513	-2.64889	-2.74968	-2.75366	-2.71844	-2.82775	-2.70285	-1.82178	-2.89294	-2.33691	-2.29324	-2.64921	-2.45349	-2.62822	-2.57107	-2.0579	-2.95703	-2.19151	-2.18453	-2.84466	-2.48672	-2.48332	-2.60803
-2.70474	-2.79182	-2.63779	-2.68613	-2.78876	-2.7295	-2.83422	-2.72438	-2.0236	-2.80464	-2.31403	-2.29992	-2.58905	-2.4888	-2.55556	-2.50191	-2.05313	-2.86152	-2.13554	-2.09325	-2.87456	-2.62497	-2.58043	-2.53667
-2.67526	-2.76385	-2.6493	-2.7167	-2.75736	-2.70123	-2.80423	-2.73231	-2.06662	-2.65765	-2.15151	-2.20647	-2.67386	-2.53263	-2.53679	-2.46065	-2.11617	-2.935	-2.02522	-2.01496	-2.71046	-2.4885	-2.55162	-2.52527
-2.68429	-2.83392	-2.63884	-2.72011	-2.77001	-2.73774	-2.77952	-2.73327	-2.07462	-2.62522	-2.32242	-2.39633	-2.43498	-2.52175	-2.55683	-2.52173	-2.08324	-2.63899	-1.77947	-2.02126	-2.55556	-2.43553	-2.61764	-2.49187
-2.6574	-2.81525	-2.65038	-2.76137	-2.79762	-2.72518	-2.7963	-2.74895	-2.04891	-2.68584	-1.95106	-2.2872	-2.65045	-2.58488	-2.58607	-2.5556	-2.01748	-2.9345	-1.96029	-2.12729	-2.45751	-2.52198	-2.53132	-2.69141
-2.69094	-2.84333	-2.67929	-2.70767	-2.79155	-2.73986	-2.79928	-2.69135	-2.08573	-2.6347	-2.26028	-2.29319	-2.28715	-2.55028	-2.58189	-2.55855	-2.2193	-2.99281	-1.49837	-2.15485	-2.60339	-2.43948	-2.58634	-2.58658
-2.70264	-2.80158	-2.6663	-2.71798	-2.75168	-2.7476	-2.80678	-2.70724	-2.17733	-2.56451	-2.07005	-2.28664	-2.54662	-2.63115	-2.53546	-2.46009	-2.19981	-2.90006	-2.19355	-2.42523	-2.7027	-2.50368	-2.65282	-2.5741
-2.68189	-2.80828	-2.62225	-2.71228	-2.76985	-2.70624	-2.79129	-2.74414	-2.12875	-2.80774	-2.27449	-2.23608	-2.54499	-2.58191	-2.64277	-2.57377	-2.17767	-2.85442	-2.33548	-2.28833	-2.71757	-2.50313	-2.62757	-2.72565
-2.72328	-2.82296	-2.64215	-2.71086	-2.72753	-2.70085	-2.80465	-2.7269	-2.04492	-2.8974	-2.21564	-2.22484	-2.53618	-2.59488	-2.61765	-2.57034	-2.08644	-2.64673	-2.00042	-2.32794	-2.74219	-2.73939	-2.5544	-2.78375
-2.70929	-2.8137	-2.63842	-2.72956	-2.77641	-2.73778	-2.76295	-2.73253	-2.05248	-2.55928	-2.32099	-2.35051	-2.60188	-2.56145	-2.56862	-2.53708	-2.14475	-2.69721	-1.69617	-2.26327	-2.61754	-2.67099	-2.64852	-2.52327
-2.69931	-2.8033	-2.61512	-2.75255	-2.73511	-2.70886	-2.78467	-2.7243	-1.92709	-2.89318	-2.30585	-2.48824	-2.64811	-2.56959	-2.53965	-2.68419	-2.28746	-2.65321	-2.12974	-2.20341	-2.61095	-2.56525	-2.41982	-2.64035
-2.72188	-2.78647	-2.64128	-2.71537	-2.75466	-2.7326	-2.81654	-2.70866	-1.84522	-2.79008	-2.3144	-2.4143	-2.63882	-2.70344	-2.55365	-2.48469	-2.26993	-2.39928	-1.914	-2.29747	-2.34726	-2.59408	-2.5851	-2.54477
-2.69547	-2.83432	-2.6226	-2.72688	-2.80905	-2.70048	-2.77084	-2.74469	-1.82311	-2.68686	-2.0695	-2.27775	-2.51095	-2.67475	-2.65135	-2.52626	-2.15861	-2.50879	-2.25519	-2.21477	-2.70481	-2.65034	-2.71909	-2.70829
-2.68993	-2.85931	-2.63803	-2.71749	-2.73871	-2.71237	-2.75355	-2.72593	-1.965	-2.88578	-1.98809	-2.27048	-2.55901	-2.56916	-2.53977	-2.47323	-2.13497	-2.6937	-2.20438	-2.14355	-2.59692	-2.48936	-2.61883	-2.48563
-2.68635	-2.84102	-2.65358	-2.73597	-2.78562	-2.73441	-2.80607	-2.71796	-1.87135	-2.76074	-2.13483	-2.22332	-2.58469	-2.6121	-2.64334	-2.51896	-2.00955	-2.92684	-2.26587	-2.24806	-2.66173	-2.41818	-2.52492	-2.50335
-2.68458	-2.85857	-2.64169	-2.70725	-2.72418	-2.72861	-2.77012	-2.73574	-2.07399	-2.85203	-1.94584	-2.21812	-2.64311	-2.51687	-2.60055	-2.42194	-1.953	-3.09994	-1.86763	-2.00676	-2.24118	-2.59137	-2.63754	-2.56302
-2.69669	-2.91748	-2.62361	-2.7329	-2.78399	-2.70605	-2.75669	-2.72784	-2.04752	-2.96282	-2.19302	-2.24065	-2.60269	-2.53499	-2.58884	-2.6678	-2.04192	-2.95235	-2.39197	-2.12656	-2.76456	-2.62077	-2.60334	-2.68843
-2.68644	-2.92905	-2.64052	-2.67593	-2.81101	-2.7091	-2.81241	-2.71966	-1.92393	-2.77994	-2.06545	-2.26175	-2.82623	-2.4894	-2.64995	-2.55281	-1.97402	-2.72184	-2.09995	-2.26946	-2.4722	-2.66371	-2.52026	-2.62918
-2.69688	-2.86503	-2.6252	-2.7209	-2.77536	-2.69951	-2.7996	-2.72288	-1.9729	-2.61778	-2.19429	-2.27808	-2.59101	-2.48448	-2.68439	-2.44144	-1.90004	-2.84179	-1.87041	-2.22609	-2.49361	-2.55507	-2.62226	-2.46387
-2.71179	-2.85346	-2.63024	-2.69248	-2.77384	-2.74967	-2.79994	-2.74995	-2.00466	-2.65367	-2.13684	-2.08932	-2.64164	-2.43276	-2.70825	-2.5539	-1.83399	-2.79345	-1.90156	-2.30313	-2.30495	-2.66474	-2.65995	-2.71544
-2.69183	-2.84622	-2.65208	-2.69817	-2.78444	-2.72396	-2.77576	-2.6899	-2.14663	-2.67388	-1.98343	-2.34289	-2.71517	-2.53288	-2.69157	-2.55814	-2.00214	-2.79369	-2.08879	-2.30731	-2.59993	-2.52119	-2.69002	-2.52103
-2.68482	-2.83927	-2.62363	-2.69286	-2.84289	-2.69875	-2.78894	-2.71704	-2.14469	-2.52038	-1.92955	-2.38758	-2.82021	-2.59445	-2.71231	-2.5501	-1.93994	-2.87316	-1.82225	-2.17474	-2.6955	-2.53645	-2.6145	-2.39043
-2.70303	-2.80593	-2.65713	-2.72136	-2.7934	-2.68553	-2.76729	-2.72287	-2.03743	-2.85162	-1.65839	-2.41385	-2.86233	-2.52507	-2.57525	-2.44494	-1.98669	-2.68408	-2.19342	-2.31083	-2.30327	-2.44876	-2.68972	-2.58406
-2.65948	-2.8228	-2.63686	-2.7038	-2.78445	-2.72053	-2.8374	-2.74417	-1.93318	-2.80127	-1.98996	-2.27026	-2.53394	-2.55919	-2.67105	-2.45256	-2.08308	-2.79945	-2.1043	-2.37598	-2.44997	-2.46992	-2.64138	-2.60455
-2.71075	-2.86537	-2.64839	-2.70916	-2.79861	-2.74168	-2.78332	-2.73799	-1.93556	-2.66294	-2.15584	-2.18118	-2.54094	-2.55342	-2.5562	-2.53263	-2.05994	-2.94242	-2.18209	-2.34349	-2.46165	-2.52816	-2.51677	-2.44961
-2.6879	-2.85297	-2.64714	-2.72217	-2.79241	-2.72356	-2.79646	-2.71336	-1.96603	-2.74355	-2.2848	-2.28901	-2.65473	-2.51291	-2.65628	-2.53835	-1.97386	-2.8639	-2.16423	-2.21766	-2.5995	-2.43198	-2.68719	-2.53347
-2.68892	-2.80023	-2.65191	-2.74217	-2.75678	-2.69493	-2.79939	-2.7123	-2.06895	-2.95427	-2.16825	-2.54965	-2.65606	-2.50406	-2.72051	-2.46565	-2.07777	-2.71458	-2.1491	-2.30546	-2.74513	-2.56023	-2.48953	-2.61185
-2.67742	-2.87599	-2.64017	-2.66718	-2.81869	-2.70592	-2.77091	-2.74472	-2.09324	-2.81914	-2.17032	-2.36231	-2.69336	-2.59617	-2.58688	-2.5285	-2.09432	-3.00326	-2.14225	-2.21909	-2.64551	-2.48344	-2.65524	-2.60851
-2.68937	-2.81159	-2.63141	-2.71157	-2.83649	-2.70981	-2.76398	-2.72895	-2.03441	-2.56722	-2.45885	-2.17438	-2.75302	-2.57466	-2.56103	-2.53047	-2.09545	-2.56792	-2.07113	-2.02857	-2.74439	-2.533	-2.65796	-2.57376
-2.7007	-2.82214	-2.62633	-2.71274	-2.76185	-2.73865	-2.78866	-2.71313	-1.95645	-2.76443	-2.09069	-2.20669	-2.82667	-2.48502	-2.70638	-2.50071	-2.00574	-3.02688	-2.33727	-2.20463	-2.5177	-2.45553	-2.56275	-2.72388
-2.6715	-2.83472	-2.62298	-2.69962	-2.76771	-2.73393	-2.78576	-2.73131	-2.12375	-2.79137	-1.95563	-2.16594	-2.78142	-2.62711	-2.64569	-2.48481	-2.05988	-2.66294	-2.20787	-2.08121	-2.5685	-2.46854	-2.6614	-2.62273
-2.68643	-2.7997	-2.64596	-2.73469	-2.77555	-2.77119	-2.79461	-2.67804	-2.1056	-2.67395	-1.85053	-2.23732	-2.81152	-2.53103	-2.64891	-2.57869	-2.02884	-2.94249	-2.09541	-2.15041	-2.49554	-2.50144	-2.52734	-2.78537
-2.68608	-2.79835	-2.63373	-2.69884	-2.7567	-2.73276	-2.79815	-2.71444	-2.22278	-2.92366	-1.82102	-2.28785	-2.61958	-2.60825	-2.61411	-2.45948	-1.97524	-2.85729	-2.363	-2.09253	-2.29407	-2.52233	-2.65085	-2.77674
-2.6686	-2.83813	-2.65889	-2.72951	-2.72357	-2.72517	-2.78289	-2.7166	-2.15136	-2.64607	-1.62054	-2.13097	-2.48759	-2.43463	-2.69264	-2.36093	-1.95614	-2.94923	-2.28381	-2.18598	-2.84461	-2.54141	-2.6546	-2.82102
-2.65314	-2.8357	-2.63833	-2.6953	-2.79498	-2.73584	-2.77913	-2.71615	-2.26053	-2.84243	-1.98721	-2.25902	-2.59115	-2.53172	-2.6108	-2.51916	-2.04711	-2.8386	-2.35097	-1.80178	-2.46534	-2.54582	-2.51194	-2.69284
-2.6711	-2.78652	-2.61583	-2.70547	-2.78475	-2.72788	-2.74383	-2.69704	-2.15215	-2.77417	-2.29414	-2.22198	-2.47608	-2.54337	-2.77549	-2.62399	-2.08218	-2.92502	-2.41864	-2.33485	-2.86614	-2.45298	-2.65207	-2.61671
-2.6689	-2.78396	-2.63102	-2.70178	-2.78926	-2.70476	-2.79007	-2.72183	-2.08519	-2.6491	-2.24169	-2.33057	-2.46586	-2.42422	-2.6819	-2.45285	-2.06048	-2.98565	-2.31517	-2.0064	-2.78967	-2.55579	-2.72714	-2.69929
-2.68916	-2.77627	-2.66029	-2.70324	-2.79249	-2.73029	-2.76951	-2.71459	-2.0941	-2.90675	-1.84675	-2.33876	-2.63642	-2.54679	-2.63792	-2.48711	-2.07803	-2.84006	-1.96968	-2.29451	-2.65685	-2.51318	-2.66839	-2.56031
-2.66858	-2.88586	-2.6051	-2.71486	-2.85538	-2.74595	-2.78017	-2.69997	-1.95124	-2.91004	-1.72211	-2.29618	-2.60519	-2.49359	-2.53094	-2.47764	-2.13036	-2.65642	-2.17817	-2.36426	-2.70082	-2.5013	-2.59339	-2.70764
-2.69711	-2.84354	-2.63576	-2.73529	-2.84831	-2.71208	-2.78729	-2.73012	-2.04014	-2.79344	-1.53121	-2.11816	-2.55686	-2.5446	-2.59204	-2.49569	-2.1482	-2.94739	-2.04072	-2.45432	-2.57344	-2.55342	-2.54869	-2.58344
-2.68798	-2.8038	-2.61621	-2.71061	-2.77568	-2.71121	-2.7697	-2.69589	-2.07528	-2.71412	-2.12653	-2.2721	-2.6452	-2.53622	-2.5445	-2.46362	-2.12744	-2.58973	-1.96956	-2.42498	-2.88114	-2.58237	-2.50134	-2.51883
-2.69951	-2.83829	-2.65704	-2.68206	-2.82294	-2.70777	-2.79567	-2.72582	-2.06183	-2.91116	-1.79219	-2.22165	-2.6902	-2.47412	-2.5693	-2.51162	-2.02441	-2.6938	-1.65809	-2.38602	-2.71101	-2.66815	-2.57268	-2.58636
-2.69187	-2.81584	-2.64688	-2.68101	-2.83094	-2.72624	-2.75299	-2.72516	-1.99517	-2.89262	-2.01199	-2.22598	-2.44527	-2.50618	-2.5854	-2.48993	-2.03477	-2.57826	-2.65358	-2.29576	-2.42579	-2.51658	-2.56891	-2.59065
-2.6557	-2.78969	-2.65826	-2.67696	-2.72691	-2.7137	-2.77423	-2.69511	-2.04105	-2.91697	-2.3599	-2.12396	-2.37003	-2.45976	-2.74272	-2.48799	-2.12316	-2.79456	-2.19983	-2.40596	-2.18646	-2.51922	-2.61661	-2.54591
-2.67574	-2.79811	-2.66615	-2.68644	-2.79575	-2.72216	-2.74294	-2.69623	-2.03388	-3.04516	-2.21949	-2.24782	-2.75969	-2.51236	-2.54559	-2.55238	-2.0928	-2.63217	-2.2313	-2.32459	-2.47331	-2.49281	-2.66579	-2.49938
-2.66905	-2.80183	-2.64865	-2.71023	-2.76251	-2.7167	-2.74641	-2.73794	-1.99806	-2.67794	-1.83826	-2.18476	-2.59787	-2.53891	-2.59513	-2.58223	-2.01663	-2.61698	-2.557	-2.21466	-2.3815	-2.48679	-2.618	-2.62376
-2.70109	-2.80792	-2.66377	-2.70778	-2.74506	-2.72108	-2.74006	-2.72796	-1.96716	-2.6661	-2.1402	-2.27635	-2.67828	-2.48524	-2.47119	-2.48748	-2.12346	-2.64355	-2.17507	-2.32461	-2.53636	-2.53236	-2.68226	-2.51556
-2.69476	-2.80403	-2.62171	-2.73182	-2.8022	-2.70942	-2.77817	-2.72844	-2.01242	-2.97143	-1.97606	-2.0662	-2.40027	-2.5212	-2.64314	-2.59905	-2.03772	-2.89783	-2.35986	-2.33126	-2.57938	-2.5099	-2.50321	-2.55984
-2.69552	-2.82821	-2.65031	-2.71027	-2.81331	-2.7376	-2.75321	-2.7202	-1.96705	-2.73768	-1.75836	-2.08397	-2.36742	-2.43718	-2.64675	-2.44594	-2.01702	-2.72221	-2.23996	-2.22493	-2.62309	-2.54226	-2.52888	-2.63972
-2.67659	-2.84298	-2.6235	-2.71095	-2.80657	-2.7157	-2.77339	-2.72359	-2.035	-2.92702	-2.23405	-2.16726	-2.41667	-2.52349	-2.60536	-2.41927	-1.97295	-2.90035	-2.25291	-2.16659	-2.64584	-2.65266	-2.62937	-2.75932
-2.68203	-2.82037	-2.64673	-2.70593	-2.78135	-2.72445	-2.80775	-2.74072	-1.99376	-2.59524	-2.15672	-2.12259	-2.51552	-2.52846	-2.43634	-2.54958	-1.99717	-2.6104	-2.26773	-2.3387	-2.59065	-2.55329	-2.48817	-2.44215
-2.67557	-2.81448	-2.63229	-2.72766	-2.79212	-2.70855	-2.79549	-2.69062	-2.18585	-3.09724	-2.098	-2.22519	-2.43939	-2.46949	-2.61795	-2.58049	-1.9583	-2.73673	-2.21395	-2.28436	-2.70286	-2.66183	-2.63312	-2.5976
-2.69125	-2.86248	-2.66186	-2.66785	-2.74953	-2.724	-2.79966	-2.71226	-2.11867	-2.79459	-2.05911	-2.14511	-2.32373	-2.54777	-2.61326	-2.47378	-1.96951	-2.66918	-2.30135	-2.10883	-2.60213	-2.61146	-2.52924	-2.39682
-2.7032	-2.84343	-2.66895	-2.68301	-2.78531	-2.70391	-2.7604	-2.73383	-1.99696	-2.7413	-1.74487	-2.08566	-2.52125	-2.58767	-2.64507	-2.56501	-1.97278	-2.83225	-2.23315	-2.12387	-2.56297	-2.56947	-2.52973	-2.6154
-2.68068	-2.80513	-2.62439	-2.70454	-2.79664	-2.71046	-2.74404	-2.75989	-2.07307	-2.5716	-1.76888	-2.2435	-2.41212	-2.47668	-2.53295	-2.45281	-2.00364	-2.81909	-2.28891	-2.32774	-2.7464	-2.51615	-2.58001	-2.65539
-2.70639	-2.86363	-2.60802	-2.72376	-2.73554	-2.68309	-2.77299	-2.72937	-2.05163	-2.76919	-1.80683	-2.52169	-2.2475	-2.45846	-2.65827	-2.57852	-1.91884	-2.88492	-2.34413	-2.26851	-2.55785	-2.48574	-2.74359	-2.7504
-2.69281	-2.76057	-2.60841	-2.7019	-2.7359	-2.68782	-2.7718	-2.71402	-1.9854	-2.55435	-2.01859	-2.38806	-2.92906	-2.56163	-2.6424	-2.59403	-1.92387	-2.84546	-2.11903	-2.42009	-2.70917	-2.43524	-2.43254	-2.62551
-2.69158	-2.81375	-2.62342	-2.73486	-2.79462	-2.70148	-2.81374	-2.7442	-1.96414	-2.5764	-1.93706	-2.2937	-2.56299	-2.4986	-2.68889	-2.55042	-1.9399	-2.92073	-2.18288	-2.31329	-2.56277	-2.49692	-2.6234	-2.58166
-2.69529	-2.7946	-2.65878	-2.72247	-2.7424	-2.71816	-2.8008	-2.7149	-2.00645	-2.57856	-1.60036	-2.2664	-2.79006	-2.54157	-2.68138	-2.46395	-1.97407	-2.71576	-2.29393	-2.39743	-2.54872	-2.49509	-2.62966	-2.59801
-2.67992	-2.84245	-2.62037	-2.70972	-2.76384	-2.68827	-2.77222	-2.71737	-1.98697	-2.9063	-1.78042	-2.19545	-2.56437	-2.57984	-2.68138	-2.41397	-2.15323	-2.76203	-2.36044	-2.33175	-2.58809	-2.49671	-2.49465	-2.68615
-2.6871	-2.82022	-2.6306	-2.72188	-2.77642	-2.75255	-2.8287	-2.70195	-2.14915	-2.61978	-1.69412	-2.28689	-2.49904	-2.4643	-2.64013	-2.56695	-2.17324	-2.65446	-2.32164	-2.22612	-2.46086	-2.49563	-2.62949	-2.54788
-2.68565	-2.82748	-2.64331	-2.70108	-2.75691	-2.7111	-2.7652	-2.72444	-2.07935	-2.84143	-1.63004	-2.27294	-2.46941	-2.46761	-2.59473	-2.52668	-2.14488	-2.34577	-2.10974	-2.29508	-2.60435	-2.55569	-2.44	-2.49163
-2.69246	-2.86565	-2.61728	-2.72057	-2.78735	-2.67733	-2.81988	-2.74277	-2.14576	-2.69495	-1.58495	-2.33498	-2.49953	-2.48227	-2.64664	-2.53308	-2.09554	-2.77406	-2.29395	-2.17804	-2.69845	-2.50689	-2.57752	-2.63002
-2.70782	-2.81272	-2.61465	-2.70278	-2.83647	-2.69908	-2.81712	-2.71923	-1.9593	-2.67197	-2.3595	-2.20259	-2.53545	-2.53517	-2.73433	-2.63523	-2.06376	-2.6631	-2.0218	-2.30043	-2.46465	-2.52197	-2.42473	-2.55382
-2.68511	-2.77754	-2.65113	-2.69332	-2.73742	-2.68397	-2.76755	-2.67792	-2.08268	-2.66889	-1.9015	-2.2683	-2.46317	-2.52481	-2.59699	-2.58418	-1.93911	-2.86173	-1.91029	-2.33729	-2.89769	-2.55726	-2.60052	-2.59225
-2.67423	-2.81706	-2.65421	-2.70019	-2.71613	-2.68258	-2.75752	-2.71262	-2.02039	-2.88061	-1.69494	-2.3068	-2.42142	-2.39586	-2.55855	-2.52585	-1.95285	-2.8206	-1.59204	-2.3346	-2.62055	-2.51806	-2.54312	-2.88557
-2.66483	-2.85324	-2.66979	-2.69383	-2.76324	-2.70479	-2.78671	-2.72612	-1.97718	-2.72475	-1.91316	-2.38529	-2.46084	-2.54936	-2.55111	-2.53065	-2.03671	-2.71046	-1.62745	-2.43901	-2.71967	-2.52205	-2.62044	-2.8635
-2.67736	-2.85077	-2.61856	-2.73395	-2.7714	-2.68139	-2.80485	-2.73184	-1.92509	-2.74138	-2.1186	-2.15761	-2.44743	-2.39599	-2.47609	-2.5281	-1.8763	-2.45526	-1.61021	-2.26921	-2.53083	-2.55094	-2.52507	-3.01424
-2.65321	-2.82676	-2.68251	-2.70573	-2.76796	-2.71167	-2.81277	-2.71654	-2.03242	-2.46297	-2.33154	-1.99886	-2.60576	-2.46325	-2.66014	-2.56269	-1.98716	-2.60696	-1.84121	-2.26456	-2.65989	-2.64064	-2.58288	-2.66774
-2.67558	-2.76627	-2.63311	-2.71303	-2.78058	-2.7311	-2.77414	-2.71842	-2.08048	-2.54589	-2.31783	-2.12946	-2.70925	-2.50907	-2.67601	-2.68474	-2.09808	-2.7321	-2.1695	-2.40365	-2.48588	-2.42128	-2.62057	-2.68828
-2.68831	-2.8115	-2.61588	-2.73018	-2.80125	-2.74034	-2.78418	-2.70527	-2.03451	-2.59338	-2.25321	-2.04793	-2.43289	-2.53638	-2.55329	-2.5627	-2.01871	-2.71216	-2.48844	-2.16957	-2.38617	-2.44728	-2.49465	-2.68834
-2.692	-2.78569	-2.64179	-2.71804	-2.85162	-2.72664	-2.77952	-2.71481	-2.04638	-2.80892	-2.21713	-1.99439	-2.60973	-2.54255	-2.66233	-2.65437	-1.87392	-2.90362	-1.9915	-2.27477	-2.49958	-2.5231	-2.63389	-2.69024
-2.67287	-2.8018	-2.62201	-2.70426	-2.83908	-2.70955	-2.78332	-2.74388	-2.02473	-2.85897	-2.00924	-2.10562	-2.46829	-2.50264	-2.6709	-2.53568	-1.98048	-2.91272	-2.12484	-2.39164	-2.33428	-2.52803	-2.57071	-2.77489
-2.66052	-2.75085	-2.6172	-2.75083	-2.80319	-2.72231	-2.7689	-2.7249	-1.89794	-2.8106	-2.33095	-2.26129	-2.64715	-2.53513	-2.63672	-2.5958	-1.98986	-2.82292	-2.3263	-2.33242	-2.35943	-2.44889	-2.77771	-2.60233
-2.72736	-2.85161	-2.62628	-2.72752	-2.80059	-2.7174	-2.80879	-2.74055	-2.07703	-2.60086	-2.45093	-2.1666	-2.31673	-2.45722	-2.64751	-2.53635	-2.01687	-2.82808	-2.03065	-2.28863	-2.51411	-2.5717	-2.77063	-2.57927
-2.69943	-2.78871	-2.63389	-2.7344	-2.77872	-2.73062	-2.83882	-2.74508	-2.11861	-2.67414	-2.31576	-2.25231	-2.43761	-2.52644	-2.82372	-2.62623	-1.98734	-2.56623	-2.1713	-2.37213	-2.48387	-2.47756	-2.68741	-2.48793
-2.68673	-2.80232	-2.67623	-2.71639	-2.80089	-2.72134	-2.76952	-2.7468	-2.01104	-2.699	-2.08841	-2.26193	-2.39425	-2.52292	-2.66361	-2.52999	-2.03305	-2.90779	-2.16684	-2.07433	-2.12532	-2.46532	-2.67971	-2.53278
-2.694	-2.78771	-2.64406	-2.73905	-2.82854	-2.71097	-2.77334	-2.73624	-1.91125	-2.72494	-1.85564	-2.32112	-2.52509	-2.52951	-2.63667	-2.45148	-2.19638	-2.85013	-1.83677	-2.04998	-2.36768	-2.50763	-2.70074	-2.55024
-2.67389	-2.78102	-2.59551	-2.76107	-2.78346	-2.72159	-2.76849	-2.71646	-1.934	-2.90972	-2.11781	-2.15487	-2.53446	-2.4642	-2.66972	-2.58302	-2.14671	-2.64649	-2.0883	-2.27482	-2.61241	-2.54215	-2.6557	-2.6633
-2.68605	-2.74392	-2.63232	-2.71377	-2.81684	-2.72788	-2.77186	-2.72201	-2.03298	-2.7881	-2.21316	-2.14516	-2.65958	-2.46884	-2.6366	-2.61811	-2.16848	-3.03587	-2.14989	-2.14019	-2.63498	-2.51432	-2.52851	-2.69714
-2.699	-2.87553	-2.65965	-2.68196	-2.79979	-2.70596	-2.78729	-2.76236	-2.00533	-2.77633	-2.22356	-2.2005	-2.4885	-2.5553	-2.67889	-2.5952	-2.01863	-2.81446	-2.20986	-2.28522	-2.57741	-2.55881	-2.65333	-2.74428
-2.69228	-2.81105	-2.60521	-2.71542	-2.76391	-2.71912	-2.83975	-2.71639	-2.07145	-2.85895	-2.14158	-2.00789	-2.51713	-2.38271	-2.71132	-2.55191	-1.97382	-2.87548	-2.29948	-2.13562	-2.33264	-2.68638	-2.57694	-2.66459
-2.72713	-2.78249	-2.65253	-2.6889	-2.79721	-2.71635	-2.80177	-2.71665	-2.09542	-2.78528	-1.9669	-2.19886	-2.16548	-2.41903	-2.53433	-2.51686	-2.34276	-2.67048	-2.04706	-2.27608	-2.60706	-2.4793	-2.48264	-2.74162
-2.69611	-2.78096	-2.6462	-2.70444	-2.75044	-2.74298	-2.77504	-2.72416	-2.03668	-2.53527	-1.92227	-2.27416	-3.02566	-2.44373	-2.55847	-2.60562	-2.25026	-2.52849	-1.9149	-2.47678	-2.53866	-2.54792	-2.48895	-2.60494
-2.69671	-2.80318	-2.6103	-2.70507	-2.7496	-2.73561	-2.7688	-2.70993	-2.13204	-2.73748	-1.97104	-2.38323	-2.50167	-2.49052	-2.67785	-2.49261	-2.08182	-2.57688	-2.25527	-2.39392	-2.69802	-2.60903	-2.49176	-2.64713
-2.69464	-2.85983	-2.64577	-2.70801	-2.78662	-2.7245	-2.82415	-2.73192	-2.11222	-2.65772	-2.04759	-2.19717	-2.67593	-2.5263	-2.64906	-2.66169	-1.9752	-2.60562	-1.96577	-2.37475	-2.64194	-2.65473	-2.55109	-2.54755
-2.71356	-2.81692	-2.63251	-2.71198	-2.79631	-2.73219	-2.80934	-2.72002	-2.05076	-2.71722	-1.95614	-2.14005	-2.72718	-2.52912	-2.62398	-2.47948	-2.05242	-2.6227	-2.32686	-2.35038	-2.69298	-2.55242	-2.70114	-2.55934
-2.70692	-2.85675	-2.6499	-2.70008	-2.77236	-2.73369	-2.7971	-2.71052	-2.12507	-2.51639	-1.91489	-2.2836	-2.55076	-2.36229	-2.58851	-2.6002	-2.15805	-2.8237	-2.54079	-2.2505	-2.5718	-2.55947	-2.57806	-2.58956
-2.68437	-2.84138	-2.59699	-2.70337	-2.78044	-2.7521	-2.79189	-2.69779	-2.08546	-2.6059	-2.0182	-2.26165	-2.52252	-2.42188	-2.62715	-2.47956	-2.15233	-2.95544	-2.27867	-2.40722	-2.67362	-2.60418	-2.6571	-2.39049
-2.69146	-2.87446	-2.59893	-2.7413	-2.81589	-2.73817	-2.79917	-2.72504	-2.03988	-2.64801	-2.10957	-2.25531	-2.69672	-2.41871	-2.65024	-2.55844	-2.15251	-2.59276	-2.22366	-2.2227	-2.70515	-2.61765	-2.60094	-2.62741
-2.64544	-2.85439	-2.56419	-2.70878	-2.7404	-2.74014	-2.79316	-2.72869	-2.00521	-2.73828	-2.09254	-2.3212	-2.72064	-2.49008	-2.56526	-2.55931	-2.23203	-2.68463	-2.02214	-2.32279	-2.56879	-2.5532	-2.68675	-2.43751
-2.67276	-2.80657	-2.60887	-2.74318	-2.78745	-2.75407	-2.75826	-2.72612	-2.00027	-2.77587	-2.01172	-2.06887	-2.90232	-2.53009	-2.73564	-2.54039	-2.14192	-2.86808	-2.0585	-2.21247	-2.77029	-2.61934	-2.62195	-2.6044
-2.63685	-2.80623	-2.62618	-2.71657	-2.79053	-2.76226	-2.77931	-2.73394	-1.93384	-2.92147	-2.42111	-2.3272	-2.60377	-2.54912	-2.66441	-2.51325	-2.11899	-2.30637	-2.18054	-2.11894	-2.5334	-2.53625	-2.49376	-2.60245
-2.66269	-2.86012	-2.57691	-2.74582	-2.79683	-2.74239	-2.76674	-2.73243	-1.94415	-2.99364	-1.71701	-2.29987	-2.28162	-2.60675	-2.69743	-2.65491	-2.15714	-2.63509	-1.38685	-2.19581	-2.58889	-2.44004	-2.52307	-2.58397
-2.69564	-2.78319	-2.63207	-2.74345	-2.79188	-2.72633	-2.79497	-2.7262	-1.97437	-2.42235	-2.11115	-2.38392	-2.37675	-2.62513	-2.57394	-2.5302	-2.11881	-2.61547	-1.95492	-2.36006	-2.64924	-2.49561	-2.42631	-2.51061
-2.68408	-2.79885	-2.64516	-2.72975	-2.77001	-2.73842	-2.80682	-2.72096	-2.12704	-2.75015	-2.36483	-2.31903	-2.41842	-2.5608	-2.6111	-2.56594	-2.06338	-2.91311	-1.87431	-2.39884	-2.56459	-2.50538	-2.57711	-2.57179
-2.67931	-2.80814	-2.67944	-2.72709	-2.80052	-2.75956	-2.79109	-2.73539	-2.06379	-2.74145	-2.28991	-2.1384	-2.38014	-2.55484	-2.59656	-2.55193	-2.10492	-2.67391	-1.00889	-2.20044	-2.97959	-2.44872	-2.51915	-2.51986
-2.64832	-2.8057	-2.65186	-2.69345	-2.80989	-2.74737	-2.76297	-2.73124	-2.12046	-2.88955	-2.30289	-2.31668	-2.18701	-2.61298	-2.68897	-2.44738	-2.11529	-2.60184	-1.25643	-2.2419	-2.53381	-2.48299	-2.59857	-2.48244
-2.65415	-2.75966	-2.61011	-2.73131	-2.78679	-2.7447	-2.75892	-2.73914	-2.06446	-2.92832	-2.09932	-2.2523	-2.6557	-2.51531	-2.63739	-2.49685	-2.02777	-2.58412	-1.58243	-2.28043	-2.61574	-2.52935	-2.55442	-2.64267
-2.70099	-2.80601	-2.63683	-2.67709	-2.7298	-2.7713	-2.8188	-2.71149	-2.02729	-2.44204	-2.01182	-2.25452	-2.58862	-2.54007	-2.52377	-2.53927	-2.00609	-2.75194	-1.30174	-2.28789	-2.7217	-2.60746	-2.62715	-2.60804
-2.71144	-2.8519	-2.58585	-2.72	-2.82289	-2.73852	-2.76499	-2.71841	-2.09961	-2.75693	-1.89588	-2.18754	-2.61527	-2.44517	-2.58623	-2.56112	-2.13798	-2.87577	-2.27039	-2.42514	-2.73093	-2.50762	-2.56407	-2.77739
-2.73848	-2.83474	-2.60501	-2.71804	-2.74392	-2.76229	-2.76627	-2.69249	-2.05351	-3.11551	-2.14343	-2.26256	-2.49966	-2.4966	-2.66383	-2.50686	-2.0027	-2.98389	-2.24571	-2.16682	-2.90613	-2.56592	-2.69405	-2.64494
-2.70809	-2.84662	-2.62086	-2.73543	-2.77868	-2.76331	-2.79829	-2.73072	-2.15284	-2.82174	-2.27543	-2.32493	-2.27465	-2.56439	-2.71055	-2.50948	-2.0837	-2.66882	-2.37971	-2.40126	-2.74652	-2.59633	-2.59138	-2.51448
-2.71405	-2.81909	-2.63228	-2.69739	-2.78963	-2.74661	-2.80068	-2.70837	-1.99756	-2.86481	-2.25858	-2.39062	-2.31706	-2.59806	-2.57978	-2.47583	-2.04244	-2.65447	-2.39307	-2.38586	-2.72896	-2.54344	-2.67737	-2.58732
-2.71728	-2.8365	-2.61889	-2.73082	-2.78288	-2.74752	-2.75784	-2.68886	-2.04166	-2.66571	-2.23406	-2.17242	-2.68579	-2.37143	-2.58337	-2.53202	-1.91255	-2.75772	-2.20441	-2.25174	-2.66114	-2.5674	-2.46587	-2.5338
-2.69035	-2.84681	-2.64493	-2.71903	-2.78951	-2.68325	-2.78623	-2.73607	-2.12854	-2.72028	-1.98791	-2.27213	-2.65652	-2.46937	-2.6085	-2.51541	-1.95146	-2.73694	-2.1903	-2.15955	-2.62348	-2.60357	-2.66959	-2.68408
-2.68558	-2.78258	-2.65233	-2.73324	-2.77838	-2.7135	-2.80072	-2.74546	-2.12605	-2.77359	-2.2293	-2.0666	-2.82101	-2.42717	-2.68101	-2.45841	-1.87983	-3.08963	-2.12265	-2.26394	-2.76074	-2.56866	-2.68938	-2.50953
-2.68515	-2.80862	-2.6941	-2.75966	-2.77666	-2.73142	-2.77664	-2.72885	-2.06314	-2.95677	-2.22893	-1.93964	-2.72303	-2.45786	-2.50866	-2.58128	-1.79595	-2.81059	-1.96744	-2.38629	-2.53316	-2.48638	-2.61022	-2.53753
-2.7263	-2.82415	-2.615	-2.72645	-2.78027	-2.72665	-2.78234	-2.71478	-2.05209	-2.89742	-2.31815	-2.06531	-2.61352	-2.41785	-2.57081	-2.41236	-1.96281	-2.97726	-1.76902	-2.20101	-2.57738	-2.46033	-2.53651	-2.44451
-2.72085	-2.83328	-2.70854	-2.69977	-2.78101	-2.71886	-2.76214	-2.70414	-2.08619	-2.8141	-2.21961	-2.13039	-2.45289	-2.48979	-2.55747	-2.44061	-1.94638	-2.5909	-2.00432	-2.22154	-2.49894	-2.58034	-2.49586	-2.62501
-2.70247	-2.80341	-2.62151	-2.75723	-2.74619	-2.70798	-2.80387	-2.71443	-2.02659	-3.02833	-2.34751	-2.23573	-2.44879	-2.51163	-2.51084	-2.50931	-2.00651	-2.70819	-2.28597	-2.26914	-3.04077	-2.6641	-2.54926	-2.56644
-2.71534	-2.7925	-2.62351	-2.71866	-2.7947	-2.74971	-2.78485	-2.70448	-2.07677	-2.80463	-2.21801	-2.19367	-2.30173	-2.58325	-2.60155	-2.54678	-2.15101	-3.00137	-2.17978	-2.20851	-2.65608	-2.61041	-2.67721	-2.47263
-2.69548	-2.81699	-2.62015	-2.745	-2.75715	-2.7359	-2.783	-2.71793	-1.94125	-2.77751	-2.30581	-2.33874	-2.33067	-2.49527	-2.74396	-2.49059	-2.10253	-2.6389	-2.2119	-2.17709	-2.84133	-2.46973	-2.6269	-2.50242
-2.6809	-2.78174	-2.65754	-2.73623	-2.74723	-2.72597	-2.786	-2.7311	-1.9943	-2.63894	-2.10125	-2.45363	-2.20181	-2.51023	-2.63968	-2.54414	-1.94158	-2.63702	-2.15166	-2.36702	-2.60725	-2.5324	-2.6892	-2.56414
-2.68784	-2.79859	-2.67008	-2.68659	-2.81313	-2.72519	-2.79407	-2.72264	-1.90713	-2.72936	-2.04045	-2.00003	-2.27726	-2.59809	-2.71232	-2.59738	-1.91452	-2.62515	-2.18561	-2.12004	-2.65817	-2.54457	-2.56274	-2.58831
-2.69267	-2.76591	-2.64732	-2.72104	-2.72203	-2.71057	-2.77681	-2.69077	-1.83027	-2.91962	-1.99284	-2.20049	-2.65053	-2.51051	-2.54976	-2.45815	-2.02905	-2.66688	-2.20163	-2.30059	-2.60956	-2.61895	-2.59063	-2.53579
-2.66596	-2.83482	-2.65915	-2.71657	-2.78333	-2.69971	-2.80758	-2.68637	-1.95867	-2.87235	-2.07583	-2.14478	-2.67053	-2.58184	-2.60115	-2.48222	-2.04654	-2.56535	-2.23017	-2.21348	-2.66683	-2.63855	-2.64096	-2.64049
-2.65515	-2.8222	-2.68066	-2.71391	-2.78263	-2.72294	-2.81057	-2.74176	-2.04986	-2.64767	-1.99769	-2.13583	-2.54065	-2.5365	-2.598	-2.44522	-1.95953	-2.84847	-1.84865	-2.28521	-2.65359	-2.59566	-2.6275	-2.51454
-2.68973	-2.79419	-2.671	-2.72199	-2.76383	-2.72742	-2.79262	-2.6798	-2.09526	-2.76283	-2.16492	-2.01959	-2.65363	-2.57823	-2.75834	-2.41602	-1.94414	-2.89001	-1.84403	-2.24104	-2.46272	-2.57504	-2.54565	-2.44933
-2.6871	-2.85687	-2.64141	-2.72568	-2.72489	-2.73353	-2.79532	-2.7357	-2.08375	-2.72853	-2.37647	-2.10075	-2.48765	-2.54188	-2.64059	-2.42533	-1.98337	-2.56128	-2.14232	-2.16951	-2.62447	-2.57663	-2.63607	-2.52952
-2.68084	-2.79192	-2.62867	-2.68681	-2.80111	-2.72403	-2.82605	-2.73095	-2.00923	-2.74738	-2.32593	-2.24808	-2.71348	-2.61545	-2.62053	-2.60911	-1.98789	-2.80281	-1.96599	-2.16827	-2.85754	-2.5915	-2.59872	-2.60897
-2.69378	-2.81677	-2.65519	-2.70534	-2.78466	-2.74622	-2.80588	-2.69848	-2.12096	-2.76095	-2.22635	-2.23108	-2.58017	-2.50718	-2.51359	-2.50776	-2.12867	-2.86323	-2.02868	-2.19215	-2.35208	-2.61167	-2.64641	-2.48247
-2.6698	-2.83123	-2.63071	-2.69553	-2.80635	-2.7194	-2.76371	-2.71803	-2.20584	-2.56613	-2.06479	-2.24804	-2.63762	-2.56315	-2.47397	-2.50475	-2.0392	-2.92114	-2.18177	-2.08246	-2.35199	-2.62124	-2.68377	-2.5692
-2.6819	-2.85201	-2.60576	-2.71413	-2.77677	-2.72715	-2.77696	-2.72088	-1.9428	-2.78644	-2.17142	-2.23154	-2.59303	-2.58493	-2.65097	-2.58407	-2.06176	-2.65627	-2.33279	-2.21351	-2.28875	-2.60018	-2.70783	-2.40134
-2.67485	-2.78757	-2.61852	-2.70057	-2.7348	-2.70045	-2.81521	-2.72367	-2.05134	-2.6033	-2.38223	-2.22951	-2.68472	-2.51242	-2.66809	-2.57825	-2.02965	-2.86481	-2.0797	-2.31844	-2.34289	-2.55838	-2.73191	-2.59495
-2.65786	-2.81268	-2.66304	-2.73988	-2.79407	-2.72543	-2.85573	-2.71166	-1.988	-2.52549	-2.29017	-2.43666	-2.49527	-2.55683	-2.7484	-2.57978	-1.94381	-2.71108	-1.6229	-1.89936	-2.49467	-2.58341	-2.6117	-2.66692
-2.64375	-2.84282	-2.62413	-2.69982	-2.75713	-2.74192	-2.80489	-2.71887	-2.05282	-2.46697	-2.22761	-2.29517	-2.65085	-2.56725	-2.61539	-2.47397	-1.96333	-2.7577	-2.29836	-2.03232	-2.36081	-2.47661	-2.61336	-2.82598
-2.66086	-2.83825	-2.64335	-2.70879	-2.81391	-2.725	-2.83163	-2.74264	-2.00093	-3.0583	-2.32125	-2.22385	-2.61339	-2.52618	-2.66755	-2.52032	-2.08077	-2.8514	-1.7302	-2.12357	-2.56079	-2.46334	-2.66562	-2.82946
-2.68938	-2.81773	-2.64057	-2.68575	-2.74184	-2.73864	-2.7749	-2.70175	-2.12649	-2.71044	-2.22715	-2.14552	-2.70402	-2.55094	-2.61873	-2.49158	-2.0278	-2.93902	-1.76355	-2.18368	-2.93183	-2.51379	-2.69802	-2.58954
-2.6886	-2.86205	-2.65395	-2.71581	-2.74298	-2.72711	-2.77323	-2.71278	-1.9953	-2.77931	-2.15498	-2.10183	-2.50741	-2.58568	-2.69486	-2.55561	-2.0657	-2.66419	-2.0584	-2.37596	-2.77707	-2.57298	-2.68537	-2.5549
-2.70602	-2.81678	-2.6615	-2.69897	-2.81322	-2.70161	-2.78682	-2.71774	-2.02893	-2.64124	-2.0245	-2.10719	-2.51386	-2.51419	-2.79414	-2.54959	-1.94998	-2.5769	-2.20442	-2.33189	-2.58813	-2.64544	-2.52676	-2.65147
-2.69949	-2.80018	-2.67345	-2.73408	-2.76766	-2.70512	-2.77306	-2.74185	-1.94092	-2.83368	-2.21429	-2.19428	-2.57556	-2.56863	-2.56098	-2.50319	-2.04311	-2.46545	-2.09902	-2.3937	-2.43264	-2.56812	-2.5971	-2.50826
-2.68922	-2.78723	-2.6293	-2.71305	-2.8063	-2.77171	-2.75084	-2.6788	-2.08869	-2.70129	-2.243	-2.06748	-2.41129	-2.60877	-2.55169	-2.56353	-2.14082	-2.51482	-2.05819	-2.37603	-2.81946	-2.5555	-2.63842	-2.5457
-2.67629	-2.80013	-2.63541	-2.70734	-2.79093	-2.73527	-2.78062	-2.71659	-2.0475	-2.93607	-2.21488	-1.96662	-2.15022	-2.63544	-2.56526	-2.57978	-1.92299	-2.63855	-2.13454	-2.27763	-2.48151	-2.59212	-2.60254	-2.52126
-2.70213	-2.78324	-2.65073	-2.70454	-2.7911	-2.74348	-2.79486	-2.69001	-1.92008	-2.81873	-2.10366	-1.98566	-2.22896	-2.6122	-2.74067	-2.60706	-2.10422	-2.54585	-2.20994	-2.44212	-2.66614	-2.47972	-2.38784	-2.69601
-2.72105	-2.79484	-2.70668	-2.7229	-2.75577	-2.73483	-2.76848	-2.71426	-1.99604	-2.90995	-2.15952	-2.29162	-2.61581	-2.48955	-2.54557	-2.59811	-1.87197	-2.60836	-2.08199	-2.23617	-2.53935	-2.6177	-2.53842	-2.67612
-2.69865	-2.79915	-2.69444	-2.73639	-2.80187	-2.69521	-2.74785	-2.68975	-2.1258	-2.88269	-2.31606	-2.2964	-2.23985	-2.50647	-2.56268	-2.45886	-1.88002	-2.60847	-2.07863	-2.09107	-2.7316	-2.53957	-2.74092	-2.73757
-2.70413	-2.76756	-2.66964	-2.71742	-2.7704	-2.71403	-2.76695	-2.70104	-2.13881	-2.94644	-2.15004	-2.07875	-2.36566	-2.48468	-2.71813	-2.54115	-1.99769	-2.68416	-2.0862	-2.35141	-2.56864	-2.65107	-2.57231	-2.52718
-2.70463	-2.81906	-2.63157	-2.70168	-2.81475	-2.70455	-2.83389	-2.71527	-2.04358	-2.99521	-2.1647	-2.10795	-2.48358	-2.48488	-2.5938	-2.44316	-1.95648	-2.34485	-2.19844	-2.14042	-2.56381	-2.57923	-2.53551	-2.69836
-2.70113	-2.77945	-2.60282	-2.70126	-2.777	-2.71767	-2.77794	-2.69975	-2.18392	-2.77336	-2.16724	-1.98372	-2.31733	-2.56938	-2.73531	-2.44084	-2.02878	-2.55802	-1.99208	-2.17757	-2.59792	-2.60141	-2.67749	-2.71001
-2.68644	-2.79982	-2.66836	-2.70617	-2.71526	-2.72275	-2.76845	-2.7333	-2.08909	-2.68744	-2.36733	-2.01814	-2.56361	-2.44443	-2.65645	-2.58134	-2.17451	-2.57152	-1.99025	-2.42224	-2.80571	-2.4971	-2.51605	-2.52063
-2.68988	-2.852	-2.64903	-2.70223	-2.74518	-2.73093	-2.79487	-2.72343	-2.06274	-2.65284	-2.12231	-2.21325	-2.69232	-2.66976	-2.66548	-2.56169	-2.0962	-2.78394	-2.0218	-2.33862	-2.65913	-2.50101	-2.6372	-2.58389
-2.70948	-2.88146	-2.66959	-2.71228	-2.78238	-2.69414	-2.79636	-2.73479	-2.22803	-2.65713	-2.10743	-2.30011	-2.50311	-2.41479	-2.6404	-2.57992	-2.12944	-2.63117	-2.57224	-2.37165	-2.56442	-2.40705	-2.63032	-2.60459
-2.70408	-2.83416	-2.66036	-2.74477	-2.75006	-2.69692	-2.82577	-2.75571	-1.99542	-2.64413	-2.26632	-2.26301	-2.37003	-2.5648	-2.65255	-2.55709	-2.11188	-2.82659	-2.13165	-2.35828	-2.46243	-2.45982	-2.59525	-2.40544
-2.69858	-2.84033	-2.66392	-2.70212	-2.7503	-2.69656	-2.82583	-2.73704	-2.12145	-2.83996	-1.74762	-2.21275	-2.56002	-2.54763	-2.69241	-2.48997	-1.95756	-2.72179	-2.31584	-2.43352	-2.59428	-2.5721	-2.63014	-2.60266
-2.71641	-2.85394	-2.64541	-2.68506	-2.7844	-2.69345	-2.75446	-2.73883	-2.0656	-2.58759	-2.02411	-2.35375	-2.46336	-2.49621	-2.51886	-2.34905	-1.90878	-3.03165	-2.28112	-2.31844	-2.74973	-2.61872	-2.60757	-2.71844
-2.70333	-2.82387	-2.66349	-2.6872	-2.79931	-2.71859	-2.802	-2.70974	-2.11625	-2.7548	-2.07944	-2.30758	-2.48867	-2.50625	-2.68053	-2.57627	-2.01094	-2.88809	-2.08636	-2.35675	-2.81208	-2.62956	-2.66704	-2.51568
-2.71898	-2.83375	-2.67518	-2.70572	-2.72882	-2.72358	-2.82665	-2.71619	-2.03301	-2.77259	-2.3307	-2.49015	-2.38962	-2.45588	-2.64217	-2.5131	-2.07926	-2.74881	-2.03069	-2.48028	-2.81989	-2.5538	-2.543	-2.45836
-2.68312	-2.81526	-2.67179	-2.71271	-2.74483	-2.7547	-2.78638	-2.69348	-1.99889	-2.79262	-2.16711	-2.32952	-2.65444	-2.54053	-2.44308	-2.44415	-2.29206	-2.9048	-2.36997	-2.2504	-2.60139	-2.70046	-2.57396	-2.76091
-2.70787	-2.82366	-2.6645	-2.68097	-2.77065	-2.73347	-2.80246	-2.7049	-1.89976	-2.94416	-2.28815	-2.28586	-2.73471	-2.43697	-2.5542	-2.50677	-1.89749	-3.06653	-2.34432	-2.31361	-2.34718	-2.53171	-2.61754	-2.73874
-2.73204	-2.81	-2.69742	-2.71232	-2.74893	-2.70405	-2.78846	-2.74545	-1.96002	-2.79943	-2.29255	-2.23496	-2.70148	-2.56888	-2.65272	-2.45819	-2.03565	-2.87933	-2.33088	-2.49865	-2.50023	-2.45102	-2.58976	-2.61961
-2.72339	-2.80257	-2.67866	-2.67417	-2.78128	-2.72914	-2.78382	-2.70683	-1.84613	-2.68995	-2.23382	-2.08734	-2.74855	-2.56203	-2.61298	-2.43788	-2.09001	-2.66217	-2.028	-2.3857	-2.76087	-2.43775	-2.56874	-2.67178
-2.72442	-2.79899	-2.66845	-2.73197	-2.80438	-2.71741	-2.79482	-2.74995	-1.82326	-3.03925	-2.01411	-2.05234	-2.24611	-2.4468	-2.59215	-2.50637	-2.00516	-2.77675	-2.12535	-2.29169	-2.65237	-2.52484	-2.59091	-2.56589
-2.70207	-2.82413	-2.66826	-2.7223	-2.83037	-2.687	-2.8438	-2.69872	-2.02029	-2.70321	-2.20688	-2.14523	-2.40534	-2.42349	-2.60865	-2.44752	-2.13591	-2.84868	-2.11856	-2.4036	-2.65411	-2.56125	-2.58172	-2.63512
-2.71434	-2.83192	-2.67567	-2.66996	-2.78185	-2.71471	-2.75842	-2.70869	-2.02221	-2.51625	-2.07887	-2.44202	-2.43058	-2.58133	-2.60563	-2.48235	-2.02153	-2.78659	-2.05952	-2.19325	-2.82482	-2.43237	-2.57696	-2.58069
-2.6883	-2.82807	-2.63759	-2.70855	-2.82077	-2.71149	-2.77806	-2.73519	-2.11032	-2.81182	-1.96383	-2.3162	-2.48205	-2.51949	-2.73954	-2.55437	-2.11567	-2.90663	-2.0152	-2.31163	-2.26071	-2.57666	-2.6411	-2.61458
-2.69628	-2.85338	-2.63334	-2.72098	-2.79043	-2.69979	-2.77449	-2.71203	-2.07353	-2.5554	-1.88677	-2.33369	-2.53584	-2.40788	-2.47773	-2.56295	-2.02329	-2.72306	-1.80113	-2.32882	-2.71261	-2.60304	-2.6361	-2.56113
-2.68954	-2.85102	-2.63068	-2.722	-2.81175	-2.73323	-2.77433	-2.70726	-2.05392	-2.64663	-1.99549	-2.24792	-2.61082	-2.61307	-2.53274	-2.50633	-1.92712	-2.59244	-1.87036	-2.17323	-2.67833	-2.67235	-2.60567	-2.79973
-2.70868	-2.83499	-2.63583	-2.71771	-2.79271	-2.75413	-2.8046	-2.73464	-2.00774	-2.63735	-2.00001	-2.31755	-2.64513	-2.44316	-2.59148	-2.53426	-1.9134	-2.69142	-1.95361	-2.33078	-2.64229	-2.5126	-2.56889	-2.50962
-2.69892	-2.8243	-2.6389	-2.68804	-2.81465	-2.72351	-2.75498	-2.71119	-1.93337	-2.54914	-1.92186	-2.14441	-2.72331	-2.54045	-2.60596	-2.39446	-1.80213	-2.71882	-2.09068	-2.14811	-2.75045	-2.68864	-2.66755	-2.54742
-2.69875	-2.88311	-2.62788	-2.72773	-2.81812	-2.73591	-2.76497	-2.73599	-2.02934	-3.03489	-1.85889	-2.24855	-2.55692	-2.54671	-2.58675	-2.31394	-1.93135	-2.65812	-2.32545	-2.48417	-2.93961	-2.46203	-2.59388	-2.72614
-2.69225	-2.89459	-2.63981	-2.69211	-2.80839	-2.72163	-2.74949	-2.72837	-2.05187	-2.92787	-1.82397	-2.18377	-2.63334	-2.52911	-2.66204	-2.53159	-2.00002	-2.57569	-2.02221	-2.32592	-2.61756	-2.51312	-2.72672	-2.59065
-2.68176	-2.88372	-2.67885	-2.72335	-2.74044	-2.73723	-2.81774	-2.71023	-2.03745	-3.03764	-1.91211	-2.06003	-2.59009	-2.54846	-2.54069	-2.51718	-1.98467	-2.53546	-1.85405	-2.39203	-2.6464	-2.46964	-2.62633	-2.75091
-2.69899	-2.83661	-2.67126	-2.70524	-2.78618	-2.72913	-2.80505	-2.70424	-2.06189	-2.67322	-2.05867	-2.39819	-2.69967	-2.43604	-2.57358	-2.52564	-2.02649	-2.54493	-1.89312	-2.35518	-2.70422	-2.53454	-2.56425	-2.56374
-2.71064	-2.84448	-2.62909	-2.7034	-2.77932	-2.73643	-2.83423	-2.69102	-2.03615	-2.81665	-2.10043	-2.38899	-2.50846	-2.45993	-2.64549	-2.50674	-2.17815	-2.63727	-2.0279	-2.10792	-2.93947	-2.54389	-2.60621	-2.71244
-2.71244	-2.81379	-2.65426	-2.7272	-2.75992	-2.74244	-2.81419	-2.72748	-2.13389	-2.57068	-2.01107	-2.2707	-2.48398	-2.46261	-2.76125	-2.5784	-2.01034	-2.73292	-1.69855	-2.26953	-2.82532	-2.47734	-2.59823	-2.57265
-2.72118	-2.79281	-2.65782	-2.71294	-2.74981	-2.69853	-2.75193	-2.72339	-2.0637	-2.7452	-2.18824	-2.53317	-2.45012	-2.53973	-2.58943	-2.55179	-1.88064	-2.99799	-2.10832	-2.2897	-2.6448	-2.57239	-2.72941	-2.73321
-2.69797	-2.82002	-2.65151	-2.7174	-2.75234	-2.71188	-2.80052	-2.70795	-2.02793	-2.76675	-2.05206	-2.43585	-2.43641	-2.47642	-2.70699	-2.57177	-2.00093	-2.77957	-1.7271	-2.23845	-2.80067	-2.54948	-2.69817	-2.6049
-2.70193	-2.82299	-2.6374	-2.71932	-2.76305	-2.74701	-2.80424	-2.7209	-2.09718	-2.88429	-2.00087	-2.39155	-2.49482	-2.39929	-2.49579	-2.582	-2.06297	-2.47767	-2.26479	-2.26928	-2.9321	-2.59202	-2.61585	-2.76753
-2.698	-2.80973	-2.62006	-2.72609	-2.79039	-2.73985	-2.7845	-2.72851	-1.99123	-2.77078	-1.91455	-2.20542	-2.54533	-2.45829	-2.5836	-2.46668	-1.96293	-2.85092	-2.00621	-2.28936	-2.65265	-2.50472	-2.61065	-2.89769
-2.67769	-2.85528	-2.65363	-2.69726	-2.78557	-2.74892	-2.7596	-2.74386	-2.02994	-2.64231	-1.94942	-2.10703	-2.4317	-2.55457	-2.56187	-2.62056	-1.90722	-2.67737	-2.38793	-2.33548	-2.52054	-2.59428	-2.65109	-2.91694
-2.69243	-2.8333	-2.6549	-2.72112	-2.80662	-2.74478	-2.77178	-2.73382	-2.04741	-2.71056	-2.00736	-2.27913	-2.48393	-2.47924	-2.53113	-2.60133	-1.92805	-2.61663	-2.0898	-2.32201	-2.28462	-2.56157	-2.63483	-2.61322
-2.72471	-2.83436	-2.62636	-2.68709	-2.79472	-2.76215	-2.80733	-2.71312	-2.03751	-2.68937	-2.07971	-2.40035	-2.64407	-2.50128	-2.65354	-2.44427	-1.88798	-2.78372	-2.44944	-2.31474	-2.13093	-2.54838	-2.66224	-2.61599
-2.67298	-2.79116	-2.66258	-2.68656	-2.79212	-2.73679	-2.75125	-2.73997	-2.04323	-2.64505	-2.01369	-2.33547	-2.49315	-2.54383	-2.63949	-2.49965	-2.00228	-2.56425	-2.49904	-2.17647	-2.48398	-2.58814	-2.64824	-2.53525
-2.6963	-2.79105	-2.67264	-2.68683	-2.77955	-2.69387	-2.75525	-2.71337	-1.92425	-2.78203	-2.06449	-2.45004	-2.89181	-2.58333	-2.65015	-2.51757	-2.04387	-2.63172	-2.38327	-2.25297	-2.53285	-2.547	-2.78431	-2.67892
-2.71334	-2.85572	-2.65719	-2.71094	-2.75184	-2.7222	-2.74369	-2.72653	-1.99651	-2.56264	-2.30857	-2.32535	-2.70657	-2.48079	-2.56808	-2.53558	-2.11488	-2.74195	-2.30023	-2.22427	-2.60931	-2.38524	-2.57251	-2.65816
-2.67411	-2.85348	-2.65809	-2.73255	-2.76083	-2.69723	-2.7511	-2.70699	-2.11728	-2.75578	-2.27431	-2.25563	-2.64442	-2.55925	-2.69211	-2.52156	-1.9672	-2.89158	-1.89519	-2.20407	-2.48947	-2.46202	-2.58086	-2.65954
-2.6516	-2.78972	-2.6584	-2.7511	-2.80681	-2.70837	-2.76872	-2.71035	-2.02274	-2.67228	-2.05368	-2.30856	-2.79269	-2.5299	-2.705	-2.49975	-2.14684	-2.85223	-2.03694	-2.14051	-2.51977	-2.49066	-2.61942	-2.59969
-2.70317	-2.77582	-2.65281	-2.72697	-2.76453	-2.76093	-2.79439	-2.74502	-2.03543	-2.67291	-2.2607	-2.27646	-2.94855	-2.44982	-2.62813	-2.52124	-2.21415	-2.6671	-2.22959	-2.08958	-2.63559	-2.62071	-2.6032	-2.59451
-2.67209	-2.82179	-2.63024	-2.71855	-2.80042	-2.74893	-2.78703	-2.7372	-1.98621	-2.84392	-1.89042	-2.24268	-2.53931	-2.51208	-2.66375	-2.53713	-2.24007	-2.42021	-2.30798	-2.08152	-2.71106	-2.40164	-2.5581	-2.61377
-2.67519	-2.85643	-2.60529	-2.72415	-2.80703	-2.73074	-2.78038	-2.73458	-1.78652	-2.68439	-2.26908	-2.19235	-2.6319	-2.50236	-2.5427	-2.44922	-1.99326	-2.6737	-2.36435	-2.29176	-2.56313	-2.52716	-2.62622	-2.55378
-2.67586	-2.85887	-2.63722	-2.74373	-2.72646	-2.7506	-2.75782	-2.73533	-2.00111	-2.72441	-1.93734	-2.26783	-2.75576	-2.4622	-2.59587	-2.60265	-1.9856	-2.57807	-2.25858	-2.24887	-2.51638	-2.42674	-2.60088	-2.55259
-2.68255	-2.85355	-2.63537	-2.691	-2.84052	-2.73608	-2.79233	-2.75251	-1.83067	-2.66687	-1.93182	-2.2346	-2.53041	-2.47608	-2.58509	-2.53833	-2.07066	-2.34387	-2.21554	-2.21611	-2.39406	-2.55811	-2.47313	-2.60374
-2.67471	-2.82231	-2.63343	-2.70005	-2.76521	-2.72096	-2.78208	-2.74455	-1.8091	-2.49594	-1.95997	-2.35516	-2.35648	-2.46396	-2.77305	-2.57071	-1.97114	-2.87528	-1.58503	-2.18995	-2.57859	-2.67139	-2.51436	-2.69448
-2.66336	-2.88702	-2.62415	-2.7248	-2.81224	-2.71797	-2.75639	-2.73483	-2.06755	-2.49171	-2.31542	-2.34919	-2.2502	-2.43929	-2.6749	-2.48083	-2.0196	-2.70668	-2.27507	-2.21136	-2.34882	-2.53804	-2.53948	-2.64267
-2.64998	-2.91064	-2.66675	-2.72514	-2.80555	-2.73795	-2.78643	-2.73702	-2.07106	-2.63826	-2.03546	-2.42685	-2.33257	-2.50039	-2.73525	-2.60482	-2.20637	-2.59577	-2.04966	-2.19406	-2.45868	-2.43367	-2.57937	-2.56657
-2.67177	-2.79081	-2.63702	-2.73701	-2.83339	-2.71647	-2.76592	-2.73181	-1.92389	-2.93228	-1.6934	-2.21491	-2.54602	-2.60048	-2.62478	-2.59599	-2.12483	-2.49205	-2.02771	-2.28423	-2.61793	-2.61514	-2.54396	-2.59119
-2.66926	-2.81036	-2.63854	-2.69223	-2.78968	-2.71328	-2.76672	-2.70785	-2.00066	-2.93711	-1.99509	-2.04231	-2.60564	-2.40013	-2.64842	-2.59017	-2.03963	-2.68322	-1.83832	-2.37483	-2.6262	-2.67951	-2.4587	-2.50379
-2.67178	-2.84598	-2.61443	-2.7015	-2.75474	-2.72963	-2.77025	-2.727	-2.05778	-2.96807	-1.99328	-2.19046	-2.59063	-2.57035	-2.83144	-2.57421	-2.03143	-2.72777	-1.75111	-2.3918	-2.64679	-2.64145	-2.57961	-2.6007
-2.67877	-2.8736	-2.66541	-2.69967	-2.80103	-2.69068	-2.79628	-2.68748	-1.74246	-2.72483	-1.78539	-2.07388	-2.41601	-2.59692	-2.47461	-2.47967	-2.0818	-2.7469	-1.61275	-2.37068	-2.48534	-2.56498	-2.53117	-2.53549
-2.67842	-2.87371	-2.66833	-2.67875	-2.76449	-2.73292	-2.80032	-2.7257	-1.95997	-2.9928	-1.65666	-2.33591	-2.71557	-2.56917	-2.59914	-2.49611	-2.24058	-2.92856	-1.71872	-2.4086	-2.68135	-2.50638	-2.35943	-2.59903
-2.68379	-2.83845	-2.62844	-2.69069	-2.80619	-2.71438	-2.7917	-2.68963	-1.98972	-2.71425	-1.71179	-2.26732	-2.8539	-2.33254	-2.60448	-2.52648	-2.11731	-2.73489	-1.82486	-2.25426	-2.42482	-2.50654	-2.53746	-2.62593
-2.67317	-2.88196	-2.68324	-2.70287	-2.78442	-2.7115	-2.79585	-2.72407	-2.03839	-2.57953	-1.70488	-2.29763	-2.67766	-2.39011	-2.65179	-2.58312	-2.16514	-3.08404	-2.12585	-2.43393	-2.4898	-2.54781	-2.58588	-2.57169
-2.65836	-2.78716	-2.68425	-2.71152	-2.73312	-2.70413	-2.76522	-2.74242	-1.95512	-2.80128	-1.65394	-2.2766	-2.74944	-2.58202	-2.53995	-2.51812	-2.18515	-2.77124	-2.20804	-2.38308	-2.5561	-2.48573	-2.49782	-2.5825
-2.66071	-2.85404	-2.63262	-2.73156	-2.8025	-2.73873	-2.79976	-2.73625	-2.05299	-2.73382	-1.54866	-2.21515	-2.92936	-2.48716	-2.64279	-2.55589	-2.26924	-2.89545	-1.80764	-2.36159	-2.62402	-2.54703	-2.58542	-2.52894
-2.64889	-2.82145	-2.65717	-2.7712	-2.79767	-2.74747	-2.77648	-2.74418	-2.06016	-2.88103	-1.43305	-2.22365	-2.6305	-2.57031	-2.6249	-2.58377	-1.99416	-2.81272	-2.3055	-2.35183	-2.69173	-2.50076	-2.51738	-2.73561
-2.69352	-2.79231	-2.63402	-2.70916	-2.7397	-2.7095	-2.75672	-2.75589	-2.00376	-2.58744	-2.35329	-2.2237	-2.64957	-2.52403	-2.55244	-2.57727	-2.08189	-2.81988	-1.87777	-2.21047	-2.60053	-2.3719	-2.62732	-2.81941
-2.69849	-2.81581	-2.6332	-2.71568	-2.75263	-2.73386	-2.76071	-2.71826	-1.90786	-2.60994	-2.28406	-2.29797	-2.66375	-2.47278	-2.58183	-2.61053	-1.90263	-2.70068	-2.2928	-2.28471	-2.48572	-2.46856	-2.5807	-2.67515
-2.69505	-2.77106	-2.65812	-2.71283	-2.80057	-2.71456	-2.74617	-2.73478	-2.00574	-2.70754	-2.08677	-2.06904	-2.20302	-2.43319	-2.79751	-2.55869	-2.07917	-2.5138	-2.27863	-2.20347	-2.61498	-2.63133	-2.62501	-2.62595
-2.68591	-2.79068	-2.6509	-2.68537	-2.75067	-2.69825	-2.72968	-2.74775	-2.12331	-2.96892	-2.17934	-2.26982	-2.36384	-2.49195	-2.58069	-2.50019	-1.99016	-2.75063	-2.28887	-2.27952	-2.66674	-2.48256	-2.47681	-2.83305
-2.6601	-2.75677	-2.6638	-2.70472	-2.7158	-2.72371	-2.77944	-2.72083	-2.13229	-2.63432	-2.16001	-2.06971	-2.33825	-2.50354	-2.71732	-2.60815	-1.99774	-2.89995	-2.04887	-2.25215	-2.66514	-2.46892	-2.75174	-2.73043
-2.68273	-2.79806	-2.60801	-2.71118	-2.76056	-2.73895	-2.78062	-2.7516	-2.0191	-2.63361	-2.00404	-2.16547	-2.57632	-2.56248	-2.63279	-2.4953	-2.00854	-2.78215	-1.61183	-2.31408	-2.61253	-2.50464	-2.42367	-2.75573
-2.72341	-2.8228	-2.60614	-2.70228	-2.75837	-2.71919	-2.76562	-2.72109	-2.13239	-2.72123	-1.94275	-2.26825	-2.84671	-2.49382	-2.5891	-2.57763	-2.00535	-2.84422	-2.13811	-2.12794	-2.724	-2.52707	-2.5727	-2.6754
-2.71661	-2.77089	-2.64112	-2.69905	-2.76236	-2.74333	-2.78277	-2.71232	-2.04055	-2.65661	-2.20771	-2.33384	-2.49242	-2.54409	-2.50944	-2.57936	-2.30771	-3.12545	-2.25361	-2.30297	-2.7788	-2.6396	-2.63305	-2.77773
-2.71943	-2.78895	-2.62423	-2.73556	-2.79799	-2.73264	-2.74919	-2.70552	-1.89908	-2.6022	-1.95839	-2.35837	-2.50606	-2.5046	-2.62682	-2.61377	-2.14045	-2.85779	-2.13462	-2.32376	-2.66267	-2.61438	-2.55858	-2.64386
-2.70541	-2.82981	-2.59936	-2.70236	-2.80614	-2.73719	-2.76125	-2.72717	-1.97936	-2.63034	-2.02075	-2.11785	-2.42596	-2.49892	-2.51659	-2.51516	-2.06777	-2.87876	-2.23346	-2.26821	-2.68931	-2.57847	-2.3501	-2.7178
-2.68028	-2.80157	-2.59505	-2.71358	-2.84199	-2.72937	-2.78233	-2.72013	-1.95106	-2.70789	-2.27977	-2.33848	-2.64021	-2.49957	-2.48593	-2.53355	-2.1001	-2.8528	-2.24648	-2.31604	-2.60317	-2.62837	-2.6505	-2.5524
-2.68826	-2.83612	-2.60355	-2.70001	-2.83105	-2.75921	-2.78756	-2.68362	-1.87234	-2.70889	-2.05605	-2.32514	-2.57847	-2.46966	-2.57167	-2.54765	-2.22331	-2.81609	-2.19709	-2.18	-2.53081	-2.62078	-2.65219	-2.62627
-2.66638	-2.82265	-2.62332	-2.69739	-2.75598	-2.74702	-2.73437	-2.73559	-1.84452	-2.82516	-2.02098	-2.36574	-2.63672	-2.46108	-2.64981	-2.58661	-2.16073	-2.70973	-2.37272	-2.16918	-2.63725	-2.5145	-2.68621	-2.56913
-2.68217	-2.83453	-2.62525	-2.67857	-2.84481	-2.73798	-2.76083	-2.73081	-1.84387	-2.72866	-1.96789	-2.53346	-2.81481	-2.48054	-2.65121	-2.55535	-2.11868	-2.73786	-2.26709	-2.34976	-2.44394	-2.48982	-2.66462	-2.53115
-2.68138	-2.87253	-2.60715	-2.68712	-2.79648	-2.70982	-2.73922	-2.72548	-2.08159	-2.86275	-2.083	-2.1616	-2.43359	-2.50939	-2.65994	-2.50649	-2.19243	-2.7851	-2.42954	-1.92178	-2.37673	-2.59961	-2.80616	-2.53796
-2.70443	-2.80559	-2.61984	-2.71422	-2.7535	-2.72019	-2.76706	-2.72223	-2.10921	-2.90255	-2.19386	-2.21392	-2.47801	-2.54931	-2.75646	-2.58131	-2.07205	-2.8719	-2.11286	-2.30031	-2.5973	-2.47221	-2.69397	-2.86999
-2.66878	-2.87006	-2.60213	-2.6676	-2.79546	-2.71498	-2.74622	-2.72158	-2.21591	-2.83243	-2.20104	-2.16846	-2.53536	-2.52738	-2.65484	-2.62181	-2.04728	-2.64509	-1.99986	-2.16294	-2.49502	-2.68205	-2.67622	-2.80253
-2.67077	-2.89577	-2.62631	-2.67144	-2.77689	-2.70622	-2.76055	-2.71169	-2.16437	-2.86756	-2.29593	-2.17357	-2.43944	-2.58279	-2.64457	-2.53446	-2.17588	-2.63901	-2.11713	-2.06741	-2.66794	-2.66478	-2.68813	-2.73563
-2.65434	-2.86992	-2.58935	-2.74834	-2.73356	-2.73887	-2.74728	-2.73184	-2.20121	-3.06384	-2.37773	-2.19961	-2.33869	-2.4856	-2.627	-2.5184	-2.0359	-2.76855	-2.26334	-2.26674	-2.69148	-2.549	-2.60246	-2.78468
-2.70696	-2.83594	-2.64618	-2.71801	-2.79106	-2.69223	-2.76606	-2.74106	-2.03678	-2.73585	-2.25821	-2.29202	-2.45986	-2.47446	-2.68367	-2.50642	-1.7351	-2.57034	-1.85082	-2.3835	-2.50013	-2.61658	-2.63391	-2.64438
-2.65943	-2.87658	-2.62246	-2.75664	-2.80066	-2.71732	-2.74389	-2.72159	-2.02281	-2.91669	-1.93959	-2.1691	-2.45419	-2.53793	-2.72163	-2.53629	-1.76492	-2.85515	-2.45693	-2.31685	-2.31356	-2.57074	-2.51755	-2.51979
-2.66271	-2.83228	-2.62333	-2.73624	-2.82436	-2.71885	-2.75134	-2.74161	-1.96656	-2.93528	-2.0555	-2.2075	-2.52271	-2.62959	-2.77094	-2.54541	-1.92275	-2.75167	-2.35604	-2.339	-2.43791	-2.5137	-2.691	-2.57192
-2.68081	-2.7966	-2.58392	-2.69215	-2.80055	-2.72447	-2.81928	-2.7364	-2.09538	-2.97661	-2.1906	-2.3025	-2.52417	-2.59048	-2.63869	-2.5855	-1.81749	-2.55951	-2.37867	-2.26414	-2.62206	-2.51995	-2.55592	-2.64183
-2.67855	-2.80396	-2.58433	-2.68368	-2.79147	-2.71367	-2.82039	-2.72294	-2.06395	-2.53109	-2.17943	-2.3264	-2.318	-2.58682	-2.7207	-2.55967	-1.86026	-2.94382	-2.02372	-2.23958	-2.45863	-2.40789	-2.62509	-2.57715
-2.67524	-2.82007	-2.6396	-2.6931	-2.72779	-2.70265	-2.77433	-2.70881	-2.15641	-2.90734	-2.18442	-2.11512	-2.47878	-2.48174	-2.60172	-2.60086	-1.81783	-2.64164	-2.2122	-2.25302	-2.69966	-2.57202	-2.62504	-2.53961
-2.67257	-2.83859	-2.63052	-2.69617	-2.80558	-2.70955	-2.77415	-2.7019	-2.06916	-2.63275	-2.07157	-2.13525	-2.5455	-2.63203	-2.60531	-2.46409	-1.92914	-2.70351	-2.14984	-2.47432	-2.7836	-2.59325	-2.53067	-2.50814
-2.65308	-2.80334	-2.64678	-2.72925	-2.77234	-2.70794	-2.77703	-2.73162	-1.97794	-2.80871	-2.31202	-2.22353	-2.67934	-2.61952	-2.61308	-2.58831	-2.08947	-2.70005	-2.34555	-2.30158	-2.65093	-2.72997	-2.65233	-2.52514
-2.67657	-2.83641	-2.6388	-2.70743	-2.78809	-2.7225	-2.73878	-2.74098	-2.24764	-2.56973	-2.16973	-2.0904	-2.40294	-2.61216	-2.63499	-2.41722	-2.01675	-3.02836	-1.81771	-2.12665	-2.68019	-2.58557	-2.69477	-2.56914
-2.68146	-2.77536	-2.62707	-2.7375	-2.74037	-2.69107	-2.77357	-2.73098	-2.0204	-2.81679	-2.14523	-2.29402	-2.38906	-2.52086	-2.50612	-2.42864	-1.92942	-3.0091	-2.11174	-2.17868	-2.50513	-2.51185	-2.48717	-2.50482
-2.69019	-2.79349	-2.63423	-2.71832	-2.7882	-2.74051	-2.79547	-2.73554	-2.0939	-2.43226	-2.16661	-2.21066	-2.58272	-2.61304	-2.7983	-2.48264	-2.0308	-2.75798	-2.32106	-2.07533	-2.69353	-2.68032	-2.63693	-2.67111
-2.69414	-2.76547	-2.66069	-2.71719	-2.82333	-2.73867	-2.77251	-2.70804	-2.05383	-2.5707	-2.39851	-2.26957	-2.62016	-2.49109	-2.63722	-2.38988	-2.00608	-2.58305	-2.19337	-2.05793	-2.70337	-2.48852	-2.52307	-2.42432
-2.66251	-2.83826	-2.68787	-2.76845	-2.82374	-2.74302	-2.79058	-2.73135	-2.07309	-2.64261	-2.13974	-2.02741	-2.56561	-2.60474	-2.6724	-2.47386	-2.02087	-2.79174	-1.90718	-2.24208	-2.54762	-2.57396	-2.52792	-2.56929
-2.67637	-2.84276	-2.64644	-2.68436	-2.82182	-2.72533	-2.76375	-2.76625	-2.04841	-2.98404	-2.16625	-2.11925	-2.51792	-2.48704	-2.60146	-2.51061	-2.04457	-2.72725	-1.72376	-2.27841	-2.8538	-2.53496	-2.56509	-2.53684
-2.716	-2.76408	-2.65941	-2.73116	-2.74748	-2.71624	-2.82029	-2.74182	-2.15696	-2.78676	-2.01821	-2.08341	-2.86812	-2.46248	-2.58086	-2.56765	-2.05612	-2.72087	-2.01795	-2.20364	-2.48523	-2.49132	-2.57911	-2.6202
-2.65606	-2.83815	-2.6682	-2.7513	-2.80533	-2.71292	-2.78251	-2.73861	-2.05876	-2.42809	-1.90546	-2.32213	-2.50869	-2.45325	-2.58115	-2.46239	-2.07776	-2.82347	-2.42427	-2.31348	-2.57488	-2.59988	-2.549	-2.68906
-2.64759	-2.82918	-2.64105	-2.74381	-2.79845	-2.7322	-2.78404	-2.71104	-2.06145	-2.76547	-2.06335	-2.26763	-2.6058	-2.48196	-2.70747	-2.55833	-2.10471	-2.62608	-2.23284	-2.32708	-2.38329	-2.48617	-2.66748	-2.69979
-2.64185	-2.80956	-2.65497	-2.7323	-2.76669	-2.72339	-2.79497	-2.715	-2.16499	-2.63852	-2.33784	-2.18348	-2.53446	-2.50466	-2.67577	-2.53544	-1.97531	-2.79484	-2.32693	-2.12576	-2.85094	-2.53341	-2.63815	-2.72947
-2.62995	-2.81617	-2.62546	-2.71708	-2.81421	-2.72858	-2.79274	-2.72656	-2.13164	-3.11096	-2.2838	-2.11939	-2.65542	-2.5025	-2.75901	-2.62988	-2.0474	-2.82609	-2.38375	-2.04987	-2.58433	-2.54843	-2.70934	-2.60002
-2.64953	-2.86063	-2.6184	-2.73085	-2.79643	-2.73031	-2.78583	-2.71066	-2.1086	-2.65717	-1.83353	-2.16748	-2.61498	-2.50351	-2.74568	-2.57861	-1.98236	-2.67571	-2.28104	-2.33003	-2.53539	-2.58025	-2.5738	-2.54495
-2.6535	-2.85703	-2.64882	-2.7332	-2.75729	-2.74144	-2.76165	-2.72641	-2.20301	-2.62677	-1.67433	-2.19394	-2.69357	-2.55672	-2.63839	-2.55674	-2.05039	-2.68897	-1.92716	-2.3289	-2.75103	-2.5161	-2.62877	-2.79832
-2.63028	-2.82198	-2.64415	-2.73321	-2.81348	-2.74736	-2.80885	-2.73292	-2.17229	-2.9543	-1.94499	-2.06546	-2.56168	-2.54905	-2.66414	-2.46634	-2.09178	-2.67446	-2.06636	-2.29006	-2.47329	-2.57938	-2.69808	-2.70968
-2.66207	-2.84951	-2.63852	-2.76127	-2.81658	-2.72412	-2.75628	-2.70977	-2.08138	-3.04678	-2.32638	-2.15116	-2.51249	-2.49054	-2.6729	-2.52965	-2.02114	-2.98007	-2.2452	-2.25935	-2.44969	-2.42267	-2.67934	-2.6997
-2.64973	-2.85716	-2.68281	-2.73651	-2.83552	-2.73309	-2.81664	-2.71294	-2.24286	-2.62965	-1.95637	-2.17291	-2.39206	-2.55865	-2.6718	-2.56924	-2.17138	-2.75129	-2.05143	-2.40829	-2.69513	-2.57274	-2.74135	-2.59743
-2.66697	-2.80005	-2.6159	-2.71702	-2.78453	-2.6962	-2.79694	-2.7176	-2.12305	-3.0334	-1.99436	-2.00785	-2.63464	-2.53584	-2.63533	-2.50546	-2.03906	-2.84049	-1.89542	-2.23538	-2.79173	-2.45675	-2.64488	-2.63456
-2.6763	-2.8516	-2.62596	-2.70081	-2.8164	-2.70603	-2.75183	-2.71219	-2.07272	-2.88362	-2.32904	-2.23157	-2.28806	-2.52941	-2.58545	-2.52485	-1.99943	-2.70517	-2.2139	-2.29582	-2.89096	-2.59488	-2.5139	-2.57995
-2.68416	-2.87323	-2.6679	-2.7324	-2.82864	-2.70299	-2.78928	-2.73355	-2.0853	-2.75046	-2.21801	-2.23388	-2.69423	-2.61156	-2.53678	-2.48533	-2.00304	-2.94514	-2.30848	-2.25698	-2.55046	-2.69088	-2.54068	-2.59165
-2.67612	-2.86769	-2.62763	-2.71727	-2.83564	-2.7082	-2.82086	-2.71597	-2.09532	-2.85199	-2.23712	-2.12637	-2.75682	-2.55401	-2.57607	-2.55856	-1.95757	-2.86723	-2.47283	-2.08322	-2.50239	-2.50451	-2.58738	-2.64345
-2.66153	-2.86712	-2.61471	-2.69636	-2.77159	-2.74873	-2.78391	-2.74689	-2.16694	-2.79446	-2.11656	-2.36651	-2.57179	-2.52564	-2.65546	-2.4808	-2.07968	-2.86209	-2.37585	-2.14441	-2.4872	-2.49434	-2.52744	-2.61964
-2.67927	-2.86671	-2.63864	-2.72204	-2.75939	-2.72915	-2.78029	-2.73596	-2.14689	-2.52462	-2.07374	-2.42072	-2.7783	-2.50594	-2.57588	-2.5705	-2.2363	-2.72496	-2.3217	-1.92224	-2.49848	-2.57048	-2.63034	-2.64514
-2.67843	-2.80445	-2.62309	-2.71879	-2.79688	-2.74948	-2.78779	-2.75033	-2.14478	-2.86082	-2.24888	-2.24728	-2.57732	-2.51753	-2.69676	-2.43295	-2.10966	-2.59933	-2.22593	-2.29173	-2.70715	-2.50051	-2.52084	-2.55288
-2.67677	-2.79401	-2.60039	-2.72943	-2.77283	-2.73586	-2.78296	-2.74336	-2.09779	-2.50656	-2.23455	-2.33758	-2.66449	-2.59392	-2.57474	-2.52402	-2.13202	-2.7168	-2.45293	-2.16416	-2.47973	-2.54892	-2.60203	-2.59962
-2.69551	-2.8489	-2.64849	-2.73646	-2.79906	-2.75399	-2.79434	-2.73853	-2.0537	-2.48545	-2.17474	-2.33214	-2.65777	-2.58635	-2.63841	-2.52093	-2.19451	-2.70217	-2.40446	-2.24636	-2.63924	-2.62818	-2.56995	-2.66322
-2.70467	-2.80159	-2.65559	-2.7426	-2.78621	-2.72025	-2.80526	-2.7434	-1.94219	-2.68172	-2.34055	-2.20718	-2.79074	-2.44263	-2.63267	-2.51499	-2.01212	-2.44433	-2.163	-2.22581	-2.61158	-2.47901	-2.57179	-2.70554
-2.68995	-2.83581	-2.65496	-2.71493	-2.77976	-2.71875	-2.76489	-2.75505	-2.02134	-2.71754	-2.08056	-2.24519	-2.57377	-2.48699	-2.59647	-2.49478	-2.11382	-2.7386	-1.97912	-2.30908	-2.84915	-2.60329	-2.5264	-2.78178
-2.682	-2.79724	-2.63283	-2.72772	-2.76701	-2.75178	-2.75856	-2.74156	-1.98155	-2.76265	-2.0758	-2.21049	-2.65517	-2.5224	-2.76218	-2.49954	-1.99904	-2.46433	-2.02127	-2.45033	-2.60005	-2.61561	-2.56586	-2.77165
-2.68706	-2.82107	-2.64354	-2.71907	-2.83393	-2.71655	-2.76245	-2.78415	-1.87955	-2.48106	-2.03743	-2.20839	-2.43431	-2.47209	-2.52194	-2.47244	-1.94281	-2.52464	-2.11663	-2.25995	-2.43919	-2.70887	-2.61519	-2.8481
-2.67299	-2.81807	-2.64698	-2.73205	-2.79199	-2.72891	-2.7172	-2.77649	-1.96152	-2.64722	-2.22749	-2.10108	-2.36353	-2.45709	-2.51999	-2.58673	-1.96116	-2.81201	-1.97752	-2.15302	-2.53214	-2.58165	-2.57182	-2.74432
-2.70517	-2.79298	-2.61268	-2.71457	-2.75002	-2.71964	-2.76818	-2.75809	-2.07563	-2.41141	-2.25895	-2.20781	-2.43489	-2.55822	-2.63996	-2.50199	-2.02041	-2.83774	-1.93299	-2.11795	-2.56863	-2.49557	-2.65693	-2.68709
-2.70448	-2.7751	-2.69719	-2.67933	-2.79683	-2.76488	-2.7978	-2.7651	-2.11988	-2.86565	-1.80384	-2.29916	-2.50423	-2.52733	-2.70684	-2.50256	-2.01156	-2.72116	-1.79794	-2.16309	-2.76672	-2.51394	-2.66601	-2.64801
-2.69377	-2.82331	-2.67867	-2.72571	-2.75532	-2.70458	-2.83501	-2.74288	-2.1664	-2.59013	-2.33553	-2.109	-3.0948	-2.60461	-2.60599	-2.4774	-2.01697	-2.97089	-1.73808	-2.15528	-2.24616	-2.58738	-2.46922	-2.74206
-2.65768	-2.84933	-2.69148	-2.69355	-2.72183	-2.69664	-2.75363	-2.75625	-2.16741	-2.55321	-2.18509	-2.12817	-2.63123	-2.50965	-2.54913	-2.4394	-1.91112	-2.81306	-2.01408	-2.05391	-2.48301	-2.5249	-2.61518	-2.62191
-2.6612	-2.86253	-2.68633	-2.67368	-2.70615	-2.71712	-2.82949	-2.71417	-2.15325	-2.82425	-1.91671	-1.99185	-2.45562	-2.52281	-2.55539	-2.59339	-2.02241	-2.94042	-2.29157	-2.18511	-2.75234	-2.50911	-2.74785	-2.64434
-2.70619	-2.81847	-2.66484	-2.69707	-2.77481	-2.71753	-2.79367	-2.71684	-2.1164	-2.97347	-2.29555	-2.16706	-2.46785	-2.48722	-2.57566	-2.58303	-1.92637	-2.79854	-2.31313	-2.22532	-2.83321	-2.50969	-2.6474	-2.64648
-2.6916	-2.78726	-2.649	-2.71659	-2.83899	-2.71023	-2.76953	-2.70916	-2.12242	-2.83505	-2.19678	-2.18394	-2.52897	-2.57841	-2.4989	-2.57213	-2.23577	-2.78007	-2.12421	-2.29227	-2.62501	-2.62476	-2.55588	-2.54801
-2.65867	-2.75139	-2.61264	-2.71143	-2.82492	-2.72444	-2.82876	-2.74852	-2.2574	-2.9497	-2.22555	-2.37513	-2.50202	-2.53865	-2.60003	-2.51336	-2.15188	-2.75359	-2.03662	-2.21211	-2.32927	-2.59083	-2.57123	-2.60947
-2.63527	-2.79439	-2.60035	-2.71992	-2.77139	-2.7291	-2.80436	-2.72108	-2.22602	-2.73415	-2.12261	-2.29469	-2.45803	-2.50381	-2.86072	-2.59077	-2.09889	-2.72726	-1.86794	-2.12327	-2.54969	-2.5573	-2.67614	-2.62241
-2.65136	-2.83268	-2.63312	-2.6872	-2.80367	-2.71818	-2.79764	-2.73458	-2.22925	-2.55405	-2.23703	-2.50486	-2.66199	-2.60812	-2.70451	-2.48942	-2.03185	-2.74816	-2.03094	-2.08954	-2.52682	-2.55165	-2.64654	-2.51479
-2.67464	-2.79398	-2.64261	-2.68825	-2.79583	-2.72318	-2.7844	-2.70615	-2.12569	-2.75256	-2.05508	-2.26155	-2.80225	-2.45537	-2.79388	-2.43048	-1.97118	-2.90409	-2.12645	-2.32127	-2.64168	-2.49985	-2.48889	-2.85415
-2.67165	-2.7864	-2.62148	-2.71378	-2.77776	-2.73728	-2.80596	-2.75298	-1.84863	-2.41108	-2.36809	-2.12468	-2.70281	-2.42657	-2.70063	-2.46036	-1.97746	-2.76065	-2.48192	-2.29274	-2.60827	-2.61783	-2.59378	-2.80012
-2.67825	-2.80753	-2.63002	-2.6967	-2.79033	-2.71603	-2.81016	-2.73159	-1.82397	-2.89192	-2.06849	-2.10761	-2.99442	-2.58313	-2.63729	-2.42561	-2.21116	-2.93168	-2.46875	-2.11801	-2.46046	-2.48723	-2.54656	-2.7173
-2.67073	-2.77313	-2.61488	-2.71864	-2.75685	-2.70415	-2.80318	-2.73309	-2.05173	-2.74528	-1.86715	-1.95548	-2.50907	-2.40316	-2.75806	-2.56489	-2.19775	-3.00464	-2.44466	-2.47114	-2.53934	-2.46398	-2.57246	-2.69416
-2.69531	-2.8128	-2.64289	-2.69782	-2.80545	-2.71493	-2.78826	-2.69034	-2.01803	-2.53267	-2.19175	-2.24892	-2.72988	-2.47289	-2.65308	-2.5541	-2.13672	-2.64439	-2.39557	-2.30872	-2.63626	-2.59916	-2.57874	-2.78205
-2.66189	-2.79301	-2.68265	-2.73304	-2.80021	-2.70339	-2.8296	-2.71611	-2.04669	-2.64802	-1.71132	-2.15896	-2.9174	-2.46931	-2.65961	-2.49634	-2.16735	-2.69613	-1.91717	-2.33133	-2.5739	-2.29256	-2.54161	-2.80774
-2.66558	-2.80228	-2.69814	-2.70535	-2.77631	-2.71826	-2.77252	-2.70247	-2.16492	-2.79479	-2.02389	-2.22245	-2.7252	-2.57	-2.63292	-2.66738	-2.12444	-2.72452	-2.01514	-2.32983	-2.6078	-2.53173	-2.56439	-2.81864
-2.69589	-2.84828	-2.67778	-2.66726	-2.79286	-2.72	-2.77816	-2.70101	-2.1159	-2.78494	-1.85172	-2.27073	-2.30694	-2.45601	-2.70533	-2.42714	-2.14733	-2.8225	-2.30189	-2.12737	-2.53401	-2.39457	-2.46705	-2.79938
-2.71942	-2.77066	-2.62715	-2.72996	-2.84522	-2.68591	-2.7716	-2.72609	-2.05315	-2.63048	-1.97415	-2.3157	-2.4107	-2.59813	-2.71475	-2.45876	-2.05132	-2.57208	-2.01478	-2.4358	-2.41582	-2.55381	-2.62099	-2.64086
-2.71565	-2.80725	-2.6754	-2.71896	-2.79234	-2.72008	-2.74993	-2.72955	-1.98579	-2.92603	-2.17713	-2.3144	-2.44431	-2.51086	-2.66748	-2.46192	-2.1778	-3.06516	-2.22025	-2.29864	-2.61784	-2.46471	-2.56516	-2.5078
-2.68294	-2.80356	-2.63495	-2.70808	-2.80593	-2.72873	-2.7405	-2.73967	-2.0901	-2.88498	-2.23006	-2.3589	-2.90907	-2.49117	-2.84352	-2.5654	-2.1894	-2.84102	-1.95118	-2.30926	-2.59849	-2.47181	-2.5735	-2.52681
-2.70481	-2.80544	-2.66417	-2.66241	-2.7351	-2.71363	-2.77617	-2.75785	-2.07	-2.79833	-1.70164	-2.32269	-2.87346	-2.56595	-2.57212	-2.54992	-2.01187	-2.8592	-2.14859	-2.30979	-2.53744	-2.50501	-2.529	-2.59817
-2.70948	-2.82752	-2.63943	-2.71743	-2.74283	-2.72747	-2.78057	-2.74424	-2.03524	-2.82838	-1.40676	-2.15459	-2.83844	-2.57232	-2.75566	-2.47196	-1.94325	-2.74274	-1.9552	-2.15349	-2.69232	-2.53922	-2.68494	-2.60232
-2.66959	-2.79932	-2.6234	-2.71206	-2.70165	-2.71468	-2.74747	-2.72189	-2.12415	-2.54573	-1.67857	-2.18234	-2.60005	-2.4926	-2.55303	-2.43676	-2.0137	-2.68023	-2.04335	-2.31728	-2.62235	-2.58989	-2.71571	-2.68378
-2.70693	-2.79943	-2.64661	-2.70979	-2.79625	-2.68653	-2.75475	-2.75185	-2.02737	-2.76974	-1.30527	-2.16293	-2.46154	-2.54406	-2.57948	-2.47071	-2.14027	-2.68507	-2.18648	-2.21984	-2.54068	-2.51681	-2.66095	-2.72832
-2.687	-2.77478	-2.63935	-2.68948	-2.68982	-2.72756	-2.79877	-2.73332	-1.99714	-2.78011	-1.2851	-2.21565	-2.12421	-2.5585	-2.67848	-2.53377	-2.04531	-2.71202	-2.39028	-2.29188	-2.33516	-2.53843	-2.72923	-2.79598
-2.69265	-2.81647	-2.67028	-2.67732	-2.74045	-2.72439	-2.76626	-2.71506	-2.1717	-2.80427	-2.10546	-2.36219	-2.48458	-2.60083	-2.60525	-2.55509	-2.28415	-2.84432	-2.32064	-2.36526	-2.75176	-2.45197	-2.70202	-2.7873
-2.67759	-2.83898	-2.64157	-2.71688	-2.83852	-2.72613	-2.75735	-2.6945	-2.07591	-2.77934	-2.02116	-2.15452	-2.44453	-2.55587	-2.63123	-2.51555	-2.05484	-2.51159	-2.22696	-2.30709	-2.78244	-2.58679	-2.61411	-2.66973
-2.65865	-2.77913	-2.6404	-2.74339	-2.77971	-2.73335	-2.85345	-2.69704	-2.04262	-2.93465	-1.83288	-2.22095	-2.5476	-2.46631	-2.51521	-2.53577	-2.0411	-2.60193	-2.20753	-2.40959	-2.83336	-2.41188	-2.58613	-2.6056
-2.67425	-2.8115	-2.62927	-2.72173	-2.772	-2.74943	-2.78047	-2.72141	-2.03486	-2.95367	-2.30308	-2.22427	-2.78638	-2.57943	-2.55443	-2.50075	-2.30762	-2.83287	-2.28913	-2.37621	-2.52677	-2.30715	-2.4771	-2.58637
-2.69888	-2.85626	-2.63743	-2.70572	-2.79016	-2.73636	-2.78405	-2.72166	-2.02957	-2.84957	-2.18393	-2.26253	-2.39333	-2.53704	-2.59644	-2.43982	-2.18969	-2.61303	-1.89107	-2.38174	-2.72014	-2.55135	-2.60241	-2.58462
-2.68414	-2.81722	-2.61763	-2.7609	-2.79966	-2.72845	-2.80859	-2.73572	-2.1579	-2.93428	-2.00544	-2.20249	-2.76733	-2.55099	-2.65398	-2.48742	-1.99941	-2.5854	-2.1144	-2.28786	-2.51411	-2.52821	-2.63599	-2.77955
-2.68243	-2.83366	-2.64701	-2.73507	-2.83723	-2.73844	-2.76919	-2.74324	-2.13607	-2.74562	-2.24528	-2.22849	-2.74129	-2.53804	-2.63209	-2.5089	-2.03075	-2.9975	-2.25702	-2.26689	-2.81473	-2.48747	-2.54851	-2.89174
-2.6861	-2.84715	-2.64774	-2.70193	-2.79455	-2.69406	-2.75906	-2.72072	-1.99334	-2.77273	-2.20719	-2.26386	-2.58766	-2.60065	-2.63566	-2.59452	-2.03643	-3.05345	-2.24522	-2.10594	-2.70057	-2.51863	-2.53095	-2.71882
-2.69469	-2.79965	-2.65282	-2.74232	-2.76831	-2.7105	-2.76552	-2.7371	-2.12657	-3.03315	-2.31694	-2.31024	-2.75173	-2.51809	-2.6256	-2.47926	-2.12967	-2.6381	-2.26485	-2.1378	-2.57359	-2.68065	-2.46729	-2.68189
-2.69678	-2.82893	-2.65022	-2.7399	-2.74305	-2.73149	-2.79415	-2.76393	-2.16248	-2.84372	-2.37952	-2.3315	-2.49134	-2.43763	-2.71476	-2.64079	-2.08042	-2.72135	-2.17556	-1.98174	-2.77889	-2.61437	-2.60087	-2.51051
-2.68353	-2.78656	-2.68888	-2.71052	-2.76139	-2.73352	-2.78901	-2.73359	-2.07845	-2.80264	-2.37339	-2.3306	-2.55519	-2.43993	-2.56576	-2.41302	-2.10908	-2.83499	-1.8467	-2.26042	-2.78437	-2.5895	-2.55933	-2.52729
-2.69742	-2.80328	-2.68488	-2.72243	-2.84004	-2.72583	-2.78343	-2.70978	-2.18833	-2.61706	-2.37141	-2.23059	-2.97011	-2.41419	-2.77931	-2.70886	-2.0263	-2.74807	-1.86227	-2.16194	-2.86708	-2.49548	-2.60409	-2.55162
-2.69149	-2.80906	-2.67434	-2.71403	-2.74447	-2.75831	-2.74762	-2.72651	-2.0417	-2.76328	-2.33297	-2.23627	-2.32936	-2.43928	-2.64596	-2.63449	-2.22354	-3.1477	-1.86314	-2.28711	-2.87952	-2.56832	-2.5894	-2.62793
-2.6811	-2.81063	-2.63916	-2.70674	-2.71518	-2.71117	-2.75583	-2.71273	-1.92138	-2.6816	-2.31044	-2.24658	-2.343	-2.43247	-2.70823	-2.56059	-2.0064	-2.77474	-2.08942	-2.2463	-2.25343	-2.53963	-2.61463	-2.52011
-2.68807	-2.85922	-2.6159	-2.75013	-2.76999	-2.72483	-2.77037	-2.71587	-1.97906	-2.77639	-2.10051	-2.17267	-2.37892	-2.56322	-2.77667	-2.62522	-2.07217	-2.5398	-2.24127	-2.02707	-2.63222	-2.61092	-2.64832	-2.59562
-2.67971	-2.83543	-2.617	-2.73288	-2.78322	-2.74139	-2.77631	-2.70416	-2.10335	-2.75976	-2.06179	-2.23801	-2.5569	-2.48605	-2.67245	-2.55983	-1.93169	-2.68153	-2.17166	-2.11814	-2.32967	-2.48533	-2.55269	-2.51998
-2.70541	-2.82614	-2.63274	-2.73306	-2.72606	-2.71743	-2.79308	-2.71006	-2.09781	-2.70578	-2.12665	-2.23742	-2.54473	-2.37083	-2.5409	-2.53119	-2.01073	-2.83327	-2.11862	-2.15075	-2.63654	-2.55591	-2.53488	-2.55488
-2.71133	-2.83503	-2.60652	-2.72735	-2.79098	-2.72065	-2.80166	-2.71176	-2.05603	-2.64652	-2.30033	-2.04537	-2.67565	-2.3915	-2.78415	-2.52086	-2.03103	-2.73421	-2.3262	-2.10898	-2.69329	-2.59551	-2.72063	-2.44726
-2.69175	-2.83368	-2.61363	-2.69494	-2.73372	-2.69501	-2.80309	-2.73033	-2.19796	-2.44618	-2.41218	-2.23718	-2.57042	-2.45729	-2.5182	-2.52224	-1.95235	-2.68046	-1.93778	-2.28216	-2.65915	-2.51367	-2.74986	-2.68489
-2.67575	-2.84801	-2.64436	-2.72357	-2.81598	-2.71882	-2.74955	-2.74283	-2.1144	-2.98888	-2.37191	-2.29325	-2.50796	-2.56621	-2.63564	-2.4849	-1.88171	-2.49784	-2.21855	-2.21197	-2.61792	-2.70414	-2.66929	-2.70694
-2.72094	-2.8255	-2.66273	-2.72336	-2.78384	-2.71267	-2.8022	-2.71818	-2.13187	-2.63323	-2.25067	-2.21011	-2.58699	-2.43052	-2.6804	-2.49128	-1.91222	-2.83268	-2.36272	-2.16981	-2.66952	-2.55157	-2.82597	-2.77467
-2.70451	-2.84027	-2.6337	-2.70546	-2.81187	-2.73756	-2.77336	-2.73701	-2.05753	-2.6448	-2.05781	-1.99305	-2.67224	-2.47399	-2.52247	-2.5085	-1.95849	-2.83945	-2.1836	-2.24454	-2.55585	-2.57022	-2.64599	-2.86183
-2.68102	-2.86808	-2.63792	-2.72433	-2.79889	-2.69292	-2.80927	-2.7348	-2.11017	-2.43094	-2.09967	-2.11254	-2.6587	-2.50043	-2.61265	-2.48501	-1.95378	-2.95098	-1.726	-2.29559	-2.74815	-2.46698	-2.66362	-2.89698
-2.68446	-2.85042	-2.61322	-2.7484	-2.75094	-2.74958	-2.79384	-2.67623	-2.07591	-2.34881	-2.15471	-2.06903	-2.75375	-2.54604	-2.48713	-2.52028	-1.92781	-2.6821	-1.95815	-2.20028	-2.68862	-2.57395	-2.72171	-2.60436
-2.66578	-2.83917	-2.66636	-2.7421	-2.80077	-2.72307	-2.81734	-2.73578	-1.99112	-2.59009	-2.05654	-2.10316	-2.54078	-2.55684	-2.60328	-2.60351	-1.85933	-2.96086	-2.297	-2.20769	-2.39092	-2.47385	-2.62144	-2.606
-2.68389	-2.83417	-2.64002	-2.70866	-2.79174	-2.71732	-2.7902	-2.75253	-2.06434	-2.47058	-1.97952	-2.21635	-2.5001	-2.58825	-2.58163	-2.40356	-2.02097	-2.61656	-2.32052	-2.4512	-2.66137	-2.46376	-2.58239	-2.59073
-2.67066	-2.86027	-2.63829	-2.69995	-2.79255	-2.72106	-2.77756	-2.71684	-2.00765	-2.58756	-2.11552	-2.16881	-2.788	-2.52195	-2.72872	-2.38019	-1.91617	-2.94897	-1.77056	-2.31762	-2.93617	-2.45409	-2.61494	-2.65433
-2.69713	-2.87017	-2.63246	-2.72894	-2.77714	-2.72156	-2.78818	-2.71836	-2.11025	-2.36117	-1.66941	-2.22544	-2.64646	-2.50378	-2.70923	-2.42918	-1.80782	-2.92951	-1.80191	-2.45409	-2.58186	-2.47563	-2.67709	-2.57959
-2.68333	-2.85775	-2.63398	-2.69004	-2.78474	-2.71659	-2.77574	-2.75916	-1.97814	-2.4947	-1.52286	-2.14794	-2.79418	-2.51309	-2.71323	-2.51509	-2.0082	-2.7773	-1.83181	-2.38797	-2.72802	-2.5141	-2.49323	-2.54678
-2.67626	-2.90098	-2.65373	-2.70225	-2.75604	-2.71297	-2.80123	-2.72021	-2.19903	-2.49642	-2.04079	-2.1958	-2.74551	-2.45079	-2.64514	-2.46808	-2.09187	-2.6091	-2.08153	-2.01204	-2.66492	-2.53196	-2.67233	-2.43142
-2.70475	-2.84233	-2.60307	-2.68015	-2.78946	-2.73917	-2.78154	-2.7393	-2.14118	-2.67478	-1.95439	-2.21096	-2.64829	-2.48194	-2.63974	-2.6413	-2.08352	-2.86879	-2.14765	-2.26441	-2.48747	-2.58435	-2.59338	-2.42732
-2.70372	-2.83023	-2.61531	-2.69065	-2.80608	-2.7394	-2.76954	-2.75069	-2.20744	-2.30933	-1.81384	-2.24551	-2.67035	-2.48931	-2.62105	-2.62831	-2.09196	-2.80694	-1.91394	-2.17373	-2.46888	-2.54405	-2.67856	-2.50903
-2.67598	-2.84099	-2.63059	-2.70494	-2.75892	-2.72505	-2.74788	-2.73327	-2.0654	-2.37257	-2.24601	-2.30858	-2.5183	-2.50631	-2.52597	-2.55186	-2.02715	-2.84949	-2.11827	-2.09484	-2.4711	-2.80956	-2.70245	-2.62387
-2.67669	-2.78969	-2.65258	-2.70981	-2.82774	-2.72419	-2.79731	-2.71623	-2.08361	-2.59187	-2.31351	-2.26582	-2.55822	-2.4713	-2.67663	-2.61853	-1.85362	-2.77004	-2.26778	-2.23382	-2.5887	-2.48044	-2.64268	-2.61587
-2.68898	-2.78963	-2.63284	-2.7197	-2.7741	-2.72143	-2.74383	-2.71739	-1.9643	-2.6357	-2.08002	-2.29977	-2.35541	-2.53501	-2.55053	-2.42328	-1.84245	-2.57034	-2.25926	-2.13799	-2.71481	-2.60473	-2.52838	-2.66887
-2.66386	-2.83182	-2.61486	-2.69922	-2.7679	-2.71859	-2.7694	-2.69356	-2.03946	-2.60405	-1.92241	-2.40902	-2.66393	-2.60735	-2.61536	-2.60455	-1.8462	-2.88696	-2.08588	-2.32487	-2.68824	-2.58392	-2.4738	-2.54501
-2.6732	-2.78369	-2.59933	-2.69052	-2.74994	-2.71484	-2.76694	-2.7059	-2.16733	-2.89478	-2.24181	-2.18673	-2.68087	-2.59811	-2.5425	-2.492	-1.86745	-2.86033	-2.19669	-2.21517	-2.7329	-2.54598	-2.70104	-2.55967
-2.67444	-2.8182	-2.62797	-2.69546	-2.77617	-2.72363	-2.76414	-2.72449	-2.15369	-2.87963	-2.2864	-2.17167	-2.76424	-2.54277	-2.75058	-2.41661	-2.00221	-2.7418	-2.4481	-2.19824	-2.71345	-2.61586	-2.5524	-2.50282
-2.69147	-2.85419	-2.61105	-2.69819	-2.74671	-2.74667	-2.7593	-2.72358	-2.04424	-2.73453	-2.26738	-2.10187	-2.6399	-2.50689	-2.71387	-2.71996	-2.00187	-2.73411	-2.32517	-2.10919	-2.82241	-2.53196	-2.71364	-2.5952
-2.66775	-2.84794	-2.6358	-2.73043	-2.7286	-2.73247	-2.82379	-2.71037	-2.02056	-2.84591	-2.38795	-2.29726	-2.92756	-2.53326	-2.65628	-2.61022	-2.05393	-2.71363	-2.27511	-1.98514	-2.75824	-2.5773	-2.77342	-2.7393
-2.66385	-2.85307	-2.60352	-2.72573	-2.78881	-2.75418	-2.7542	-2.72169	-1.9955	-2.56067	-2.08626	-2.18919	-2.70216	-2.65218	-2.5342	-2.55601	-2.05981	-3.00174	-2.32475	-2.07825	-2.77199	-2.51579	-2.6024	-2.75072
-2.67075	-2.81767	-2.57452	-2.72665	-2.82235	-2.74581	-2.76599	-2.72839	-2.15399	-2.95171	-2.2955	-2.04425	-2.62327	-2.60677	-2.67063	-2.55084	-2.0964	-2.52266	-2.48888	-2.07112	-2.56827	-2.54187	-2.5518	-2.77309
-2.68943	-2.83752	-2.56678	-2.70189	-2.8232	-2.7423	-2.76675	-2.73564	-1.93357	-2.82702	-2.31028	-2.297	-2.62737	-2.47074	-2.56742	-2.45877	-2.02562	-2.82255	-2.29403	-2.48663	-2.68995	-2.57596	-2.54384	-2.79475
-2.6357	-2.85545	-2.59904	-2.73108	-2.78435	-2.76965	-2.77486	-2.70688	-2.05752	-2.92117	-2.23676	-2.23648	-2.53156	-2.63084	-2.48635	-2.47352	-1.89845	-2.68883	-2.039	-2.34959	-2.55509	-2.41128	-2.66655	-2.60674
-2.66439	-2.84116	-2.66427	-2.72927	-2.83463	-2.72998	-2.77793	-2.72849	-2.05553	-2.89894	-2.17245	-2.29368	-2.55019	-2.59568	-2.76236	-2.42052	-1.98057	-2.77976	-2.35102	-2.31951	-2.50538	-2.47014	-2.57064	-2.7682
-2.65455	-2.84474	-2.6663	-2.70263	-2.76043	-2.7536	-2.79209	-2.73591	-1.95891	-2.63695	-2.0398	-2.25394	-2.47241	-2.58149	-2.54207	-2.44122	-2.01348	-2.73675	-1.97989	-2.51396	-2.62624	-2.54298	-2.49052	-2.56919
-2.65084	-2.78229	-2.60014	-2.70404	-2.7882	-2.77502	-2.78444	-2.74868	-2.0537	-2.83199	-2.05003	-2.25183	-2.32679	-2.45757	-2.65588	-2.48445	-2.06442	-2.84273	-2.17175	-2.36876	-2.35434	-2.57684	-2.57623	-2.5254
-2.67379	-2.84491	-2.62529	-2.69017	-2.80208	-2.71784	-2.77194	-2.75074	-1.89187	-2.64547	-1.96887	-2.07262	-2.51819	-2.57929	-2.67222	-2.52458	-2.16514	-2.77911	-2.0781	-2.32018	-2.6631	-2.58684	-2.55909	-2.59828
-2.64618	-2.78805	-2.62632	-2.6868	-2.80445	-2.71743	-2.78448	-2.72558	-2.04194	-2.81944	-2.10804	-2.20331	-2.5828	-2.43291	-2.72167	-2.48616	-1.93989	-2.88741	-2.17925	-2.25282	-2.70512	-2.60051	-2.62241	-2.60869
-2.65872	-2.81547	-2.64361	-2.68921	-2.77055	-2.71514	-2.76157	-2.73823	-2.04918	-2.71066	-2.06907	-2.30851	-2.83942	-2.63061	-2.61307	-2.58446	-1.998	-2.77367	-2.15732	-2.20326	-2.76152	-2.53487	-2.66423	-2.64435
-2.65973	-2.86143	-2.64207	-2.67501	-2.80689	-2.75723	-2.76191	-2.7253	-2.01587	-2.7097	-2.23494	-2.29593	-2.67327	-2.40226	-2.64733	-2.56133	-2.10421	-2.79893	-2.12337	-2.1973	-2.4754	-2.5265	-2.56155	-2.62895
-2.64366	-2.775	-2.65784	-2.68995	-2.80046	-2.75311	-2.7932	-2.73059	-2.01789	-2.81444	-2.30284	-2.2285	-2.57172	-2.66825	-2.59041	-2.52022	-2.08662	-2.82029	-2.01855	-2.24007	-2.26831	-2.58124	-2.553	-2.58523
-2.67721	-2.79695	-2.65594	-2.67469	-2.73455	-2.73734	-2.78119	-2.72157	-1.90707	-2.85222	-2.23589	-2.09286	-2.58729	-2.56393	-2.71897	-2.48824	-2.17885	-2.85193	-2.19393	-2.28334	-2.52076	-2.5501	-2.63341	-2.50071
-2.68041	-2.8011	-2.6399	-2.70345	-2.7605	-2.71365	-2.78704	-2.72511	-1.97473	-2.9675	-2.2004	-2.17684	-2.55743	-2.54487	-2.55368	-2.48152	-2.05401	-2.85549	-2.32206	-2.10319	-2.49731	-2.62743	-2.58752	-2.67921
-2.67382	-2.85362	-2.6916	-2.7203	-2.81429	-2.71054	-2.74332	-2.71962	-1.84265	-2.93639	-2.25888	-2.09837	-2.35273	-2.52338	-2.4849	-2.53289	-2.00316	-2.68997	-2.17975	-2.23453	-2.58233	-2.58824	-2.65277	-2.54914
-2.67668	-2.80633	-2.6792	-2.7019	-2.77539	-2.72427	-2.7818	-2.72604	-2.03098	-2.769	-2.04869	-2.42997	-2.77783	-2.57518	-2.49964	-2.50484	-1.96179	-2.45768	-2.29366	-2.28984	-2.50969	-2.49518	-2.5429	-2.62297
-2.67077	-2.81071	-2.62218	-2.71283	-2.75112	-2.72948	-2.77227	-2.74116	-1.97379	-2.85303	-1.7493	-2.49023	-2.78664	-2.62685	-2.53094	-2.65073	-2.04493	-2.75614	-2.27808	-2.26169	-2.60405	-2.6143	-2.60416	-2.61326
-2.66619	-2.8607	-2.64748	-2.69684	-2.78287	-2.72194	-2.79262	-2.73018	-1.95622	-2.90405	-1.93607	-2.35311	-2.48902	-2.59739	-2.59646	-2.6545	-2.03317	-2.94576	-1.82453	-2.22198	-2.48896	-2.61437	-2.74413	-2.51146
-2.6848	-2.8085	-2.64893	-2.70719	-2.7297	-2.71433	-2.81109	-2.72304	-2.11185	-2.75848	-1.51555	-2.35708	-2.60764	-2.60655	-2.62469	-2.50589	-2.14316	-2.52769	-1.99822	-2.16002	-2.41491	-2.53644	-2.67212	-2.60279
-2.64573	-2.8076	-2.66945	-2.72848	-2.76669	-2.71117	-2.79243	-2.73078	-2.09152	-2.90995	-2.16818	-2.11616	-2.44681	-2.53315	-2.5181	-2.54902	-2.12609	-2.71196	-2.28062	-2.21376	-2.1076	-2.53553	-2.69799	-2.63772
-2.70729	-2.80806	-2.63262	-2.72198	-2.83725	-2.73892	-2.77262	-2.70962	-1.96139	-2.76733	-2.20526	-2.16239	-2.86193	-2.54288	-2.5126	-2.5516	-2.12523	-2.41866	-1.87434	-2.16442	-2.60447	-2.5144	-2.70325	-2.56355
-2.68689	-2.81921	-2.66009	-2.75331	-2.76744	-2.72204	-2.79547	-2.73523	-1.98626	-2.80664	-2.29456	-2.16509	-2.95969	-2.58901	-2.61213	-2.5239	-2.20823	-2.38032	-2.11932	-2.09302	-2.5261	-2.59493	-2.509	-2.70864
-2.70858	-2.81275	-2.63758	-2.70897	-2.77633	-2.69745	-2.76683	-2.71597	-2.01302	-2.76146	-2.11336	-2.17565	-2.30043	-2.54387	-2.57891	-2.52692	-2.0709	-2.82145	-2.2055	-1.86829	-2.51988	-2.56805	-2.64811	-2.57414
-2.71808	-2.8081	-2.65932	-2.72864	-2.79989	-2.70312	-2.78957	-2.71839	-2.03271	-2.66348	-2.05518	-2.0783	-2.54901	-2.52447	-2.62169	-2.63589	-1.92342	-2.72865	-2.22329	-1.90068	-2.43452	-2.58991	-2.48755	-2.7987
-2.67901	-2.75197	-2.65381	-2.75319	-2.7413	-2.71973	-2.78549	-2.7095	-1.86744	-2.64785	-2.06917	-2.08081	-2.53489	-2.62642	-2.59396	-2.59475	-1.95968	-2.45964	-2.26608	-1.98735	-2.51088	-2.57262	-2.72091	-2.67543
-2.70152	-2.75033	-2.6844	-2.73558	-2.75474	-2.72505	-2.79579	-2.7184	-1.96399	-2.44641	-2.35457	-2.12297	-2.60008	-2.49047	-2.60027	-2.55954	-1.87037	-2.86972	-2.20244	-2.04825	-2.91044	-2.7367	-2.59898	-2.62166
-2.67038	-2.8016	-2.70608	-2.70442	-2.73586	-2.73326	-2.7844	-2.68666	-1.97638	-2.63139	-2.32213	-2.2609	-2.49051	-2.55464	-2.54773	-2.63157	-1.94347	-2.67571	-2.14021	-2.02437	-2.51564	-2.56211	-2.51415	-2.54026
-2.69275	-2.79914	-2.69331	-2.74685	-2.83409	-2.71255	-2.7632	-2.71483	-2.03525	-2.4724	-2.29504	-2.04877	-2.73569	-2.51271	-2.64584	-2.50035	-2.0896	-2.52184	-1.9145	-2.24866	-2.74386	-2.48423	-2.56499	-2.66701
-2.69754	-2.83791	-2.64082	-2.73135	-2.76123	-2.71329	-2.77348	-2.72369	-1.94677	-2.60084	-2.2337	-2.20326	-2.53874	-2.52002	-2.67834	-2.57177	-2.02682	-2.70434	-2.50991	-2.06049	-2.21718	-2.56201	-2.60748	-2.55075
-2.67641	-2.82133	-2.63832	-2.77429	-2.74338	-2.72777	-2.79229	-2.70746	-1.99036	-2.51295	-2.22784	-2.23678	-2.58638	-2.53343	-2.38965	-2.50076	-2.22099	-2.75722	-2.03265	-2.15017	-2.186	-2.52145	-2.56151	-2.59907
-2.68035	-2.84598	-2.65008	-2.71799	-2.79488	-2.70853	-2.79855	-2.72675	-1.95523	-2.67207	-1.99737	-2.3061	-2.32966	-2.5006	-2.68759	-2.474	-2.11423	-2.79365	-2.20639	-1.97629	-2.42236	-2.44337	-2.56908	-2.45143
-2.67676	-2.86026	-2.65071	-2.71055	-2.7589	-2.71747	-2.80863	-2.69256	-1.97241	-2.45733	-2.15353	-2.13701	-2.6234	-2.51259	-2.66035	-2.56374	-2.02603	-2.57258	-2.31283	-1.94608	-2.36165	-2.60332	-2.76032	-2.61313
-2.67154	-2.81757	-2.62558	-2.74032	-2.76884	-2.72254	-2.84133	-2.70873	-1.98621	-2.47113	-2.06996	-2.05095	-2.64635	-2.65822	-2.63462	-2.61382	-1.99505	-2.54305	-2.18781	-2.34597	-2.59585	-2.47869	-2.43585	-2.81397
-2.7046	-2.84842	-2.63984	-2.71452	-2.82131	-2.73269	-2.74231	-2.69971	-1.92299	-2.67243	-1.73046	-2.02919	-2.69373	-2.52935	-2.58226	-2.52153	-2.08879	-2.83461	-2.16599	-2.27347	-2.66845	-2.50286	-2.50779	-2.66292
-2.71956	-2.87803	-2.63433	-2.73106	-2.74744	-2.72793	-2.74419	-2.71957	-2.00864	-2.92441	-1.62434	-2.28516	-2.6993	-2.56095	-2.49151	-2.64108	-2.14797	-2.98069	-2.15626	-2.12745	-2.43505	-2.52389	-2.68393	-2.64251
-2.67009	-2.9151	-2.62841	-2.73725	-2.80216	-2.72736	-2.79187	-2.72655	-2.14093	-2.52398	-1.71715	-2.21386	-2.76446	-2.57038	-2.50598	-2.59173	-2.09805	-2.82387	-2.19711	-2.26364	-2.70312	-2.49773	-2.52233	-2.55031
-2.65453	-2.82972	-2.61294	-2.75021	-2.84425	-2.75099	-2.79149	-2.72265	-1.98677	-2.85498	-1.52855	-2.10191	-2.25092	-2.57614	-2.62433	-2.59032	-2.09163	-2.96724	-2.25727	-2.20078	-2.54348	-2.47817	-2.75893	-2.58714
-2.65699	-2.84741	-2.6102	-2.71633	-2.79067	-2.72343	-2.78704	-2.72297	-2.02689	-2.76428	-2.11882	-2.25057	-2.76981	-2.55803	-2.63261	-2.51607	-2.16259	-2.71287	-2.08082	-2.31859	-2.69997	-2.37184	-2.61581	-2.52974
-2.66595	-2.8054	-2.61644	-2.70628	-2.69343	-2.70627	-2.79263	-2.73134	-1.97629	-3.1455	-1.96954	-2.04843	-2.50628	-2.53037	-2.69452	-2.54357	-1.93135	-2.7579	-2.33514	-2.29058	-2.63027	-2.53397	-2.47355	-2.58997
-2.67913	-2.76639	-2.63715	-2.69989	-2.77421	-2.71223	-2.76554	-2.70919	-2.12016	-2.5635	-1.91639	-1.98416	-2.4511	-2.54503	-2.66591	-2.54905	-2.0274	-2.6673	-2.20986	-2.25144	-2.72544	-2.49451	-2.57499	-2.56103
-2.71323	-2.73427	-2.63893	-2.70654	-2.78419	-2.7316	-2.77733	-2.71003	-2.06816	-2.74743	-1.89099	-2.01202	-2.86417	-2.46235	-2.68286	-2.53879	-2.06565	-2.76817	-2.16065	-2.10378	-2.78544	-2.40021	-2.44093	-2.6564
-2.69084	-2.84382	-2.64788	-2.70283	-2.78016	-2.75703	-2.82003	-2.72889	-2.05807	-2.65568	-2.18875	-2.00694	-2.68552	-2.47758	-2.6302	-2.53628	-1.95582	-2.84834	-2.17223	-2.24127	-2.51668	-2.51142	-2.48518	-2.70544
-2.64701	-2.80757	-2.66698	-2.73671	-2.73609	-2.73036	-2.73485	-2.75092	-2.02374	-2.60422	-2.21798	-2.39857	-2.40561	-2.53036	-2.55393	-2.64557	-1.97583	-2.65035	-1.96626	-2.16434	-2.70566	-2.48402	-2.44479	-2.64326
-2.69814	-2.82778	-2.67797	-2.74057	-2.74959	-2.73944	-2.77223	-2.73093	-2.0863	-3.05193	-2.16761	-2.10407	-2.63011	-2.57121	-2.68085	-2.54971	-2.07731	-2.80536	-2.0166	-2.10077	-2.81301	-2.55291	-2.53989	-2.56358
-2.63913	-2.83185	-2.64848	-2.7074	-2.78759	-2.70593	-2.80684	-2.69374	-2.05332	-2.56842	-2.18936	-2.25656	-2.36748	-2.56104	-2.69181	-2.53863	-2.14159	-2.72105	-1.95952	-2.08021	-2.79112	-2.62832	-2.50235	-2.61914
-2.66368	-2.81102	-2.65585	-2.72403	-2.77655	-2.72327	-2.8098	-2.70846	-2.14063	-3.3527	-2.28839	-2.29247	-2.58146	-2.60873	-2.6815	-2.53765	-1.99291	-2.59654	-2.14114	-2.15226	-2.58789	-2.38237	-2.4097	-2.59439
-2.65837	-2.82162	-2.65527	-2.73381	-2.73895	-2.73329	-2.79697	-2.70984	-2.06042	-2.76616	-2.28477	-2.2513	-2.69985	-2.47301	-2.66454	-2.49866	-1.96612	-2.86683	-1.82415	-2.21801	-2.79444	-2.61517	-2.4626	-2.52674
-2.6473	-2.83311	-2.64013	-2.70762	-2.73277	-2.74432	-2.76558	-2.72399	-1.87753	-2.75804	-2.0769	-2.22177	-2.52034	-2.47232	-2.61253	-2.50337	-2.05095	-2.83558	-2.00077	-2.12527	-2.41561	-2.58737	-2.60152	-2.80839
-2.65634	-2.86828	-2.61633	-2.72056	-2.77826	-2.75571	-2.77155	-2.71817	-1.91367	-2.76348	-2.24664	-2.26429	-2.79696	-2.60077	-2.67128	-2.72928	-2.02216	-2.65132	-2.11794	-2.18186	-2.44494	-2.57751	-2.57306	-2.80146
-2.68733	-2.86541	-2.62252	-2.71628	-2.74764	-2.72225	-2.75417	-2.68753	-1.97982	-2.60163	-2.04624	-2.28263	-2.59791	-2.4945	-2.67681	-2.60862	-2.01084	-2.77963	-2.26428	-2.17231	-2.56482	-2.73951	-2.63576	-2.72988
-2.64615	-2.87562	-2.62663	-2.69887	-2.76585	-2.75829	-2.76023	-2.68449	-1.94199	-2.66952	-2.03169	-2.3208	-2.65893	-2.48246	-2.6142	-2.49692	-2.06278	-2.80276	-2.21663	-2.20966	-2.52481	-2.56098	-2.52906	-2.53208
-2.62411	-2.896	-2.65975	-2.71555	-2.72584	-2.74923	-2.76534	-2.69835	-2.06275	-2.57891	-2.28068	-2.15177	-2.81035	-2.49275	-2.64746	-2.62567	-2.02567	-2.8295	-2.18415	-2.13505	-2.6329	-2.65529	-2.55964	-2.75292
-2.64412	-2.82712	-2.66316	-2.73111	-2.73933	-2.73429	-2.78331	-2.72872	-2.04875	-2.75333	-2.00273	-2.20763	-2.6322	-2.43487	-2.57177	-2.58185	-2.00731	-2.83181	-2.04103	-2.14195	-2.67688	-2.68523	-2.57548	-2.58526
-2.6418	-2.8301	-2.63747	-2.74965	-2.76691	-2.76217	-2.75487	-2.71279	-1.85503	-2.74177	-2.08042	-2.12087	-2.35822	-2.42433	-2.54482	-2.61044	-2.06213	-2.8936	-2.16033	-2.05238	-2.67632	-2.58346	-2.67044	-2.51137
-2.64673	-2.8281	-2.64218	-2.76859	-2.79006	-2.73407	-2.77199	-2.73283	-2.0334	-2.78363	-2.1462	-1.88996	-2.30093	-2.50955	-2.67002	-2.59063	-2.04957	-2.87979	-2.20343	-2.03249	-2.66279	-2.56432	-2.61578	-2.61495
-2.66928	-2.85689	-2.69106	-2.70493	-2.80922	-2.74461	-2.80393	-2.70712	-1.99186	-2.72516	-2.17614	-1.91919	-2.41493	-2.45257	-2.6181	-2.57674	-2.03865	-2.5945	-1.83093	-1.92077	-2.718	-2.60171	-2.51323	-2.7923
-2.66282	-2.85693	-2.65891	-2.7148	-2.83018	-2.72448	-2.86126	-2.73434	-1.9486	-2.48177	-1.89741	-2.00323	-2.34933	-2.59317	-2.77592	-2.60297	-1.99092	-2.84394	-2.31905	-2.16775	-2.67437	-2.48351	-2.59217	-2.7708
-2.67457	-2.89609	-2.68151	-2.70307	-2.75146	-2.74039	-2.82085	-2.74238	-1.81701	-2.72369	-2.04592	-1.95519	-2.72093	-2.46542	-2.6393	-2.70366	-2.00834	-2.73685	-2.31852	-2.19625	-2.66837	-2.57864	-2.47469	-2.69258
-2.66795	-2.85677	-2.63402	-2.7608	-2.76911	-2.70538	-2.76952	-2.75295	-2.00412	-2.74516	-2.03676	-2.42937	-2.47798	-2.48447	-2.64494	-2.55815	-2.12091	-2.63534	-2.24358	-2.39683	-2.63195	-2.50528	-2.41322	-2.47971
-2.6738	-2.82647	-2.65813	-2.69969	-2.75004	-2.7181	-2.7774	-2.72926	-2.04442	-2.73545	-2.15977	-2.29357	-2.43971	-2.56665	-2.63781	-2.60258	-1.92691	-2.77676	-2.19392	-2.13913	-2.48316	-2.51866	-2.76688	-2.56971
-2.68349	-2.82475	-2.69398	-2.69624	-2.73803	-2.72612	-2.76163	-2.75552	-1.99006	-2.88903	-2.41784	-2.14035	-2.55494	-2.58949	-2.64906	-2.51945	-2.11087	-2.673	-2.12053	-2.4589	-2.64509	-2.39018	-2.63751	-2.77669
-2.65372	-2.8376	-2.64092	-2.70802	-2.7337	-2.72987	-2.76853	-2.73037	-1.89276	-2.63505	-1.98963	-2.27007	-2.66392	-2.53208	-2.74407	-2.47966	-2.1251	-2.85322	-2.36727	-2.2932	-2.7754	-2.53047	-2.59261	-2.81489
-2.67271	-2.8337	-2.64234	-2.68096	-2.74377	-2.70463	-2.78651	-2.74878	-1.99009	-2.70323	-1.58188	-2.43223	-2.68069	-2.57533	-2.65242	-2.56383	-2.01668	-2.89989	-2.28729	-2.13896	-2.47752	-2.41	-2.69494	-2.77011
-2.64777	-2.82951	-2.60814	-2.69091	-2.78986	-2.74267	-2.76775	-2.72405	-1.93487	-2.80454	-2.16897	-2.27922	-2.61217	-2.44623	-2.58351	-2.56099	-2.04612	-2.81889	-1.85275	-2.29663	-2.68017	-2.49363	-2.71852	-2.85256
-2.64937	-2.81	-2.66854	-2.71527	-2.76909	-2.72726	-2.76895	-2.75369	-2.02419	-2.68099	-2.15467	-2.34687	-2.34483	-2.48727	-2.61511	-2.53153	-2.07794	-2.81628	-2.09216	-2.21341	-2.23391	-2.43871	-2.50608	-2.76571
-2.69667	-2.77671	-2.64294	-2.69914	-2.80101	-2.71934	-2.79185	-2.72399	-1.94124	-2.71783	-2.16751	-2.28215	-2.76952	-2.53418	-2.64481	-2.58815	-2.02255	-2.83229	-2.10183	-2.275	-2.39742	-2.39623	-2.67782	-2.60914
-2.69751	-2.85493	-2.65628	-2.71735	-2.81542	-2.70686	-2.77242	-2.76216	-1.77693	-2.73944	-2.2116	-2.23361	-2.90718	-2.53023	-2.68999	-2.58095	-1.98116	-2.82326	-1.94127	-2.31687	-2.72859	-2.61118	-2.68384	-2.55867
-2.67202	-2.89134	-2.67443	-2.70198	-2.76238	-2.70877	-2.81435	-2.73177	-1.96444	-2.56462	-2.37962	-2.23837	-2.74763	-2.61316	-2.68947	-2.55432	-1.98307	-2.9015	-2.08592	-2.267	-2.46836	-2.44195	-2.57675	-2.54316
-2.68028	-2.85185	-2.62918	-2.71793	-2.77614	-2.72187	-2.76155	-2.73349	-2.04673	-2.64787	-1.93996	-2.40052	-2.65486	-2.54103	-2.59824	-2.50962	-1.97994	-2.73121	-2.2474	-2.34516	-2.73981	-2.53799	-2.68456	-2.53013
-2.66573	-2.86044	-2.61168	-2.71638	-2.7348	-2.71402	-2.74795	-2.7423	-1.9723	-2.75286	-2.05616	-2.34501	-2.58324	-2.68979	-2.63338	-2.54555	-2.00867	-2.70443	-2.21864	-2.08219	-2.50238	-2.6367	-2.69223	-2.63828
-2.66218	-2.89585	-2.60406	-2.74727	-2.77274	-2.73275	-2.75831	-2.74194	-1.78381	-2.63104	-1.83175	-2.184	-2.51813	-2.44755	-2.67779	-2.62346	-1.98917	-2.66753	-2.07185	-2.20383	-2.19366	-2.60824	-2.65613	-2.59748
-2.69106	-2.84981	-2.62788	-2.71133	-2.76537	-2.71042	-2.77182	-2.74162	-1.95572	-2.51733	-1.77428	-2.31801	-2.07313	-2.54618	-2.69747	-2.56976	-2.05113	-2.65674	-2.05243	-2.22723	-2.34524	-2.57062	-2.50923	-2.46178
-2.68561	-2.82377	-2.64348	-2.7113	-2.76778	-2.72523	-2.81027	-2.72587	-2.00472	-2.66464	-1.79205	-2.3302	-2.40216	-2.45534	-2.52969	-2.54541	-2.09254	-2.74099	-2.33706	-2.27717	-2.54822	-2.61743	-2.58018	-2.4795
-2.69253	-2.8772	-2.67109	-2.70615	-2.78746	-2.72956	-2.72422	-2.72906	-1.93037	-2.7508	-1.85931	-2.22485	-2.03586	-2.45905	-2.69112	-2.51235	-2.08889	-3.00424	-2.30511	-2.20164	-2.47564	-2.65899	-2.54966	-2.67714
-2.67891	-2.7899	-2.64931	-2.70341	-2.80738	-2.7295	-2.73467	-2.75565	-1.89686	-2.68394	-2.06573	-2.09833	-2.38319	-2.59678	-2.52706	-2.71303	-1.99382	-2.74984	-2.25743	-2.22708	-2.70705	-2.54463	-2.43673	-2.5191
-2.69305	-2.87542	-2.66326	-2.69574	-2.8176	-2.72257	-2.76718	-2.74834	-1.9515	-2.61114	-2.14375	-1.96945	-2.36795	-2.51406	-2.84839	-2.5371	-1.95425	-2.70807	-2.02764	-2.16381	-2.57116	-2.42912	-2.51666	-2.57207
-2.68089	-2.84251	-2.6469	-2.67664	-2.82364	-2.72114	-2.77132	-2.75563	-2.03048	-2.60657	-1.86782	-2.38451	-2.70029	-2.57017	-2.58418	-2.57707	-1.97001	-2.78146	-2.09618	-2.24732	-2.56159	-2.66125	-2.68243	-2.53874
-2.67804	-2.85822	-2.62393	-2.72283	-2.78244	-2.72078	-2.77497	-2.73502	-1.94041	-2.36941	-1.62199	-2.41338	-2.67577	-2.679	-2.6427	-2.54032	-1.98689	-2.81374	-2.26543	-2.24798	-2.78647	-2.52362	-2.58942	-2.5485
-2.6934	-2.83244	-2.65642	-2.69138	-2.76897	-2.72769	-2.76402	-2.72403	-2.01746	-2.75438	-1.90405	-2.33014	-2.61095	-2.48484	-2.70202	-2.54225	-2.07218	-2.75569	-2.3713	-2.18964	-2.43149	-2.49404	-2.46142	-2.60375
-2.65138	-2.82869	-2.67062	-2.72536	-2.7768	-2.73309	-2.76737	-2.75394	-2.08193	-2.65586	-1.61086	-2.24866	-2.75624	-2.46165	-2.58633	-2.6034	-1.97801	-2.62331	-2.37899	-2.35015	-2.55128	-2.56	-2.63722	-2.74674
-2.64704	-2.84767	-2.62312	-2.71199	-2.761	-2.72971	-2.7679	-2.70121	-1.91826	-2.86619	-1.65002	-2.08398	-2.53952	-2.50387	-2.57142	-2.49571	-1.99084	-2.34962	-1.94242	-2.14503	-2.78123	-2.42843	-2.67496	-2.80219
-2.67247	-2.79614	-2.64556	-2.70961	-2.77897	-2.74639	-2.78393	-2.69994	-1.80465	-2.53973	-2.07705	-2.06467	-2.51584	-2.54807	-2.66838	-2.54648	-2.0132	-2.70748	-2.43065	-2.17181	-2.68371	-2.57647	-2.54891	-2.80799
-2.69864	-2.82782	-2.65689	-2.73164	-2.73261	-2.7347	-2.77124	-2.70913	-1.93577	-2.49425	-1.84306	-2.10134	-2.60132	-2.52194	-2.41409	-2.47889	-1.98741	-2.79679	-2.06065	-1.89546	-2.74346	-2.58654	-2.55313	-2.72093
-2.68634	-2.81496	-2.65494	-2.70026	-2.72693	-2.74593	-2.76129	-2.71796	-1.92529	-2.7928	-2.09701	-2.15178	-2.40585	-2.47263	-2.56371	-2.63465	-1.97684	-2.62708	-1.67759	-1.94617	-2.71797	-2.54569	-2.57547	-2.82952
-2.70285	-2.84193	-2.60183	-2.71876	-2.7718	-2.75978	-2.7505	-2.73161	-1.90123	-2.75092	-2.31106	-2.27701	-2.46158	-2.5879	-2.52183	-2.59384	-2.00091	-2.47124	-2.22484	-1.8533	-2.6175	-2.5575	-2.71224	-2.69616
-2.6972	-2.86145	-2.64072	-2.71953	-2.78646	-2.71354	-2.75459	-2.72213	-1.7672	-2.59788	-2.11136	-2.27113	-2.68306	-2.54967	-2.55444	-2.46589	-2.07751	-2.45975	-2.00866	-1.63541	-2.67778	-2.44352	-2.67443	-2.58792
-2.66536	-2.84686	-2.64258	-2.68571	-2.82096	-2.72199	-2.77827	-2.72495	-1.92224	-2.86955	-1.42808	-2.30966	-2.60952	-2.62075	-2.54056	-2.55037	-2.00569	-2.62597	-2.20483	-1.79825	-2.83088	-2.52695	-2.81363	-2.59967
-2.68909	-2.85669	-2.62712	-2.69625	-2.75874	-2.68876	-2.78095	-2.73857	-2.06101	-2.68823	-1.78058	-2.3533	-2.64611	-2.58265	-2.8131	-2.48104	-1.95252	-2.67558	-2.16936	-2.14396	-2.43045	-2.47893	-2.70758	-2.63364
-2.67697	-2.82918	-2.63663	-2.70022	-2.75317	-2.71976	-2.77235	-2.75644	-1.93044	-2.94471	-2.12367	-2.37731	-2.61304	-2.48745	-2.69781	-2.47664	-1.98924	-2.62052	-2.12509	-2.14829	-2.58432	-2.50873	-2.6583	-2.7011
-2.66564	-2.83509	-2.66712	-2.68131	-2.76937	-2.72379	-2.72974	-2.73456	-2.03831	-2.68657	-1.93767	-2.33955	-2.77006	-2.55449	-2.67379	-2.54095	-1.91546	-2.53089	-1.83972	-2.22171	-2.74273	-2.50677	-2.64936	-2.44902
-2.69163	-2.85364	-2.62956	-2.68974	-2.76237	-2.72352	-2.77258	-2.71886	-2.01232	-2.76269	-2.39534	-2.40867	-2.5938	-2.45407	-2.62138	-2.62783	-2.05612	-2.56899	-2.19023	-2.20021	-2.64525	-2.48671	-2.66028	-2.74882
-2.67843	-2.85611	-2.61574	-2.67841	-2.76728	-2.71296	-2.78631	-2.72944	-2.06163	-2.53191	-2.41863	-1.96413	-2.42599	-2.51327	-2.60485	-2.59825	-1.9126	-2.59381	-1.86337	-2.06633	-2.68371	-2.6601	-2.76964	-2.50134
-2.68542	-2.86745	-2.63129	-2.69849	-2.77787	-2.73494	-2.79894	-2.71942	-2.15871	-2.82889	-2.21109	-2.18903	-2.55662	-2.65907	-2.62672	-2.44439	-1.91331	-2.8156	-2.35088	-2.20851	-2.63332	-2.47567	-2.52122	-2.45282
-2.68568	-2.84741	-2.6542	-2.70152	-2.78253	-2.72832	-2.80373	-2.74886	-2.0321	-2.88124	-2.4098	-2.18278	-2.42609	-2.46282	-2.62131	-2.50261	-2.04071	-2.68759	-2.06215	-2.19977	-2.6291	-2.58401	-2.61674	-2.5894
-2.66223	-2.80955	-2.64408	-2.73428	-2.85345	-2.7369	-2.7605	-2.78598	-2.09285	-2.83312	-2.30928	-2.32464	-2.1941	-2.45904	-2.65108	-2.55711	-1.99552	-2.98891	-2.27153	-2.02536	-2.51013	-2.46435	-2.5984	-2.57636
-2.70519	-2.85302	-2.65351	-2.71474	-2.80009	-2.73752	-2.761	-2.75074	-2.10478	-2.71634	-2.27116	-2.23186	-2.4521	-2.47047	-2.55483	-2.56657	-2.14628	-2.91899	-2.22709	-2.2918	-2.68382	-2.50934	-2.59863	-2.61325
-2.67714	-2.83813	-2.66827	-2.70613	-2.74635	-2.72416	-2.75807	-2.7353	-2.09008	-2.86176	-2.07301	-2.32795	-2.57925	-2.43935	-2.63478	-2.57341	-2.14434	-2.94931	-2.4039	-2.23507	-2.66683	-2.49801	-2.56743	-2.56648
-2.69142	-2.82069	-2.64672	-2.7137	-2.755	-2.71484	-2.77643	-2.73182	-2.07152	-2.75708	-2.19051	-2.23322	-2.60961	-2.50246	-2.55072	-2.57997	-2.25314	-3.02255	-2.13142	-2.28565	-2.33792	-2.48688	-2.62951	-2.57285
-2.69687	-2.83456	-2.66006	-2.70798	-2.80763	-2.7227	-2.80478	-2.71977	-2.0446	-2.84538	-2.31323	-2.36693	-2.6343	-2.6489	-2.54016	-2.52161	-2.14118	-2.68871	-1.98793	-2.37161	-2.61349	-2.55381	-2.61579	-2.518
-2.70145	-2.80637	-2.6651	-2.71747	-2.74151	-2.72018	-2.78422	-2.69607	-2.03444	-2.73536	-2.11734	-2.36709	-2.5981	-2.4586	-2.6146	-2.50752	-2.27402	-2.90441	-1.97248	-2.43956	-2.59999	-2.47229	-2.51904	-2.58442
-2.70617	-2.83541	-2.65073	-2.7036	-2.76988	-2.705	-2.80668	-2.69445	-2.17905	-2.71684	-1.73099	-2.21628	-2.45103	-2.52932	-2.75859	-2.50908	-2.07581	-2.82961	-2.25624	-2.36084	-2.65832	-2.61408	-2.58378	-2.64834
-2.71377	-2.81019	-2.64204	-2.7211	-2.76555	-2.72903	-2.76715	-2.70788	-2.11603	-2.85842	-1.75952	-2.27106	-2.3913	-2.57567	-2.41867	-2.48435	-2.01654	-2.86848	-2.05038	-2.42204	-2.38154	-2.53726	-2.59312	-2.47805
-2.71942	-2.83636	-2.62657	-2.73134	-2.80185	-2.73439	-2.77094	-2.69105	-2.08471	-2.41906	-2.19582	-2.36591	-2.47216	-2.47965	-2.51538	-2.47672	-2.11021	-2.73433	-2.35157	-2.27024	-2.4592	-2.58242	-2.65116	-2.46265
-2.70328	-2.84952	-2.64437	-2.73895	-2.80151	-2.70601	-2.73355	-2.72435	-2.10492	-2.9964	-1.93758	-2.23935	-2.59915	-2.63766	-2.50636	-2.38964	-2.02454	-2.85264	-2.14995	-2.29414	-2.0893	-2.68639	-2.57028	-2.61862
-2.70984	-2.83518	-2.64289	-2.72245	-2.80618	-2.7125	-2.77043	-2.65744	-2.16748	-2.43056	-2.03352	-2.20775	-2.73863	-2.58985	-2.59929	-2.53402	-2.06951	-2.92597	-2.01936	-2.1472	-2.49371	-2.53035	-2.52332	-2.56028
-2.73454	-2.86489	-2.64723	-2.71936	-2.84813	-2.7049	-2.77207	-2.70959	-2.11079	-2.34577	-1.90996	-2.33403	-2.81794	-2.53638	-2.74927	-2.54688	-1.87622	-2.91113	-1.94236	-2.17232	-2.58415	-2.56552	-2.62191	-2.67811
-2.68459	-2.85952	-2.64834	-2.70337	-2.81177	-2.71278	-2.73837	-2.71131	-2.24203	-2.53385	-2.0948	-2.29848	-2.70819	-2.45698	-2.60465	-2.52507	-1.88177	-2.87978	-2.17281	-2.29492	-2.68369	-2.51687	-2.60937	-2.54158
-2.68157	-2.8644	-2.66261	-2.71891	-2.75474	-2.72159	-2.75898	-2.74517	-2.19416	-2.84792	-2.34013	-2.35007	-2.62776	-2.56042	-2.6449	-2.56752	-1.83252	-2.78912	-2.05688	-2.15404	-2.84857	-2.52606	-2.72603	-2.48972
-2.70021	-2.84062	-2.6166	-2.65574	-2.78833	-2.7028	-2.76628	-2.71041	-2.18599	-2.59285	-2.31141	-2.09761	-2.68521	-2.66878	-2.68659	-2.50084	-1.94505	-2.83272	-2.08268	-2.25583	-2.28235	-2.40011	-2.70409	-2.46736
-2.66497	-2.89538	-2.68269	-2.72418	-2.78686	-2.73204	-2.75921	-2.71266	-2.05974	-2.54528	-1.93321	-2.06747	-2.61556	-2.61055	-2.77042	-2.4679	-1.88124	-2.84813	-2.55765	-2.10343	-2.57494	-2.47174	-2.62313	-2.66192
-2.67323	-2.86932	-2.65892	-2.69711	-2.71513	-2.68968	-2.82006	-2.69625	-2.01951	-2.62595	-1.94913	-2.19901	-2.52342	-2.50354	-2.62971	-2.53857	-1.9268	-3.1061	-2.10715	-2.34411	-2.637	-2.48974	-2.54144	-2.4832
-2.6677	-2.82122	-2.67339	-2.67751	-2.77939	-2.72459	-2.80535	-2.72318	-2.16582	-2.74952	-2.19779	-2.1364	-2.54257	-2.48567	-2.53327	-2.55545	-1.88339	-2.81927	-2.29742	-2.21207	-2.78381	-2.43837	-2.69667	-2.74819
-2.67836	-2.77802	-2.65681	-2.70779	-2.81062	-2.73342	-2.80581	-2.68605	-2.1388	-2.78856	-2.07867	-2.16285	-2.52399	-2.52991	-2.66805	-2.62625	-2.06214	-2.67376	-2.38382	-2.33073	-2.53262	-2.44051	-2.55424	-2.80452
-2.65781	-2.87176	-2.66741	-2.75042	-2.79586	-2.71025	-2.81568	-2.72162	-2.08515	-2.47	-1.92954	-2.32723	-2.49164	-2.54455	-2.62663	-2.52532	-2.03387	-2.70811	-2.28149	-2.23703	-2.7996	-2.43267	-2.69064	-2.71132
-2.6756	-2.83279	-2.64786	-2.70917	-2.7702	-2.7356	-2.7819	-2.72927	-2.01121	-2.82826	-1.95188	-2.35492	-2.58091	-2.67162	-2.64282	-2.48415	-1.96227	-2.79271	-2.25237	-2.36305	-2.66016	-2.62463	-2.54542	-2.53477
-2.67807	-2.74752	-2.5507	-2.69102	-2.72766	-2.71672	-2.77961	-2.72038	-2.11107	-2.63626	-2.37121	-2.02229	-2.54669	-2.49045	-2.46362	-2.61825	-2.10402	-2.70957	-2.10131	-2.24163	-2.82992	-2.49336	-2.58137	-2.57213
-2.72082	-2.79534	-2.6431	-2.74383	-2.73992	-2.7461	-2.78834	-2.70297	-2.02467	-2.73026	-2.10346	-2.19003	-2.81076	-2.55057	-2.58304	-2.57668	-1.947	-2.7627	-2.46291	-2.31505	-2.54441	-2.48945	-2.61489	-2.6626
-2.71836	-2.80475	-2.66276	-2.73179	-2.69957	-2.71281	-2.78264	-2.74413	-2.02559	-2.86221	-2.23408	-2.1368	-2.65729	-2.55085	-2.64432	-2.6652	-1.99265	-2.67899	-2.37681	-2.33061	-2.44607	-2.44791	-2.52077	-2.64965
-2.72357	-2.81918	-2.64991	-2.69918	-2.73795	-2.74831	-2.75238	-2.74846	-2.05981	-2.38088	-2.06349	-2.15862	-2.7378	-2.53892	-2.60403	-2.44735	-1.99113	-2.85039	-2.18096	-2.29478	-2.88248	-2.52048	-2.62029	-2.55096
-2.66421	-2.82448	-2.67558	-2.72107	-2.7671	-2.71808	-2.75051	-2.70713	-2.10324	-2.59643	-2.28236	-2.1812	-2.42698	-2.485	-2.64523	-2.63103	-2.09791	-3.04957	-2.0908	-2.22786	-2.63115	-2.53938	-2.64746	-2.60307
-2.67179	-2.85072	-2.72094	-2.70019	-2.73198	-2.73022	-2.81206	-2.74259	-1.97098	-2.34301	-2.12135	-2.26422	-2.38613	-2.58706	-2.52158	-2.60685	-1.922	-2.81028	-2.16215	-2.25027	-2.61478	-2.57723	-2.57572	-2.78421
-2.68483	-2.86569	-2.70659	-2.72741	-2.78317	-2.75069	-2.77196	-2.72667	-1.96419	-2.95651	-2.00083	-2.32703	-2.48576	-2.51417	-2.49302	-2.54157	-1.99326	-2.64971	-2.22548	-2.20241	-2.64288	-2.5774	-2.61961	-2.74308
-2.67739	-2.88068	-2.70803	-2.69651	-2.73711	-2.69656	-2.7563	-2.73468	-1.9715	-2.58946	-1.86967	-2.16949	-2.38386	-2.45515	-2.45314	-2.41415	-1.84653	-2.69864	-2.10947	-2.28067	-2.58477	-2.49415	-2.69611	-2.61822
-2.67039	-2.82419	-2.66348	-2.70431	-2.71875	-2.71526	-2.7807	-2.71019	-1.98824	-2.96452	-2.20949	-2.1163	-2.78739	-2.52704	-2.57291	-2.53709	-2.02906	-2.61292	-2.08151	-2.11703	-2.57861	-2.50976	-2.82956	-2.62209
-2.68881	-2.78432	-2.64165	-2.70307	-2.7395	-2.722	-2.75309	-2.72366	-2.04554	-2.58243	-2.22862	-2.15523	-2.67417	-2.54797	-2.6243	-2.51977	-2.04719	-2.59718	-2.07182	-2.35415	-2.41431	-2.41905	-2.72455	-2.61104
-2.70606	-2.87995	-2.61544	-2.72028	-2.78737	-2.75982	-2.79689	-2.71277	-2.05495	-2.63596	-2.13902	-2.1974	-2.52733	-2.59365	-2.57213	-2.62572	-1.9651	-2.5295	-2.17403	-2.24253	-2.28688	-2.52281	-2.55013	-2.53263
-2.7092	-2.86397	-2.6905	-2.71847	-2.73398	-2.74548	-2.77358	-2.7247	-1.92514	-2.97611	-2.23398	-2.16016	-2.73713	-2.69465	-2.64281	-2.58839	-1.94661	-2.78805	-2.2391	-2.21661	-2.48453	-2.49187	-2.57311	-2.4617
-2.71718	-2.87219	-2.61607	-2.70442	-2.71465	-2.72764	-2.82756	-2.73578	-2.0849	-2.86922	-1.90853	-2.07621	-2.62527	-2.57221	-2.44664	-2.50057	-2.08821	-2.82324	-2.21339	-2.27232	-2.60799	-2.52487	-2.59959	-2.42482
-2.71174	-2.84996	-2.65803	-2.69847	-2.78958	-2.75536	-2.80054	-2.73523	-2.06821	-2.84079	-2.11779	-2.16229	-2.73975	-2.59447	-2.4738	-2.44172	-2.04378	-2.81509	-2.36083	-2.1256	-2.66867	-2.54671	-2.63386	-2.53807
-2.68649	-2.87486	-2.61909	-2.67031	-2.72851	-2.74328	-2.85015	-2.74261	-2.14946	-2.73897	-2.08832	-2.14998	-2.49955	-2.62626	-2.53731	-2.49774	-2.05562	-2.80238	-2.38794	-2.10573	-2.71564	-2.43132	-2.62667	-2.47567
-2.72465	-2.92812	-2.61311	-2.69025	-2.74691	-2.69956	-2.81419	-2.71528	-2.0227	-2.86541	-2.44989	-2.30463	-2.50445	-2.48188	-2.64563	-2.56543	-2.0525	-2.77368	-2.1506	-2.36213	-2.16429	-2.53043	-2.57602	-2.431
-2.68941	-2.95178	-2.60408	-2.68732	-2.8114	-2.74368	-2.77097	-2.70146	-1.96113	-2.64627	-2.24148	-2.39781	-2.74963	-2.45325	-2.55315	-2.44668	-2.11429	-3.00071	-2.22169	-2.11209	-2.63237	-2.66749	-2.61223	-2.61647
-2.71424	-2.86722	-2.64649	-2.70247	-2.76069	-2.72841	-2.82129	-2.7232	-2.02196	-2.90172	-2.17987	-2.21612	-2.54494	-2.53912	-2.51962	-2.47077	-2.18341	-2.86508	-2.02263	-2.16392	-2.67264	-2.44407	-2.59437	-2.55625
-2.69485	-2.87901	-2.62772	-2.73106	-2.80274	-2.73629	-2.76045	-2.73242	-1.99467	-2.96441	-2.12693	-2.31114	-2.4809	-2.53362	-2.51857	-2.47957	-2.01134	-2.68595	-2.10874	-2.04788	-2.55158	-2.46831	-2.66291	-2.60281
-2.71439	-2.8857	-2.61192	-2.67406	-2.73135	-2.70797	-2.75908	-2.73469	-2.01425	-2.83908	-2.12941	-2.12603	-2.40599	-2.4908	-2.73735	-2.64706	-1.98913	-2.81904	-2.1518	-2.22038	-2.58161	-2.52936	-2.79803	-2.59833
-2.71303	-2.87779	-2.59485	-2.74746	-2.76594	-2.71932	-2.74617	-2.73774	-1.97869	-2.91444	-1.90125	-2.23239	-2.58595	-2.53958	-2.56329	-2.55934	-2.01818	-2.49437	-2.28324	-2.14004	-2.14063	-2.66798	-2.65841	-2.85373
-2.72049	-2.82443	-2.61749	-2.70723	-2.78718	-2.73328	-2.74828	-2.72211	-1.81852	-2.67484	-2.25634	-2.29615	-2.4665	-2.4621	-2.67046	-2.58812	-2.08314	-2.72437	-2.19902	-2.12929	-2.09996	-2.52504	-2.71547	-2.78342
-2.67914	-2.89827	-2.60851	-2.72344	-2.80132	-2.74377	-2.80984	-2.75936	-1.81855	-2.62464	-2.03499	-2.29181	-2.59208	-2.56027	-2.5936	-2.51639	-2.05776	-2.6382	-2.23096	-2.22525	-2.40343	-2.54359	-2.68726	-2.53591
-2.68295	-2.80772	-2.62313	-2.72618	-2.78905	-2.72961	-2.77072	-2.74611	-1.84104	-2.93913	-2.19715	-2.43343	-2.4839	-2.50591	-2.57735	-2.5337	-2.05321	-2.63068	-1.99131	-1.96439	-2.42334	-2.59629	-2.70729	-2.62376
-2.66094	-2.82912	-2.60432	-2.71367	-2.83683	-2.70991	-2.79276	-2.75913	-1.97485	-2.94709	-1.99176	-2.19892	-2.57792	-2.54833	-2.59998	-2.52491	-2.10417	-2.94359	-2.27974	-2.1715	-2.67352	-2.45638	-2.61819	-2.59846
-2.71708	-2.82058	-2.60601	-2.72757	-2.77085	-2.70619	-2.73908	-2.73376	-2.0386	-3.12463	-2.12826	-2.14872	-2.60891	-2.63006	-2.58116	-2.55661	-2.11645	-3.00901	-2.27347	-2.19878	-2.76839	-2.54186	-2.59461	-2.54978
-2.70897	-2.79072	-2.62275	-2.72934	-2.80426	-2.7066	-2.78259	-2.71649	-2.03921	-2.67687	-1.9354	-2.27474	-2.76724	-2.53842	-2.55289	-2.49236	-2.1399	-2.64086	-2.14603	-2.18071	-2.62117	-2.53189	-2.48417	-2.48295
-2.69223	-2.8526	-2.6187	-2.72209	-2.81196	-2.71827	-2.78791	-2.71299	-1.93352	-2.68636	-1.84812	-2.26113	-2.58857	-2.52756	-2.58469	-2.54567	-2.13525	-2.50599	-1.86414	-2.23962	-2.82105	-2.44999	-2.59153	-2.66729
-2.73443	-2.81825	-2.66316	-2.67764	-2.77249	-2.73623	-2.7898	-2.74663	-2.0721	-2.68139	-2.27027	-2.39635	-2.51304	-2.5111	-2.68029	-2.48969	-1.91999	-2.83561	-2.21446	-2.13882	-2.55472	-2.65679	-2.68782	-2.67871
-2.69933	-2.84281	-2.65135	-2.7129	-2.83302	-2.75686	-2.76097	-2.71602	-1.96728	-2.71327	-2.00687	-2.42087	-2.62059	-2.49947	-2.47956	-2.58985	-2.06088	-2.56484	-2.40352	-2.03853	-2.31146	-2.50421	-2.55414	-2.68815
-2.67718	-2.91945	-2.65866	-2.69043	-2.78149	-2.72345	-2.78093	-2.73996	-1.91121	-2.64886	-1.9912	-2.26535	-2.54985	-2.42762	-2.52216	-2.57555	-1.95361	-2.54373	-2.18713	-2.18303	-2.82318	-2.50209	-2.67766	-2.59564
-2.69521	-2.87528	-2.63014	-2.70401	-2.73556	-2.69487	-2.74958	-2.72747	-2.0012	-2.81749	-1.92997	-2.16322	-2.60717	-2.4779	-2.35908	-2.53434	-1.94591	-2.49047	-2.15848	-2.1408	-2.60991	-2.44895	-2.7566	-2.66535
-2.68368	-2.83229	-2.67087	-2.70068	-2.78158	-2.72871	-2.78547	-2.73334	-1.97434	-2.72584	-2.22527	-2.3858	-2.61947	-2.49312	-2.51537	-2.56147	-2.03781	-2.61497	-2.2611	-2.10642	-2.68252	-2.54664	-2.53183	-2.58459
-2.68622	-2.83457	-2.66513	-2.68786	-2.80921	-2.71949	-2.76831	-2.70163	-2.23129	-2.68401	-2.20479	-2.48565	-2.90703	-2.47919	-2.68706	-2.46947	-2.13039	-2.89764	-2.14552	-2.30639	-2.6961	-2.48522	-2.64293	-2.66878
-2.69951	-2.84457	-2.67621	-2.70471	-2.75828	-2.7122	-2.74817	-2.73963	-2.05088	-2.61667	-2.03827	-2.43828	-2.74299	-2.557	-2.58243	-2.5708	-2.06928	-2.77667	-1.86021	-2.32004	-2.63318	-2.5106	-2.63263	-2.48764
-2.6904	-2.85484	-2.67529	-2.70137	-2.79057	-2.68923	-2.78538	-2.74987	-2.0124	-2.56612	-1.91916	-2.35227	-2.76069	-2.49886	-2.73498	-2.58475	-2.11813	-2.75466	-2.3221	-2.2461	-2.50088	-2.44717	-2.57296	-2.48736
-2.69394	-2.81606	-2.66423	-2.70589	-2.81132	-2.7252	-2.7532	-2.71923	-1.99129	-2.5497	-2.03492	-2.26273	-2.58365	-2.36957	-2.61631	-2.52601	-2.07792	-2.79607	-2.22259	-2.40509	-2.41908	-2.5553	-2.6966	-2.77658
-2.69138	-2.86166	-2.68309	-2.70898	-2.79828	-2.72961	-2.81636	-2.72457	-1.99011	-2.57184	-1.71157	-2.16856	-2.58278	-2.35702	-2.66244	-2.54369	-2.15216	-2.75986	-2.21146	-2.45647	-2.55834	-2.39497	-2.72901	-2.59844
-2.6897	-2.87486	-2.66835	-2.70033	-2.73797	-2.74351	-2.77063	-2.73585	-1.98735	-2.61942	-2.01814	-2.39298	-2.69108	-2.47755	-2.60812	-2.61477	-2.25233	-2.60893	-2.001	-2.18528	-2.63109	-2.49915	-2.73012	-2.61006
-2.65423	-2.82825	-2.66505	-2.69228	-2.75209	-2.73171	-2.76454	-2.73418	-2.06818	-2.46125	-2.00981	-2.23376	-2.45541	-2.51397	-2.66413	-2.54375	-2.18116	-2.82161	-1.94828	-2.28282	-2.51558	-2.55862	-2.57466	-2.58025
-2.6808	-2.83833	-2.64779	-2.72632	-2.79841	-2.7209	-2.71632	-2.74916	-2.10098	-2.82784	-2.12744	-2.13315	-2.77759	-2.58943	-2.60671	-2.58017	-2.20184	-2.72442	-2.05596	-2.20519	-2.58935	-2.65407	-2.79979	-2.58616
-2.686	-2.7919	-2.64499	-2.68182	-2.81357	-2.74557	-2.79352	-2.7125	-1.94152	-2.47962	-2.41968	-2.13954	-2.84476	-2.62402	-2.51573	-2.57016	-2.2333	-2.68554	-1.99522	-2.24185	-2.50227	-2.55166	-2.65376	-2.66427
-2.68292	-2.83151	-2.65548	-2.71526	-2.82515	-2.74161	-2.78615	-2.72429	-2.02355	-2.93279	-2.22736	-2.30893	-2.48661	-2.4866	-2.59672	-2.49769	-2.14229	-2.73629	-2.13416	-2.25601	-2.68138	-2.54973	-2.57694	-2.60386
-2.67172	-2.78609	-2.66335	-2.73767	-2.79978	-2.69671	-2.81178	-2.73197	-1.99794	-2.71657	-2.31476	-2.23356	-2.70741	-2.45624	-2.62173	-2.49825	-2.19164	-2.49027	-2.12013	-2.23527	-2.66948	-2.56321	-2.6333	-2.662
-2.67746	-2.86409	-2.68868	-2.74149	-2.83703	-2.68808	-2.79334	-2.73395	-1.99219	-2.5054	-2.40236	-2.24558	-2.75866	-2.57921	-2.71101	-2.52322	-2.14739	-2.54276	-2.41167	-2.30285	-2.7917	-2.52877	-2.6769	-2.51422
-2.67654	-2.81598	-2.67373	-2.69404	-2.80139	-2.72205	-2.77198	-2.7538	-2.05772	-2.73716	-2.16621	-2.21903	-2.75593	-2.38899	-2.67658	-2.60053	-2.19559	-2.89235	-2.16308	-2.3861	-2.56423	-2.37402	-2.56681	-2.50606
-2.69934	-2.82776	-2.67938	-2.71407	-2.81679	-2.71302	-2.79028	-2.73951	-2.06409	-2.758	-2.10532	-2.24056	-2.69651	-2.52398	-2.5902	-2.54056	-2.08653	-2.73599	-2.15198	-2.09452	-2.64693	-2.52864	-2.58875	-2.45617
-2.7296	-2.83	-2.69174	-2.70932	-2.73474	-2.71796	-2.78877	-2.71524	-2.03198	-2.61448	-1.91686	-2.3596	-2.73996	-2.51465	-2.50621	-2.60054	-2.00261	-2.58677	-1.90696	-2.18953	-2.67985	-2.54454	-2.5525	-2.69178
-2.6702	-2.85835	-2.69729	-2.73046	-2.82587	-2.70386	-2.78026	-2.71523	-1.98658	-2.31285	-2.36483	-2.26707	-2.75613	-2.70295	-2.67759	-2.50898	-2.03695	-2.62853	-2.16234	-2.15137	-2.62463	-2.33052	-2.57294	-2.55941
-2.70054	-2.81304	-2.69352	-2.7152	-2.82154	-2.7423	-2.79948	-2.74929	-2.16448	-2.83577	-2.33303	-2.37167	-2.67618	-2.58229	-2.69054	-2.57107	-1.95751	-2.49032	-1.93351	-2.29424	-2.77485	-2.53917	-2.56463	-2.6078
-2.68195	-2.80452	-2.64335	-2.73391	-2.8216	-2.73871	-2.76464	-2.73669	-2.15441	-2.71094	-2.13873	-2.21622	-2.96832	-2.58444	-2.68202	-2.46886	-2.09041	-2.59473	-2.25387	-2.26689	-2.64963	-2.59731	-2.69253	-2.56245
-2.68684	-2.80974	-2.62673	-2.717	-2.78761	-2.70725	-2.73206	-2.73027	-2.05019	-2.83874	-1.99835	-2.28284	-2.54983	-2.5488	-2.5421	-2.57704	-1.98776	-2.71834	-1.96024	-2.25013	-2.64115	-2.64237	-2.60523	-2.47031
-2.6899	-2.78829	-2.67192	-2.71968	-2.80513	-2.70606	-2.7679	-2.75056	-2.11639	-2.72893	-2.14896	-2.4771	-2.4909	-2.49989	-2.6032	-2.59191	-1.86315	-2.66369	-2.02603	-2.17196	-2.45481	-2.54583	-2.57505	-2.62447
-2.67035	-2.84871	-2.6389	-2.72982	-2.77104	-2.7327	-2.76103	-2.75459	-2.48007	-2.72363	-2.11385	-2.39871	-2.86274	-2.53374	-2.55384	-2.62459	-1.89261	-2.63433	-2.29633	-2.22455	-2.62264	-2.54846	-2.55949	-2.57727
-2.676	-2.82311	-2.65079	-2.69674	-2.80934	-2.73686	-2.79102	-2.7327	-2.4101	-2.74376	-1.98006	-2.41673	-2.40533	-2.46133	-2.63536	-2.4964	-1.96726	-2.67409	-2.26762	-2.38449	-2.69834	-2.68603	-2.4721	-2.72917
-2.67222	-2.82535	-2.63521	-2.74329	-2.73159	-2.73706	-2.77552	-2.73042	-2.20143	-2.71571	-2.32052	-2.39009	-2.48515	-2.47019	-2.55941	-2.4508	-2.11888	-2.96754	-2.17603	-2.29528	-2.30102	-2.45556	-2.61564	-2.54152
-2.67705	-2.82659	-2.63167	-2.74343	-2.80554	-2.71033	-2.76099	-2.73581	-2.12513	-2.63706	-2.25393	-2.32505	-2.7195	-2.5578	-2.5079	-2.39558	-2.11724	-2.68509	-2.25364	-2.09361	-2.8517	-2.47003	-2.57699	-2.65759
-2.6799	-2.80642	-2.6678	-2.7404	-2.79726	-2.72564	-2.77463	-2.75897	-2.07176	-2.62318	-2.1341	-2.21086	-2.60667	-2.60261	-2.52679	-2.60713	-2.04185	-2.71604	-2.15828	-2.3432	-2.64696	-2.50473	-2.47423	-2.6294
-2.64927	-2.80109	-2.69251	-2.71121	-2.77284	-2.73751	-2.78989	-2.73211	-2.09816	-2.78281	-2.11436	-2.30059	-2.48149	-2.568	-2.58882	-2.46251	-2.13856	-2.73492	-2.28507	-2.37395	-2.51788	-2.55813	-2.55906	-2.57133
-2.66424	-2.85925	-2.68014	-2.72031	-2.76025	-2.76247	-2.77699	-2.72589	-2.05968	-2.67465	-2.20507	-2.18851	-2.62063	-2.60522	-2.5951	-2.56075	-2.13077	-2.70853	-2.3683	-2.33549	-2.28614	-2.56363	-2.59207	-2.6862
-2.69308	-2.83353	-2.65473	-2.71419	-2.80277	-2.75087	-2.82013	-2.71509	-1.95103	-2.77679	-2.25668	-2.2886	-2.62804	-2.55424	-2.67935	-2.44348	-2.12333	-2.75229	-2.13004	-2.28348	-2.56334	-2.58017	-2.68164	-2.60966
-2.64642	-2.86726	-2.67034	-2.71463	-2.87078	-2.765	-2.82744	-2.76043	-2.0824	-2.90561	-2.21158	-2.31042	-2.70659	-2.55642	-2.70957	-2.51736	-2.19896	-2.66473	-2.2876	-2.14359	-2.41351	-2.65737	-2.59633	-2.73521
-2.6622	-2.85424	-2.63422	-2.72564	-2.76715	-2.73101	-2.79683	-2.74413	-1.95652	-2.59615	-2.03583	-2.19626	-2.58314	-2.57564	-2.63571	-2.5221	-2.02364	-2.54507	-2.09422	-2.16529	-2.43818	-2.63935	-2.52619	-2.73042
-2.64602	-2.83877	-2.65389	-2.73405	-2.7347	-2.71996	-2.7944	-2.74231	-1.99139	-2.54572	-2.06068	-2.4011	-2.4074	-2.56005	-2.59335	-2.48958	-2.18826	-2.82297	-2.22605	-2.19966	-2.69237	-2.60006	-2.59414	-2.79708
-2.67609	-2.82446	-2.65358	-2.70193	-2.76426	-2.7186	-2.80223	-2.71653	-2.14249	-2.7179	-2.12639	-2.28587	-2.77388	-2.5715	-2.67865	-2.48565	-2.11434	-3.02056	-2.05692	-2.21307	-2.66641	-2.48453	-2.54243	-2.84305
-2.71385	-2.81934	-2.72664	-2.70783	-2.72812	-2.73648	-2.81476	-2.76662	-1.99871	-2.74683	-2.17342	-2.17313	-2.49267	-2.56831	-2.58067	-2.52355	-1.99394	-2.74749	-2.15614	-2.14275	-2.47194	-2.64331	-2.42074	-2.86356
-2.66034	-2.81161	-2.67983	-2.72674	-2.77292	-2.71663	-2.81404	-2.71164	-1.96684	-2.97197	-2.25202	-2.30133	-2.4157	-2.66668	-2.56022	-2.56994	-2.08302	-2.72117	-1.92379	-2.16998	-2.40756	-2.56142	-2.50138	-2.49377
-2.67944	-2.74262	-2.6409	-2.68069	-2.78606	-2.71485	-2.7619	-2.73592	-1.93286	-2.76697	-2.0411	-2.24769	-2.47167	-2.64059	-2.52081	-2.47375	-1.93314	-2.67981	-2.24965	-2.09118	-2.66482	-2.63632	-2.56211	-2.56954
-2.69004	-2.82578	-2.6436	-2.71346	-2.76384	-2.73463	-2.74653	-2.73011	-1.97779	-2.66772	-2.17297	-1.89742	-2.57276	-2.55528	-2.55657	-2.43063	-2.1205	-2.897	-2.20793	-2.26446	-2.71491	-2.49142	-2.50099	-2.65057
-2.70797	-2.86388	-2.69074	-2.69923	-2.78293	-2.7252	-2.77107	-2.69157	-1.95571	-2.51512	-2.28927	-2.11758	-2.60644	-2.55099	-2.76919	-2.52066	-2.09341	-2.46001	-2.24205	-2.21128	-2.62308	-2.65588	-2.54871	-2.64654
-2.68946	-2.81921	-2.65087	-2.72169	-2.78953	-2.69451	-2.74958	-2.69321	-1.92629	-2.55495	-1.95999	-2.36872	-2.39452	-2.57506	-2.55118	-2.4803	-2.09974	-2.58917	-2.21274	-2.44555	-2.89919	-2.62311	-2.60243	-2.58448
-2.68759	-2.78535	-2.66278	-2.73315	-2.79096	-2.6884	-2.77426	-2.70112	-1.96103	-2.84079	-2.22189	-2.28287	-2.50025	-2.52231	-2.74994	-2.4995	-2.22071	-2.51039	-2.29368	-2.26399	-2.60226	-2.59761	-2.7348	-2.4383
-2.69811	-2.81966	-2.65055	-2.68867	-2.77095	-2.72597	-2.80671	-2.71322	-1.94412	-2.56871	-2.1524	-2.33295	-2.4069	-2.48007	-2.65716	-2.51414	-2.10075	-2.83651	-2.42699	-2.23524	-2.49058	-2.44671	-2.61047	-2.7294
-2.72219	-2.76093	-2.62998	-2.7367	-2.75991	-2.7294	-2.74594	-2.7299	-2.0321	-2.61423	-2.27246	-2.22797	-2.56092	-2.56679	-2.71343	-2.4479	-1.96738	-2.39051	-2.23234	-2.20626	-2.66264	-2.50492	-2.63458	-2.64762
-2.7014	-2.81717	-2.61212	-2.70514	-2.75368	-2.72137	-2.75512	-2.71124	-2.029	-2.80424	-1.98514	-2.32704	-2.63769	-2.60277	-2.59558	-2.51699	-2.09281	-2.85133	-2.26034	-2.13191	-2.72646	-2.58749	-2.64662	-2.5884
-2.71632	-2.75305	-2.61577	-2.74511	-2.7453	-2.71812	-2.77876	-2.71709	-2.06095	-2.76372	-1.6669	-2.17508	-2.69184	-2.5501	-2.67368	-2.40931	-2.12686	-3.03581	-2.14306	-2.29346	-2.49072	-2.49123	-2.81801	-2.50419
-2.71618	-2.84821	-2.62972	-2.71247	-2.79092	-2.7002	-2.76724	-2.72597	-2.0661	-3.00377	-2.05239	-2.29801	-2.53839	-2.50449	-2.6537	-2.55349	-2.07461	-2.72175	-2.10187	-2.14842	-2.63209	-2.62626	-2.66448	-2.57482
-2.72263	-2.81182	-2.65074	-2.76057	-2.77918	-2.71958	-2.826	-2.74325	-1.97561	-2.76296	-2.19468	-2.36314	-2.55109	-2.54188	-2.49564	-2.57151	-2.07354	-2.61308	-2.00216	-2.19019	-2.26936	-2.51134	-2.65369	-2.56479
-2.72877	-2.78775	-2.6195	-2.68504	-2.85518	-2.7141	-2.79897	-2.71649	-2.05436	-2.94284	-2.07419	-2.20801	-2.75663	-2.42481	-2.62119	-2.56441	-1.93369	-2.92694	-2.05764	-2.31153	-2.60613	-2.53376	-2.56024	-2.50863
-2.68218	-2.82341	-2.6544	-2.68061	-2.80532	-2.701	-2.75895	-2.70158	-2.02296	-2.54519	-1.91587	-2.28726	-2.5541	-2.52434	-2.46114	-2.68248	-2.06306	-2.30878	-1.67142	-2.18394	-2.58974	-2.70145	-2.61581	-2.58608
-2.6885	-2.82329	-2.67362	-2.72067	-2.76442	-2.69886	-2.75143	-2.72486	-2.10338	-2.97666	-1.7847	-2.18038	-2.62969	-2.53461	-2.60891	-2.52499	-2.07146	-2.5173	-1.59983	-2.15911	-2.77961	-2.50329	-2.57478	-2.59912
-2.69556	-2.80794	-2.67753	-2.73659	-2.74831	-2.75327	-2.78584	-2.73309	-1.99381	-2.79641	-1.59136	-2.1619	-2.59147	-2.425	-2.68173	-2.53768	-2.12339	-2.45242	-2.24824	-2.20644	-2.63717	-2.50256	-2.60007	-2.51761
-2.69952	-2.80568	-2.63945	-2.73253	-2.73661	-2.73736	-2.73618	-2.71184	-2.03298	-2.67035	-1.67812	-2.00119	-2.38227	-2.49481	-2.59205	-2.47468	-2.07725	-2.78344	-2.28962	-2.24188	-2.65939	-2.46881	-2.52703	-2.47941
-2.67954	-2.85757	-2.66576	-2.73694	-2.77949	-2.75502	-2.77811	-2.72621	-2.13203	-2.77657	-1.68167	-2.23277	-2.84574	-2.54849	-2.59416	-2.54242	-2.05278	-2.85128	-2.15841	-2.03688	-2.36688	-2.50548	-2.5632	-2.40248
-2.70884	-2.82487	-2.61121	-2.74058	-2.84028	-2.74131	-2.80368	-2.73546	-2.00057	-2.77093	-2.00292	-2.12356	-2.83759	-2.43033	-2.61207	-2.5325	-2.10011	-2.6177	-2.38723	-2.2777	-2.49046	-2.61315	-2.50369	-2.63096
-2.73844	-2.85744	-2.68333	-2.73071	-2.83437	-2.71694	-2.78606	-2.73215	-2.02304	-3.01377	-1.96146	-2.17583	-2.81728	-2.53757	-2.73322	-2.5069	-2.14187	-2.90327	-2.42254	-2.21741	-2.40508	-2.5166	-2.49654	-2.51407
-2.68606	-2.82655	-2.64691	-2.68912	-2.75831	-2.757	-2.79022	-2.70701	-2.00488	-3.15624	-1.95527	-2.02455	-2.76644	-2.63426	-2.67499	-2.47266	-2.05038	-2.79482	-2.14406	-2.09647	-2.4737	-2.55884	-2.70762	-2.56793
-2.67815	-2.88523	-2.63641	-2.68872	-2.76388	-2.73609	-2.76425	-2.71118	-2.12679	-2.6796	-1.86679	-2.1873	-2.65065	-2.53554	-2.70401	-2.57366	-2.00316	-2.76362	-2.13809	-2.11759	-2.37914	-2.49445	-2.57243	-2.50147
-2.689	-2.8002	-2.64703	-2.72784	-2.73787	-2.73415	-2.80186	-2.73617	-2.07509	-2.81787	-2.07189	-2.34202	-2.79196	-2.53155	-2.6005	-2.53241	-2.07856	-2.93051	-2.08969	-2.29093	-2.61022	-2.523	-2.54008	-2.69265
-2.72271	-2.83657	-2.63945	-2.7158	-2.78035	-2.70867	-2.82301	-2.73996	-2.1274	-2.98858	-2.22615	-2.21356	-2.3799	-2.5538	-2.76868	-2.65979	-2.00326	-2.86946	-2.07217	-2.30965	-2.52312	-2.48764	-2.62802	-2.65891
-2.682	-2.86756	-2.68974	-2.74609	-2.78244	-2.69284	-2.79208	-2.71323	-1.97474	-2.70311	-2.21442	-2.31515	-2.43382	-2.51746	-2.65826	-2.40198	-2.11357	-2.91213	-2.08188	-2.3262	-2.76376	-2.54242	-2.66249	-2.50503
-2.70156	-2.86769	-2.63181	-2.76913	-2.75663	-2.75194	-2.73163	-2.69606	-2.16023	-2.75223	-2.02374	-2.22678	-2.73366	-2.68238	-2.76514	-2.57315	-2.01796	-2.83049	-2.16148	-2.25532	-2.51242	-2.45641	-2.51858	-2.8528
-2.69199	-2.8185	-2.64813	-2.73695	-2.78803	-2.72779	-2.78155	-2.70034	-2.00958	-2.74311	-2.01744	-2.3563	-2.6888	-2.49799	-2.63073	-2.55654	-2.0288	-3.05929	-2.31726	-2.26366	-2.68131	-2.50025	-2.57783	-2.7658
-2.71467	-2.84089	-2.6605	-2.72387	-2.80421	-2.72809	-2.76597	-2.69953	-2.10068	-2.78636	-1.99127	-2.21391	-2.53191	-2.50568	-2.55336	-2.60277	-2.04102	-3.00276	-2.26695	-2.04705	-2.41865	-2.5443	-2.50076	-2.37132
-2.70133	-2.8169	-2.7008	-2.72508	-2.74126	-2.75148	-2.78752	-2.71255	-2.06162	-2.91785	-1.85572	-2.24519	-2.84721	-2.54449	-2.66406	-2.43661	-2.10874	-2.81382	-2.29075	-2.21496	-2.69483	-2.48232	-2.62948	-2.55942
-2.69044	-2.81176	-2.65107	-2.69295	-2.84385	-2.74871	-2.78286	-2.7229	-2.20778	-3.11843	-2.17804	-2.06997	-2.61817	-2.4802	-2.64155	-2.53993	-2.09309	-2.84834	-2.16441	-2.09631	-2.62631	-2.52367	-2.49265	-2.49769
-2.67736	-2.81072	-2.65771	-2.68774	-2.7962	-2.73594	-2.82058	-2.71744	-2.20552	-2.75082	-2.14481	-2.18358	-2.66066	-2.44394	-2.61947	-2.6191	-2.07587	-2.77772	-1.98638	-1.85585	-2.37233	-2.46489	-2.62716	-2.45345
-2.73197	-2.79573	-2.70586	-2.70376	-2.76526	-2.75587	-2.78865	-2.72083	-2.14361	-2.89077	-2.03956	-2.13186	-2.47087	-2.63522	-2.59372	-2.49278	-2.04692	-2.90739	-1.9877	-2.00676	-2.33701	-2.55293	-2.55274	-2.49222
-2.71144	-2.80381	-2.68502	-2.73736	-2.82637	-2.71263	-2.78368	-2.69884	-2.10884	-2.82228	-1.98643	-2.20686	-2.58483	-2.42351	-2.54594	-2.57913	-1.88716	-2.70383	-2.03319	-2.2613	-2.04145	-2.66777	-2.63282	-2.48187
-2.72835	-2.80228	-2.68826	-2.72788	-2.75789	-2.72647	-2.81453	-2.72456	-2.05806	-2.63356	-2.39598	-2.30124	-2.5238	-2.52963	-2.55356	-2.4702	-1.87709	-2.66302	-2.22187	-2.40244	-2.50389	-2.63653	-2.57753	-2.5263
-2.66111	-2.81825	-2.6671	-2.72536	-2.76614	-2.70736	-2.79525	-2.71776	-2.08091	-2.8051	-2.40428	-2.20965	-2.6884	-2.44414	-2.58278	-2.57634	-1.99803	-2.97984	-2.22168	-2.17901	-2.79644	-2.54749	-2.51047	-2.45704
-2.66898	-2.80999	-2.62079	-2.68167	-2.74171	-2.7252	-2.80599	-2.72357	-2.1197	-2.82873	-2.02486	-2.41403	-2.49977	-2.50722	-2.51695	-2.50933	-2.10055	-2.6657	-2.23518	-2.08624	-2.54135	-2.41723	-2.66451	-2.65939
-2.69077	-2.83921	-2.65222	-2.72882	-2.7605	-2.70112	-2.75767	-2.71235	-1.92023	-2.88304	-2.20098	-2.25065	-2.49795	-2.50344	-2.55777	-2.60029	-1.96273	-2.60658	-1.97491	-2.23778	-2.42198	-2.6465	-2.68155	-2.57261
-2.68723	-2.79174	-2.63832	-2.74224	-2.74532	-2.68858	-2.78435	-2.70501	-1.9638	-2.8016	-2.20411	-2.1802	-2.68558	-2.51588	-2.64351	-2.39903	-1.9348	-2.71389	-2.1962	-2.15568	-2.24369	-2.54567	-2.76382	-2.6253
-2.66071	-2.83262	-2.63483	-2.71542	-2.79464	-2.70791	-2.80778	-2.73094	-2.06962	-2.74959	-2.21069	-2.24533	-2.61558	-2.4768	-2.76767	-2.47995	-1.90428	-3.04327	-2.0164	-2.22743	-2.68113	-2.59099	-2.53913	-2.59074
-2.65958	-2.78614	-2.65761	-2.72518	-2.74967	-2.71896	-2.78604	-2.72114	-2.16427	-3.04056	-2.27786	-2.08054	-2.51165	-2.63614	-2.55991	-2.49361	-1.92063	-3.17472	-2.3212	-2.28709	-2.66072	-2.58956	-2.7355	-2.44944
-2.66619	-2.81727	-2.65098	-2.70408	-2.76396	-2.69916	-2.77295	-2.73695	-2.15089	-2.91655	-2.04517	-2.2271	-2.49325	-2.52199	-2.59884	-2.53842	-1.93039	-2.83579	-2.17781	-2.06582	-2.69334	-2.44909	-2.60782	-2.64228
-2.66519	-2.81685	-2.66858	-2.70495	-2.80561	-2.6998	-2.81988	-2.73022	-2.09915	-2.77572	-2.21061	-2.3286	-2.65764	-2.48176	-2.63317	-2.59893	-1.86976	-2.62929	-2.28331	-2.17738	-2.55616	-2.61644	-2.54303	-2.53583
-2.67403	-2.82583	-2.64436	-2.74141	-2.7416	-2.72932	-2.8001	-2.75605	-2.1063	-2.80585	-2.17603	-2.06341	-2.40261	-2.54919	-2.63388	-2.52117	-2.03438	-2.50293	-2.1795	-2.20862	-2.47412	-2.4276	-2.54961	-2.69346
-2.65404	-2.82036	-2.64398	-2.69765	-2.73637	-2.73158	-2.792	-2.71815	-2.12601	-2.64796	-2.22578	-2.17199	-2.62974	-2.53663	-2.66205	-2.60664	-2.04557	-2.70989	-2.13885	-2.28289	-2.70302	-2.51032	-2.54436	-2.49386
-2.65342	-2.73938	-2.65583	-2.69431	-2.79177	-2.75208	-2.82213	-2.73146	-2.01803	-2.73003	-2.11835	-2.14746	-2.68256	-2.49324	-2.57053	-2.43544	-2.16036	-2.46828	-2.17096	-2.09719	-2.52567	-2.4706	-2.61993	-2.67002
-2.67288	-2.80411	-2.62656	-2.72247	-2.8037	-2.726	-2.8112	-2.70234	-2.04187	-2.99031	-2.46856	-2.25035	-2.87556	-2.4996	-2.61704	-2.5829	-2.115	-2.53826	-2.22557	-1.98146	-2.66088	-2.54629	-2.63431	-2.60094
-2.68621	-2.77722	-2.62637	-2.7256	-2.74207	-2.73805	-2.78278	-2.7293	-2.03683	-2.85406	-2.42635	-2.11466	-2.6589	-2.41519	-2.56319	-2.50685	-2.19634	-2.37226	-2.03225	-2.24137	-2.75573	-2.56058	-2.6461	-2.57613
-2.71039	-2.79958	-2.63623	-2.72474	-2.71398	-2.71552	-2.81442	-2.71519	-1.94643	-2.64678	-2.43295	-2.16215	-2.48697	-2.66141	-2.47315	-2.48829	-2.01692	-2.97549	-2.2545	-2.20243	-2.52567	-2.46267	-2.76962	-2.6614
-2.67827	-2.82786	-2.62129	-2.67361	-2.724	-2.72432	-2.81401	-2.7118	-2.06214	-2.65554	-2.2358	-2.36462	-3.02126	-2.59042	-2.56121	-2.46438	-2.04906	-2.71919	-2.13992	-2.05802	-2.41313	-2.41643	-2.60254	-2.60882
-2.72188	-2.83731	-2.64583	-2.69649	-2.71678	-2.75456	-2.82843	-2.69674	-2.07869	-2.66472	-2.18269	-2.19908	-2.4193	-2.5656	-2.50717	-2.53065	-2.05913	-2.6977	-2.13619	-1.98248	-2.50829	-2.5385	-2.51574	-2.4516
-2.6932	-2.85683	-2.61899	-2.7331	-2.77095	-2.75919	-2.8077	-2.70001	-2.01293	-2.90813	-2.42234	-2.33814	-2.00524	-2.56872	-2.8678	-2.54798	-1.95909	-2.61869	-2.20752	-2.2501	-2.56771	-2.56595	-2.51942	-2.35682
-2.6683	-2.83462	-2.62675	-2.72248	-2.74448	-2.72989	-2.79701	-2.69919	-1.99111	-2.80045	-1.99203	-2.36159	-2.0355	-2.61568	-2.64512	-2.4777	-2.05803	-2.73964	-1.96807	-2.26912	-2.22783	-2.43235	-2.68858	-2.51212
-2.68062	-2.82957	-2.64671	-2.67881	-2.79178	-2.71176	-2.82347	-2.71899	-1.86293	-2.63792	-1.91501	-2.22948	-2.27254	-2.60907	-2.61422	-2.48842	-1.91058	-2.61695	-1.86457	-2.15224	-2.76067	-2.5591	-2.60132	-2.42839
-2.67847	-2.8146	-2.65844	-2.7077	-2.81199	-2.70504	-2.79806	-2.71817	-1.98678	-2.57285	-1.98368	-2.30527	-2.59616	-2.59181	-2.69431	-2.37218	-1.98797	-2.79339	-2.11352	-2.23539	-2.57057	-2.47038	-2.67115	-2.51316
-2.66479	-2.83919	-2.63413	-2.71784	-2.81695	-2.70058	-2.7983	-2.69213	-1.95276	-2.76583	-2.10057	-2.24016	-2.64152	-2.59339	-2.56384	-2.51257	-2.0204	-2.90755	-2.15988	-2.2259	-2.65687	-2.58835	-2.74369	-2.53412
-2.7129	-2.84054	-2.63513	-2.72301	-2.7554	-2.6968	-2.74514	-2.72604	-1.92131	-2.92848	-2.00926	-2.1777	-2.7596	-2.58426	-2.64744	-2.70785	-1.99781	-3.10506	-2.17126	-2.31664	-2.43871	-2.55965	-2.60208	-2.76167
-2.65794	-2.85801	-2.66424	-2.71666	-2.80625	-2.70334	-2.81575	-2.7377	-2.04105	-2.51836	-1.48057	-2.10068	-2.37465	-2.61867	-2.60371	-2.55884	-2.02072	-2.85109	-2.16773	-2.33625	-2.33198	-2.585	-2.65504	-2.64257
-2.66445	-2.86356	-2.66556	-2.69729	-2.78669	-2.6988	-2.80803	-2.72931	-1.93656	-2.93393	-1.65226	-2.25934	-2.57303	-2.53028	-2.74008	-2.49844	-1.93737	-3.03474	-2.26738	-2.30045	-2.4175	-2.55671	-2.75703	-2.57856
-2.68181	-2.79886	-2.64316	-2.72942	-2.75953	-2.69598	-2.77146	-2.71025	-1.96375	-2.39411	-1.59246	-2.27632	-2.44479	-2.47987	-2.69528	-2.53955	-1.95172	-2.73166	-2.28247	-2.26727	-2.62862	-2.55577	-2.58363	-2.74759
-2.68011	-2.88618	-2.63802	-2.69063	-2.7434	-2.70889	-2.77118	-2.71225	-2.00883	-2.6344	-2.08565	-2.24971	-2.5318	-2.52471	-2.6734	-2.58873	-2.03573	-2.79202	-2.11149	-2.37828	-2.56587	-2.54141	-2.65446	-2.62579
-2.68233	-2.88696	-2.65609	-2.70499	-2.78144	-2.68654	-2.78889	-2.73258	-2.05414	-2.70317	-1.98438	-2.21915	-2.7153	-2.58181	-2.59554	-2.6566	-2.00438	-2.78527	-2.15274	-2.08472	-2.56879	-2.4817	-2.5856	-2.57594
-2.66119	-2.8666	-2.67191	-2.70738	-2.79376	-2.72927	-2.76886	-2.74054	-2.12744	-2.72805	-1.73274	-2.33162	-2.53925	-2.54108	-2.54738	-2.5107	-2.00694	-2.68705	-2.31445	-2.36069	-2.56879	-2.5778	-2.59538	-2.49725
-2.7044	-2.88708	-2.67555	-2.66313	-2.80169	-2.72555	-2.77217	-2.71	-1.9953	-2.70493	-1.75	-2.18624	-2.67014	-2.60182	-2.64179	-2.59638	-2.03394	-2.98392	-2.2724	-2.33086	-2.23979	-2.59745	-2.73327	-2.52984
-2.67225	-2.83656	-2.6752	-2.73238	-2.85004	-2.70166	-2.79394	-2.71185	-2.03734	-2.64951	-1.8973	-2.3397	-2.49633	-2.46323	-2.6186	-2.59253	-2.20256	-3.12779	-2.2255	-2.06117	-2.77181	-2.66151	-2.61514	-2.68989
-2.69827	-2.82035	-2.68541	-2.69569	-2.76866	-2.70769	-2.77664	-2.68311	-1.94421	-2.73251	-1.7565	-2.20571	-2.42164	-2.54188	-2.70384	-2.57376	-2.08631	-2.70027	-2.26566	-2.0938	-2.4006	-2.53749	-2.57653	-2.52142
-2.7204	-2.84013	-2.67334	-2.74567	-2.81758	-2.71693	-2.72669	-2.72564	-2.0887	-2.78906	-2.06516	-2.38295	-2.59722	-2.4874	-2.65844	-2.67318	-2.15002	-2.62125	-2.09779	-2.04432	-2.67385	-2.54621	-2.52468	-2.52949
-2.66026	-2.84828	-2.68024	-2.72335	-2.79057	-2.73517	-2.76642	-2.70426	-2.08757	-2.78188	-2.18144	-2.33396	-2.60974	-2.3831	-2.54322	-2.50468	-1.98297	-2.80816	-2.18972	-2.0689	-2.82359	-2.66445	-2.56342	-2.84079
-2.68664	-2.78187	-2.67631	-2.73618	-2.78913	-2.73245	-2.74251	-2.73205	-2.14977	-2.70816	-1.91583	-2.35988	-2.62619	-2.45288	-2.64322	-2.59808	-1.88894	-2.96031	-2.02851	-1.95322	-2.91084	-2.44401	-2.6404	-2.60793
-2.65048	-2.78001	-2.6686	-2.708	-2.83488	-2.72006	-2.77505	-2.72784	-2.10165	-2.64228	-2.27918	-2.13942	-2.50562	-2.43714	-2.4679	-2.45842	-2.0715	-2.79905	-2.29338	-2.00483	-2.97817	-2.67594	-2.45571	-2.80395
-2.68062	-2.82812	-2.65015	-2.69827	-2.81287	-2.72289	-2.75831	-2.73602	-2.00678	-2.81449	-2.1284	-2.16425	-2.52529	-2.59013	-2.57812	-2.5524	-2.0484	-2.60399	-2.51657	-1.94242	-2.79666	-2.58546	-2.54587	-2.75155
-2.67556	-2.85369	-2.66833	-2.70919	-2.8106	-2.72983	-2.79412	-2.72026	-2.116	-2.72055	-1.98991	-2.24635	-2.73755	-2.43479	-2.51554	-2.68698	-2.12414	-2.92526	-1.77025	-2.24882	-2.74394	-2.48174	-2.57113	-2.7123
-2.73639	-2.84701	-2.63113	-2.71253	-2.78118	-2.73154	-2.7844	-2.69199	-2.04287	-2.72338	-1.97899	-2.28678	-2.66462	-2.53263	-2.73626	-2.5029	-1.98159	-2.78207	-1.93264	-2.49732	-2.40176	-2.67322	-2.58956	-2.81911
-2.72806	-2.8622	-2.64676	-2.71217	-2.81107	-2.71293	-2.77584	-2.73901	-2.06061	-2.8823	-2.29918	-2.20476	-2.63101	-2.50592	-2.54083	-2.49518	-2.22181	-2.77754	-1.96209	-2.29976	-2.33223	-2.67156	-2.59434	-2.63332
-2.70762	-2.81943	-2.61676	-2.68591	-2.77069	-2.74451	-2.77559	-2.7151	-2.24171	-2.64105	-2.30567	-2.03702	-2.83415	-2.57939	-2.47528	-2.42491	-2.05393	-3.00239	-2.09564	-2.40599	-2.84555	-2.58566	-2.55205	-2.49064
-2.69787	-2.867	-2.62203	-2.71125	-2.77494	-2.72588	-2.78776	-2.74387	-2.11789	-2.8631	-1.94088	-2.2425	-2.61555	-2.5579	-2.53479	-2.55975	-2.01786	-2.82535	-2.15748	-2.36579	-2.38971	-2.57268	-2.62821	-2.59534
-2.70412	-2.792	-2.6452	-2.68804	-2.81083	-2.69263	-2.81547	-2.72365	-2.11707	-2.73477	-2.08933	-2.09963	-2.76017	-2.48715	-2.54949	-2.58195	-1.90937	-2.86172	-2.1223	-2.34171	-2.6816	-2.67622	-2.52268	-2.7171
-2.70078	-2.80705	-2.63124	-2.72854	-2.77023	-2.72011	-2.7746	-2.72704	-2.12597	-2.69331	-2.11493	-2.2895	-2.72558	-2.54372	-2.64688	-2.60033	-2.131	-2.52556	-2.12822	-2.19913	-2.64619	-2.73074	-2.50313	-2.42429
-2.7145	-2.78561	-2.67002	-2.70684	-2.7944	-2.75915	-2.78152	-2.72322	-2.02697	-2.77559	-2.14672	-2.2546	-2.6766	-2.54838	-2.54837	-2.56734	-2.21859	-2.61334	-2.2072	-2.09672	-2.3994	-2.6031	-2.54178	-2.55015
-2.70622	-2.86975	-2.61575	-2.71915	-2.80465	-2.73065	-2.74825	-2.71246	-2.07509	-2.56259	-2.39963	-1.95667	-2.60179	-2.53962	-2.68347	-2.4627	-2.17008	-2.56632	-2.19724	-2.06256	-2.2682	-2.56803	-2.67426	-2.51932
-2.69656	-2.87728	-2.63346	-2.7199	-2.74541	-2.71944	-2.78009	-2.71923	-2.03768	-2.60127	-2.19463	-2.42502	-2.74709	-2.56586	-2.48636	-2.55503	-2.14498	-2.45942	-2.25649	-1.98246	-2.62989	-2.59923	-2.5596	-2.55274
-2.70523	-2.7784	-2.629	-2.71008	-2.76459	-2.70573	-2.76089	-2.71702	-2.10824	-2.54908	-2.25298	-2.07113	-2.69586	-2.61984	-2.60228	-2.56667	-2.14099	-2.68304	-1.95122	-2.25585	-2.42889	-2.54164	-2.48452	-2.56635
-2.68752	-2.80054	-2.68664	-2.75614	-2.79393	-2.70045	-2.76315	-2.71838	-2.20277	-2.69154	-1.86196	-2.30887	-2.55948	-2.55744	-2.79958	-2.47028	-1.99624	-2.73569	-2.04772	-2.34495	-2.62632	-2.60394	-2.49045	-2.52923
-2.66666	-2.83039	-2.63383	-2.73557	-2.78705	-2.71908	-2.7502	-2.7255	-2.23091	-2.50667	-2.13468	-2.27592	-2.29735	-2.51436	-2.57627	-2.44994	-2.08802	-2.69605	-2.03247	-2.28124	-2.24401	-2.43194	-2.53781	-2.61899
-2.67793	-2.80482	-2.62714	-2.72574	-2.76197	-2.72607	-2.76595	-2.72093	-2.20223	-3.01162	-2.06974	-2.28919	-2.56778	-2.56196	-2.72693	-2.37194	-2.10245	-2.72255	-2.29338	-2.25723	-2.56038	-2.53742	-2.52726	-2.64084
-2.66209	-2.80668	-2.63932	-2.75721	-2.83116	-2.75117	-2.73111	-2.71793	-2.23469	-2.83822	-2.30312	-2.29655	-2.5939	-2.58111	-2.60038	-2.57321	-2.12074	-2.62393	-1.72501	-2.15824	-2.53635	-2.55374	-2.52813	-2.41712
-2.68027	-2.80438	-2.63927	-2.72789	-2.80089	-2.71171	-2.78623	-2.7151	-1.99529	-2.67544	-2.17615	-2.26442	-2.85143	-2.46618	-2.6506	-2.49043	-2.04587	-2.52059	-1.75635	-1.94835	-2.72406	-2.49112	-2.54684	-2.62695
-2.6742	-2.79657	-2.62704	-2.71926	-2.73242	-2.70956	-2.73876	-2.73622	-2.08851	-2.86482	-2.05684	-2.27498	-2.72729	-2.50445	-2.54825	-2.47372	-2.22499	-2.90456	-2.07993	-2.08866	-2.73074	-2.54039	-2.54998	-2.6788
-2.67694	-2.8755	-2.63993	-2.72856	-2.79105	-2.70569	-2.77569	-2.71551	-2.02429	-2.67	-1.85478	-2.34121	-2.68086	-2.30584	-2.40623	-2.50734	-2.0838	-2.79123	-2.31062	-2.09023	-2.87488	-2.57964	-2.54753	-2.55123
-2.68941	-2.79213	-2.63079	-2.75115	-2.80234	-2.74347	-2.7776	-2.70858	-2.16417	-2.62181	-2.18175	-2.3492	-2.82934	-2.48601	-2.49678	-2.53186	-2.11371	-2.61003	-2.2266	-2.31327	-2.88285	-2.50648	-2.57284	-2.60136
-2.70799	-2.78429	-2.62084	-2.73167	-2.77972	-2.70741	-2.82244	-2.7026	-2.07049	-2.64775	-1.98281	-2.1524	-2.80259	-2.43189	-2.61679	-2.54193	-2.03708	-2.67163	-2.03404	-2.32185	-2.71586	-2.50512	-2.6401	-2.52802
-2.66391	-2.83428	-2.62739	-2.70983	-2.83457	-2.72604	-2.75743	-2.71441	-2.03795	-2.71494	-1.97961	-2.22937	-2.62323	-2.61309	-2.50529	-2.49416	-2.01037	-2.57665	-1.94735	-2.37711	-2.90463	-2.47578	-2.66227	-2.63068
-2.68695	-2.85438	-2.67224	-2.72616	-2.74909	-2.71297	-2.76729	-2.68594	-2.16968	-2.79367	-2.10164	-2.31454	-2.63426	-2.61227	-2.60674	-2.7365	-2.03725	-2.93716	-1.99447	-2.49148	-2.85139	-2.48813	-2.59171	-2.64403
-2.67452	-2.82616	-2.618	-2.72584	-2.71827	-2.74244	-2.79637	-2.73252	-2.03186	-2.53651	-2.00827	-2.29088	-2.55031	-2.4192	-2.5747	-2.5003	-2.10236	-2.65893	-2.25755	-2.42879	-2.50661	-2.50274	-2.68061	-2.62366
-2.71325	-2.84811	-2.62995	-2.70602	-2.77974	-2.73799	-2.83222	-2.7116	-2.1012	-2.6672	-1.93838	-2.16071	-2.55394	-2.5952	-2.50069	-2.40496	-2.13879	-3.04642	-2.24234	-2.36908	-2.48571	-2.57147	-2.65065	-2.58628
-2.69876	-2.85844	-2.64568	-2.71564	-2.7481	-2.72948	-2.81417	-2.7168	-2.07661	-2.6083	-1.82597	-2.05799	-2.4622	-2.4324	-2.61228	-2.48107	-2.06019	-2.75745	-2.27526	-2.35803	-2.69572	-2.49906	-2.68389	-2.44942
-2.68493	-2.78569	-2.63367	-2.70311	-2.76981	-2.73683	-2.83544	-2.73595	-2.09475	-2.61992	-2.03305	-1.92271	-2.634	-2.62932	-2.60542	-2.50101	-2.03964	-2.71136	-2.12064	-2.3112	-2.57677	-2.48135	-2.66568	-2.59571
-2.6578	-2.83293	-2.5983	-2.70631	-2.72898	-2.67742	-2.80643	-2.73594	-1.98216	-3.11325	-1.73167	-2.22073	-2.5158	-2.57674	-2.56038	-2.53112	-1.96826	-2.9781	-2.25216	-2.3367	-2.55138	-2.51631	-2.4852	-2.5104
-2.69516	-2.79339	-2.62863	-2.71807	-2.80545	-2.72166	-2.76759	-2.72899	-2.09696	-2.82344	-1.9662	-2.28154	-2.55605	-2.57248	-2.52189	-2.5714	-2.04365	-2.79471	-2.06579	-2.25912	-2.59019	-2.49424	-2.61615	-2.56892
-2.72855	-2.79141	-2.6352	-2.70287	-2.77431	-2.74074	-2.78405	-2.7363	-2.09212	-2.7949	-2.12569	-2.27278	-2.5713	-2.48189	-2.7583	-2.46764	-1.98335	-3.06346	-2.11839	-2.32996	-2.69713	-2.58143	-2.62151	-2.65206
-2.67451	-2.83342	-2.64536	-2.68466	-2.79547	-2.7283	-2.77587	-2.71468	-2.1206	-2.79559	-2.19709	-2.34625	-2.54685	-2.43667	-2.52854	-2.50082	-2.09216	-2.66298	-2.33832	-2.36378	-2.39557	-2.66081	-2.60034	-2.84399
-2.65617	-2.85534	-2.64615	-2.7023	-2.74646	-2.70944	-2.81717	-2.70921	-2.08651	-2.68407	-1.90643	-2.18259	-2.79897	-2.46762	-2.57266	-2.43247	-2.03273	-2.86999	-2.12012	-2.39322	-2.48281	-2.42073	-2.50768	-2.77658
-2.65187	-2.79851	-2.65551	-2.70227	-2.76211	-2.69614	-2.74351	-2.72317	-2.1386	-3.00211	-2.20697	-2.28676	-2.71737	-2.50298	-2.68517	-2.60393	-2.05307	-2.5939	-2.07018	-2.10867	-2.40151	-2.57489	-2.43528	-2.79738
-2.68199	-2.86153	-2.64538	-2.71009	-2.72014	-2.72476	-2.79606	-2.72226	-2.08995	-2.79648	-1.84451	-2.3132	-2.53845	-2.47592	-2.64562	-2.52641	-1.9874	-2.87532	-1.85143	-2.32512	-2.62393	-2.51315	-2.59421	-2.79019
-2.69255	-2.85825	-2.61725	-2.7126	-2.74739	-2.72611	-2.81298	-2.72137	-2.12483	-3.08073	-2.12205	-2.40609	-2.44101	-2.44626	-2.75629	-2.64776	-1.91886	-2.5457	-2.4477	-2.25523	-2.54109	-2.37449	-2.68441	-2.62268
-2.69594	-2.85087	-2.62187	-2.70921	-2.78999	-2.69845	-2.79924	-2.70397	-1.98786	-2.99112	-1.97816	-2.31003	-2.79519	-2.45312	-2.68943	-2.62634	-2.07004	-2.6454	-2.18804	-2.29623	-2.60615	-2.49179	-2.57625	-2.83395
-2.70444	-2.8408	-2.65079	-2.70461	-2.75442	-2.69573	-2.81976	-2.72561	-1.99243	-2.69107	-1.90152	-2.26455	-2.60984	-2.48124	-2.67236	-2.57263	-2.14511	-2.79427	-2.04736	-2.02485	-2.45267	-2.43384	-2.62724	-2.57161
-2.6882	-2.87598	-2.64393	-2.68447	-2.83351	-2.71864	-2.78473	-2.73611	-2.12014	-2.63495	-1.9249	-2.30815	-2.50877	-2.51144	-2.584	-2.56223	-2.04324	-2.62269	-2.35757	-2.1508	-2.57065	-2.48872	-2.69939	-2.64065
-2.69605	-2.85813	-2.62315	-2.73308	-2.79579	-2.72742	-2.75817	-2.7478	-2.14451	-2.70557	-1.85491	-2.24881	-2.67132	-2.48043	-2.50387	-2.53527	-2.18021	-2.97029	-2.24985	-1.89465	-2.78923	-2.51547	-2.63	-2.5734
-2.71607	-2.79569	-2.63318	-2.71882	-2.79368	-2.71384	-2.75774	-2.73467	-2.0534	-2.37744	-1.91185	-2.19462	-2.50364	-2.50441	-2.71062	-2.54347	-2.0571	-2.55577	-2.29346	-2.1507	-2.67784	-2.53501	-2.64556	-2.52542
-2.68049	-2.80191	-2.64587	-2.70347	-2.75711	-2.76236	-2.79835	-2.72152	-2.08725	-2.66258	-2.05105	-2.31717	-2.64973	-2.65097	-2.48439	-2.54217	-2.05891	-2.59661	-2.23334	-1.97657	-2.48597	-2.45557	-2.6216	-2.58425
-2.67631	-2.80087	-2.59608	-2.72544	-2.80885	-2.78245	-2.76684	-2.72518	-2.06842	-2.63099	-1.95888	-2.26088	-2.37372	-2.56226	-2.60421	-2.53595	-2.06089	-2.6118	-2.11134	-1.84839	-2.69877	-2.58473	-2.55136	-2.51071
-2.71153	-2.87187	-2.63867	-2.73391	-2.77422	-2.74647	-2.7355	-2.70191	-2.12181	-2.72216	-1.87941	-2.22939	-2.45418	-2.49378	-2.40307	-2.52422	-2.13007	-2.76876	-2.19617	-2.0112	-2.46704	-2.48467	-2.65985	-2.51071
-2.70324	-2.84192	-2.68073	-2.75683	-2.79084	-2.71398	-2.761	-2.73162	-2.15345	-2.68616	-1.72326	-2.33475	-2.62223	-2.43945	-2.49741	-2.45262	-2.11305	-3.01209	-2.20527	-2.03816	-2.50862	-2.45521	-2.72596	-2.56089
-2.71684	-2.85136	-2.66822	-2.69087	-2.75342	-2.70726	-2.77865	-2.73327	-2.11537	-2.94058	-1.96585	-2.48253	-2.69712	-2.5977	-2.49772	-2.56144	-2.10902	-3.01883	-2.44511	-2.16568	-2.54918	-2.44144	-2.61513	-2.42846
-2.70108	-2.86641	-2.62677	-2.72477	-2.77867	-2.73565	-2.76982	-2.72325	-2.06585	-2.91891	-1.89228	-2.27734	-2.53493	-2.48005	-2.54404	-2.4662	-2.24258	-2.64855	-2.11527	-2.32266	-2.66701	-2.47481	-2.58994	-2.63196
-2.70311	-2.82087	-2.61591	-2.72389	-2.78534	-2.74435	-2.74737	-2.73385	-2.15916	-3.02028	-2.01805	-2.34594	-2.44072	-2.50799	-2.46279	-2.60199	-2.11862	-2.61528	-1.97995	-2.25744	-2.7282	-2.52317	-2.59066	-2.58426
-2.70744	-2.84316	-2.62364	-2.75019	-2.8113	-2.72417	-2.81799	-2.71688	-2.04227	-2.88627	-1.9596	-2.26592	-2.70877	-2.51115	-2.56381	-2.5765	-2.12005	-2.92535	-2.11251	-2.1367	-2.10833	-2.4351	-2.66606	-2.42132
-2.67037	-2.82173	-2.63826	-2.71068	-2.76941	-2.71462	-2.8114	-2.71372	-1.99969	-2.84779	-1.64838	-2.40369	-2.81852	-2.34056	-2.73306	-2.56026	-2.00623	-2.58761	-1.66893	-2.20462	-2.63294	-2.50194	-2.54149	-2.55787
-2.70475	-2.88456	-2.65015	-2.73001	-2.78167	-2.7176	-2.77399	-2.70977	-2.03471	-2.73655	-1.80072	-2.43986	-2.6191	-2.41579	-2.57554	-2.5614	-2.11643	-2.7151	-2.21162	-2.2436	-2.80427	-2.58179	-2.43969	-2.54855
-2.67753	-2.88594	-2.66091	-2.71831	-2.82564	-2.70047	-2.7675	-2.73806	-2.09863	-2.87454	-2.00967	-2.30745	-2.27705	-2.48059	-2.7421	-2.63704	-2.07487	-2.78308	-2.05786	-2.31669	-2.49003	-2.50588	-2.50042	-2.677
-2.67749	-2.85897	-2.67851	-2.69514	-2.78536	-2.70007	-2.77756	-2.69233	-2.0853	-2.89737	-2.12086	-2.26204	-2.63951	-2.42206	-2.67638	-2.46528	-2.12653	-3.03182	-2.0008	-2.13263	-2.63133	-2.57363	-2.49561	-2.51628
-2.65393	-2.85948	-2.65633	-2.7186	-2.81698	-2.71702	-2.82167	-2.70308	-2.05346	-2.39564	-2.19092	-2.08116	-2.80387	-2.45526	-2.67593	-2.59367	-1.98785	-2.96451	-2.03013	-2.19457	-2.41015	-2.61228	-2.62836	-2.54141
-2.69257	-2.81987	-2.6511	-2.75617	-2.79653	-2.71886	-2.79083	-2.69076	-2.11071	-2.69984	-2.06597	-2.16855	-2.44839	-2.47654	-2.7171	-2.50918	-2.06591	-2.71627	-2.29176	-2.21543	-2.50724	-2.44405	-2.66077	-2.56314
-2.68139	-2.77626	-2.63094	-2.72701	-2.73782	-2.71645	-2.77765	-2.71971	-2.11312	-2.64488	-2.11911	-1.98228	-2.29654	-2.60659	-2.57313	-2.57829	-2.14801	-2.83639	-1.81194	-2.16067	-2.17658	-2.5825	-2.49214	-2.67463
-2.69307	-2.78698	-2.63812	-2.70885	-2.78948	-2.69719	-2.7331	-2.73432	-2.10833	-2.73525	-2.22384	-2.30248	-2.52297	-2.65412	-2.68948	-2.51666	-2.13931	-2.57126	-2.37372	-2.32753	-2.46202	-2.40642	-2.6564	-2.5977
-2.64664	-2.8326	-2.63581	-2.68973	-2.76758	-2.70764	-2.74648	-2.68885	-2.07125	-2.36404	-1.9987	-2.16108	-2.69348	-2.55173	-2.72741	-2.50297	-2.19218	-2.70047	-2.46715	-2.19081	-2.39767	-2.49898	-2.58485	-2.53717
-2.71036	-2.82765	-2.61775	-2.6829	-2.82221	-2.748	-2.76684	-2.72619	-2.04879	-2.78396	-2.02154	-2.11922	-2.61427	-2.53996	-2.61726	-2.4758	-2.22476	-2.76694	-2.27664	-2.3742	-2.63832	-2.6661	-2.62854	-2.54062
-2.70232	-2.84008	-2.67245	-2.71999	-2.77168	-2.69093	-2.80217	-2.68921	-2.25645	-2.5118	-1.91174	-2.21909	-2.46589	-2.49188	-2.70586	-2.41384	-2.06983	-2.57651	-2.42363	-2.37134	-2.63195	-2.38927	-2.63474	-2.53696
-2.70456	-2.87814	-2.6353	-2.72317	-2.77656	-2.69279	-2.80291	-2.71581	-2.12013	-2.89619	-1.93321	-2.13069	-2.73947	-2.6341	-2.6408	-2.50509	-2.20124	-2.65709	-2.2793	-2.34931	-2.55789	-2.57805	-2.56669	-2.59484
-2.68652	-2.80204	-2.64735	-2.72408	-2.78232	-2.69912	-2.78051	-2.71299	-2.06165	-2.61228	-2.034	-2.25997	-2.5558	-2.49546	-2.65372	-2.56485	-2.08014	-2.79893	-2.41441	-2.34177	-2.59316	-2.4151	-2.60133	-2.57058
-2.69623	-2.85659	-2.63952	-2.68466	-2.7626	-2.73955	-2.76048	-2.7257	-1.98922	-2.70181	-1.95226	-2.32565	-2.59451	-2.55861	-2.6154	-2.55115	-2.08526	-3.00366	-2.23063	-2.28994	-2.44744	-2.42736	-2.51862	-2.50978
-2.69893	-2.88067	-2.67596	-2.71925	-2.85371	-2.72417	-2.7721	-2.73426	-2.04169	-2.98852	-2.21778	-2.09448	-2.53737	-2.43851	-2.49109	-2.46322	-2.02626	-2.54205	-2.08707	-2.28482	-2.57157	-2.47098	-2.4916	-2.53814
-2.69516	-2.81742	-2.62782	-2.7422	-2.73955	-2.67993	-2.74568	-2.72585	-2.09515	-2.35449	-2.36568	-2.39181	-2.62279	-2.41699	-2.60048	-2.49901	-1.93541	-2.74975	-1.94538	-2.35941	-2.6181	-2.57953	-2.79736	-2.44825
-2.71189	-2.87923	-2.62443	-2.73815	-2.83157	-2.72079	-2.7834	-2.73133	-2.07345	-2.7617	-2.25652	-2.15467	-2.63858	-2.48212	-2.55628	-2.59508	-1.94399	-3.05132	-2.0064	-2.40526	-2.70418	-2.65034	-2.62189	-2.47793
-2.68898	-2.85248	-2.60238	-2.71826	-2.78827	-2.70092	-2.76552	-2.74227	-2.07171	-2.8028	-2.04797	-2.07505	-2.72736	-2.53097	-2.70169	-2.51906	-2.02616	-3.121	-1.94033	-2.24836	-2.58559	-2.4764	-2.68932	-2.47833
-2.6832	-2.86906	-2.6596	-2.75063	-2.7571	-2.72782	-2.75871	-2.73109	-2.11286	-2.51338	-1.57677	-2.21147	-2.76337	-2.6004	-2.70329	-2.51955	-2.05373	-2.64082	-2.12855	-2.27193	-2.65891	-2.55475	-2.74105	-2.59647
-2.67893	-2.86653	-2.63501	-2.69414	-2.77697	-2.71616	-2.72524	-2.74355	-2.0849	-2.62268	-1.38182	-2.29222	-2.67433	-2.50209	-2.65722	-2.38194	-2.02521	-2.81708	-1.97276	-2.35793	-2.68709	-2.54666	-2.62961	-2.58948
-2.68507	-2.87196	-2.64515	-2.72122	-2.73955	-2.71773	-2.76627	-2.71268	-1.97144	-2.66862	-2.09867	-2.22822	-2.7715	-2.44668	-2.68467	-2.52236	-1.92833	-2.83757	-1.86023	-2.36122	-2.644	-2.52401	-2.55386	-2.66559
-2.71598	-2.79351	-2.63218	-2.68454	-2.73402	-2.701	-2.74335	-2.72218	-2.1068	-2.58731	-2.19605	-2.13835	-2.50323	-2.45923	-2.64719	-2.52359	-1.99628	-2.86293	-2.00805	-2.27463	-2.39755	-2.39061	-2.68178	-2.49738
-2.71093	-2.85403	-2.61883	-2.70245	-2.6967	-2.70604	-2.79189	-2.72054	-2.23623	-2.65388	-2.34076	-2.19433	-2.45326	-2.55163	-2.75369	-2.68478	-2.15134	-3.02225	-1.90787	-2.2965	-2.4288	-2.56239	-2.69241	-2.42745
-2.67632	-2.83778	-2.60488	-2.7422	-2.71648	-2.69134	-2.76284	-2.71897	-2.07472	-2.66623	-2.17069	-2.03179	-2.51252	-2.61507	-2.50517	-2.57191	-2.05686	-2.63635	-1.99838	-2.31266	-2.50322	-2.46826	-2.66755	-2.52117
-2.68569	-2.84544	-2.64745	-2.73111	-2.77342	-2.721	-2.81616	-2.7313	-2.05097	-2.68355	-1.9119	-2.15294	-2.71571	-2.49315	-2.69603	-2.53821	-2.01642	-2.90179	-2.14209	-2.37847	-2.34858	-2.47336	-2.57813	-2.53507
-2.72261	-2.82108	-2.62002	-2.70542	-2.84997	-2.72437	-2.79898	-2.73127	-1.96948	-2.88868	-2.11498	-2.35175	-2.47453	-2.52199	-2.52665	-2.43691	-2.0942	-2.64524	-2.16566	-2.31358	-2.3947	-2.50504	-2.63195	-2.57287
-2.71012	-2.81803	-2.67048	-2.69775	-2.76196	-2.71266	-2.79359	-2.74127	-2.00562	-2.9909	-1.88722	-2.34937	-2.42421	-2.55165	-2.68049	-2.5696	-2.06997	-2.82455	-2.0467	-2.24653	-2.78699	-2.41007	-2.56199	-2.50329
-2.69401	-2.88725	-2.67271	-2.70183	-2.67632	-2.7272	-2.77778	-2.7264	-2.15748	-2.71606	-2.10864	-2.23694	-2.50006	-2.42537	-2.54312	-2.47707	-2.01632	-2.63242	-1.97247	-2.27684	-2.57902	-2.46974	-2.50391	-2.75579
-2.7003	-2.7935	-2.65032	-2.68437	-2.79014	-2.72191	-2.76322	-2.71985	-2.23328	-2.86863	-2.15923	-2.29355	-2.30763	-2.38366	-2.53752	-2.51794	-2.24215	-2.85043	-2.16552	-2.40561	-2.58976	-2.45343	-2.56918	-2.7778
-2.6733	-2.85065	-2.64457	-2.73176	-2.76603	-2.74905	-2.78595	-2.72003	-2.11656	-2.81925	-1.82581	-1.88404	-1.73996	-2.51623	-2.55842	-2.61241	-2.10024	-2.77489	-2.1725	-2.03439	-2.60038	-2.45984	-2.56216	-2.73237
-2.66799	-2.85684	-2.66851	-2.74357	-2.74688	-2.70892	-2.81059	-2.72001	-2.19973	-2.86526	-2.21871	-2.27364	-2.4416	-2.52152	-2.5341	-2.50196	-2.13571	-2.69882	-2.0895	-2.14467	-2.78498	-2.41525	-2.60145	-2.7349
-2.66478	-2.87016	-2.66332	-2.70626	-2.7826	-2.70172	-2.80759	-2.73055	-2.1746	-2.77413	-2.11382	-2.27334	-2.41174	-2.57589	-2.53584	-2.58128	-2.16694	-2.96005	-2.28818	-2.12489	-2.27467	-2.48564	-2.59338	-2.68498
-2.71569	-2.84493	-2.64718	-2.74465	-2.7925	-2.71792	-2.79375	-2.71677	-2.08194	-2.81548	-1.95046	-2.04566	-2.6289	-2.56004	-2.58419	-2.39351	-2.05353	-2.74317	-1.78279	-2.36371	-2.33395	-2.48218	-2.65063	-2.7448
-2.71056	-2.76663	-2.68307	-2.73611	-2.79586	-2.70889	-2.79343	-2.73891	-2.19345	-2.62253	-2.1445	-2.1446	-2.66766	-2.60083	-2.57384	-2.49551	-2.05934	-2.58996	-1.62573	-2.26281	-2.5925	-2.40538	-2.50042	-2.70198
-2.65043	-2.80892	-2.65763	-2.6864	-2.75277	-2.7219	-2.77951	-2.72236	-2.26264	-2.8221	-2.18342	-2.03948	-2.79547	-2.61449	-2.6488	-2.60267	-2.07197	-2.7056	-1.80816	-2.38771	-2.34145	-2.57533	-2.53963	-2.53145
-2.68383	-2.85379	-2.64252	-2.71506	-2.78871	-2.69712	-2.79293	-2.72613	-2.12507	-2.69683	-2.33958	-2.11328	-2.8287	-2.55639	-2.67748	-2.5284	-2.13984	-2.89313	-2.27778	-2.09526	-2.59959	-2.48608	-2.63082	-2.87331
-2.65849	-2.80358	-2.66017	-2.77216	-2.83612	-2.69027	-2.76167	-2.7028	-2.05251	-2.53906	-2.05266	-2.10907	-2.3694	-2.60533	-2.69677	-2.55487	-2.11454	-2.80963	-1.8829	-2.29134	-2.51202	-2.46129	-2.62042	-2.76676
-2.6786	-2.81944	-2.65668	-2.72475	-2.81126	-2.70969	-2.83295	-2.73131	-2.0668	-2.40012	-1.78118	-2.25546	-2.25685	-2.53289	-2.67857	-2.60636	-2.05169	-2.89958	-1.75558	-2.2375	-2.47507	-2.54321	-2.76426	-2.76295
-2.69053	-2.79698	-2.64162	-2.73559	-2.8482	-2.70934	-2.82252	-2.71507	-2.03506	-2.80235	-2.06366	-2.18034	-2.66107	-2.56142	-2.72496	-2.52847	-1.9841	-2.68105	-2.20986	-2.20282	-2.73308	-2.51127	-2.67702	-2.82542
-2.69836	-2.80693	-2.62768	-2.69958	-2.77553	-2.7317	-2.77057	-2.71482	-2.12442	-2.78731	-2.29122	-2.01424	-2.63116	-2.50131	-2.61681	-2.44714	-1.98126	-2.86369	-2.29722	-2.14003	-2.75405	-2.51613	-2.66784	-2.45344
-2.70917	-2.7997	-2.63001	-2.71047	-2.78815	-2.71869	-2.78054	-2.72629	-2.16644	-2.88781	-2.11921	-2.07958	-2.33791	-2.47526	-2.71314	-2.58128	-1.92282	-2.73255	-1.86436	-2.1515	-2.49431	-2.48841	-2.63156	-2.49378
-2.66517	-2.78598	-2.64765	-2.6968	-2.76697	-2.73534	-2.773	-2.74395	-2.02402	-2.919	-2.21777	-2.10667	-2.62144	-2.45181	-2.48076	-2.57105	-2.04791	-2.91584	-1.89285	-2.12739	-2.79025	-2.64087	-2.66009	-2.50723
-2.64602	-2.8146	-2.6324	-2.739	-2.78719	-2.7485	-2.77884	-2.71348	-2.13867	-3.13357	-2.05727	-2.15443	-2.87892	-2.49082	-2.54991	-2.55903	-2.10216	-2.8237	-1.96208	-2.23329	-2.68079	-2.48447	-2.62875	-2.5592
-2.67334	-2.82905	-2.65876	-2.69005	-2.78263	-2.73541	-2.80639	-2.72221	-2.05678	-2.8571	-1.73103	-2.23843	-2.69722	-2.62198	-2.50623	-2.46963	-2.14285	-2.64503	-2.10832	-2.10686	-2.47763	-2.49842	-2.60242	-2.52642
-2.67195	-2.81446	-2.6126	-2.68381	-2.816	-2.7264	-2.80516	-2.70511	-2.17156	-3.01019	-1.6592	-2.17552	-2.74312	-2.59063	-2.64026	-2.52228	-2.24775	-2.79872	-2.33446	-2.19917	-2.61812	-2.62507	-2.57316	-2.61317
-2.70148	-2.83398	-2.65124	-2.72095	-2.79514	-2.73298	-2.73339	-2.71712	-2.1198	-2.6449	-1.68622	-2.14437	-2.58023	-2.58121	-2.68586	-2.62306	-2.23803	-2.79606	-1.85263	-2.24399	-2.45185	-2.59282	-2.55998	-2.5614
-2.70274	-2.84357	-2.65638	-2.72137	-2.77113	-2.67889	-2.79434	-2.72614	-2.16015	-2.66052	-2.07068	-2.27391	-2.60719	-2.54789	-2.6678	-2.41973	-2.27571	-2.78411	-2.0833	-2.16739	-2.06672	-2.38674	-2.60248	-2.46289
-2.71582	-2.88383	-2.65664	-2.74151	-2.7518	-2.69146	-2.77655	-2.74527	-2.12963	-2.63599	-2.24845	-2.1773	-2.69177	-2.55505	-2.66062	-2.60388	-2.2171	-2.83407	-1.7649	-2.17855	-2.71329	-2.51743	-2.52709	-2.58716
-2.68617	-2.81671	-2.60855	-2.68981	-2.75861	-2.69714	-2.78037	-2.7748	-2.15086	-2.78035	-2.14639	-2.18366	-2.62385	-2.71317	-2.7181	-2.60822	-2.09277	-2.9677	-2.00216	-2.18558	-2.60598	-2.59049	-2.57797	-2.70499
-2.67424	-2.87723	-2.65403	-2.72885	-2.74233	-2.71796	-2.76728	-2.74934	-1.96845	-2.9994	-2.39116	-1.94269	-2.49267	-2.53278	-2.58566	-2.48696	-1.98466	-2.82554	-2.27137	-2.04706	-2.82119	-2.49887	-2.53987	-2.80378
-2.6905	-2.86336	-2.6614	-2.71944	-2.71422	-2.72718	-2.78417	-2.70752	-2.13191	-2.75811	-2.15576	-2.12004	-2.57844	-2.45007	-2.56026	-2.54152	-2.05239	-2.68554	-2.20744	-2.12386	-2.43011	-2.56251	-2.76408	-2.65797
-2.70495	-2.82947	-2.63249	-2.70563	-2.83587	-2.70993	-2.79628	-2.7183	-2.12477	-2.5947	-2.2989	-2.11079	-2.76938	-2.48067	-2.65414	-2.60212	-2.1088	-2.56923	-2.22824	-2.23504	-2.42072	-2.5696	-2.53225	-2.80774
-2.70548	-2.83834	-2.64062	-2.69779	-2.79499	-2.69397	-2.78581	-2.71856	-2.14781	-2.63149	-2.32504	-2.20881	-2.59669	-2.56605	-2.7866	-2.524	-2.08117	-2.80102	-2.18258	-2.068	-2.81926	-2.62872	-2.58371	-2.58991
-2.68045	-2.87252	-2.63395	-2.74922	-2.76538	-2.74182	-2.7931	-2.73025	-2.08351	-2.5788	-1.95775	-2.22368	-2.50824	-2.53916	-2.68706	-2.54158	-1.88514	-2.79847	-2.25653	-2.03552	-2.73399	-2.6469	-2.55696	-2.80373
-2.68342	-2.84017	-2.66687	-2.71055	-2.73277	-2.71221	-2.7552	-2.74417	-2.10646	-2.8316	-2.00003	-2.16697	-2.83695	-2.57775	-2.56821	-2.59219	-1.94922	-2.82926	-2.08063	-1.93119	-2.64957	-2.57223	-2.83741	-2.803
-2.68769	-2.85013	-2.68958	-2.70954	-2.7842	-2.72864	-2.75917	-2.72413	-2.14354	-2.54971	-1.99529	-2.10158	-2.58026	-2.60718	-2.70883	-2.49411	-2.04112	-2.89663	-2.117	-1.8092	-2.69247	-2.52032	-2.66316	-2.74982
-2.71774	-2.80078	-2.63768	-2.74636	-2.7621	-2.74948	-2.72668	-2.72756	-2.23583	-2.53797	-2.24104	-2.32279	-2.70195	-2.54612	-2.61945	-2.56614	-1.94953	-2.84928	-2.0139	-1.97147	-2.60878	-2.58356	-2.60043	-2.66806
-2.66594	-2.82674	-2.63106	-2.68662	-2.76478	-2.7415	-2.80457	-2.71963	-2.21324	-2.92746	-1.79326	-2.28032	-2.51206	-2.54866	-2.67566	-2.56391	-2.08534	-2.7243	-2.14956	-1.76903	-2.31999	-2.5624	-2.52766	-2.87638
-2.66997	-2.83191	-2.65123	-2.69617	-2.75908	-2.70718	-2.75303	-2.70889	-2.09433	-2.59533	-2.19816	-2.18965	-2.69513	-2.5389	-2.69941	-2.50181	-2.04339	-2.79742	-2.51404	-2.10935	-2.43369	-2.60471	-2.65793	-2.73164
-2.71531	-2.8382	-2.64825	-2.72161	-2.69227	-2.72563	-2.79507	-2.70209	-1.79542	-2.90145	-2.27816	-2.13959	-2.4692	-2.52434	-2.69634	-2.54956	-2.07129	-2.61707	-2.11438	-2.00457	-2.98204	-2.50091	-2.65649	-2.65404
-2.68216	-2.83465	-2.65507	-2.7174	-2.76555	-2.6965	-2.74776	-2.73375	-1.90797	-2.73957	-1.90011	-2.12716	-2.45332	-2.57961	-2.69392	-2.48642	-1.87634	-2.96096	-2.18603	-1.96375	-3.02966	-2.58241	-2.6012	-2.58163
-2.70951	-2.80485	-2.65251	-2.73317	-2.72872	-2.73517	-2.76332	-2.68971	-2.0501	-3.1038	-1.86124	-1.98904	-2.64085	-2.48497	-2.63594	-2.55288	-2.00513	-2.72608	-2.27142	-2.12874	-2.64826	-2.6029	-2.5594	-2.59929
-2.70837	-2.78577	-2.62919	-2.71882	-2.77563	-2.72381	-2.76904	-2.69601	-2.08979	-2.89607	-2.07857	-2.181	-2.61041	-2.54019	-2.63256	-2.55051	-2.01688	-2.82377	-2.03593	-2.18002	-2.58457	-2.49396	-2.6255	-2.52426
-2.70332	-2.86479	-2.62277	-2.68663	-2.79116	-2.72352	-2.75575	-2.6991	-2.10348	-2.83958	-2.10553	-2.27067	-2.44644	-2.53815	-2.58606	-2.55845	-1.96689	-2.97086	-2.30887	-2.26958	-2.63072	-2.52094	-2.58108	-2.50556
-2.69949	-2.81393	-2.66263	-2.69687	-2.74459	-2.72555	-2.76474	-2.72992	-2.12286	-2.81652	-1.97265	-2.26936	-2.69193	-2.54305	-2.64646	-2.48796	-1.83847	-2.93626	-2.18095	-2.16439	-2.85561	-2.49128	-2.57255	-2.57791
-2.64894	-2.86392	-2.62885	-2.73463	-2.75454	-2.72428	-2.71127	-2.70436	-2.2228	-3.04345	-2.16323	-2.40309	-2.76841	-2.57649	-2.66449	-2.63439	-2.02906	-2.69782	-1.98122	-2.28906	-2.4831	-2.57712	-2.52636	-2.70438
-2.65021	-2.79986	-2.64599	-2.76196	-2.78124	-2.69123	-2.76441	-2.72288	-2.17817	-3.06369	-1.99277	-2.27283	-2.53804	-2.48793	-2.74755	-2.48923	-1.98841	-2.70256	-1.99298	-2.277	-2.33671	-2.53473	-2.6367	-2.52809
-2.69261	-2.89271	-2.6542	-2.74376	-2.77211	-2.73353	-2.78082	-2.71785	-2.00714	-2.69626	-1.84057	-2.1089	-2.66165	-2.5076	-2.63976	-2.61157	-1.83866	-2.54069	-1.83444	-2.08401	-2.51239	-2.53435	-2.57743	-2.64584
-2.68219	-2.90566	-2.63332	-2.70967	-2.80748	-2.71827	-2.75779	-2.71509	-2.0596	-2.90453	-2.30535	-2.14351	-2.6876	-2.59915	-2.6843	-2.28612	-1.94221	-2.79248	-1.6881	-2.36475	-2.66335	-2.53409	-2.54136	-2.60668
-2.69181	-2.88323	-2.66117	-2.73887	-2.78872	-2.71179	-2.80195	-2.72583	-2.14503	-2.67314	-2.20686	-2.33583	-2.39392	-2.59334	-2.62819	-2.70547	-1.87937	-2.9106	-2.23514	-2.38366	-2.69819	-2.42621	-2.59914	-2.66683
-2.68279	-2.81119	-2.6644	-2.7125	-2.82911	-2.7094	-2.81324	-2.71387	-2.01541	-3.05777	-2.04617	-2.40821	-2.33898	-2.46811	-2.55527	-2.53323	-1.83168	-2.83913	-2.36042	-2.45163	-2.63606	-2.46403	-2.48897	-2.62265
-2.72871	-2.81876	-2.63902	-2.74609	-2.77569	-2.72963	-2.76694	-2.72794	-2.13145	-2.86259	-2.13192	-2.37435	-2.48402	-2.49282	-2.57401	-2.4975	-1.99203	-3.1631	-2.29935	-2.18021	-2.83759	-2.49232	-2.52636	-2.66465
-2.7005	-2.81462	-2.64195	-2.73094	-2.71043	-2.71556	-2.78906	-2.72606	-2.07887	-2.52091	-1.8719	-2.39281	-2.46963	-2.53371	-2.70755	-2.49028	-2.00302	-2.95623	-2.15583	-2.23725	-2.63118	-2.59415	-2.57664	-2.51612
-2.69958	-2.79948	-2.63252	-2.7488	-2.72218	-2.68287	-2.7771	-2.68839	-2.0363	-2.62134	-1.91385	-2.35333	-2.42459	-2.58602	-2.57421	-2.39827	-1.9831	-2.99248	-2.14229	-2.00616	-2.69864	-2.68886	-2.5169	-2.53148
-2.74144	-2.88198	-2.66548	-2.72979	-2.7585	-2.70957	-2.8284	-2.73522	-1.89711	-2.8327	-2.03086	-2.4359	-2.51511	-2.53077	-2.69874	-2.36971	-1.97104	-2.74052	-1.74283	-2.2925	-2.59098	-2.55028	-2.53049	-2.5144
-2.70006	-2.8522	-2.68084	-2.73569	-2.68492	-2.70409	-2.8082	-2.69504	-1.97914	-2.6956	-2.10835	-2.33787	-2.60816	-2.58005	-2.72945	-2.44016	-1.95662	-2.94463	-2.07752	-2.08454	-2.45714	-2.58708	-2.57727	-2.44332
-2.69839	-2.8229	-2.64571	-2.71036	-2.75335	-2.73934	-2.7543	-2.70079	-1.87278	-2.64851	-2.33274	-2.28716	-2.3766	-2.69269	-2.65894	-2.4896	-2.07077	-2.71258	-2.25088	-2.04107	-2.78612	-2.38392	-2.46016	-2.5542
-2.69725	-2.80779	-2.64982	-2.71453	-2.7456	-2.72059	-2.80664	-2.71798	-2.09415	-2.68843	-2.1288	-2.2577	-2.79982	-2.52994	-2.64643	-2.59687	-2.034	-2.68733	-2.24254	-1.86449	-2.51079	-2.60249	-2.59853	-2.63897
-2.70856	-2.83654	-2.61221	-2.71423	-2.82889	-2.7149	-2.76345	-2.75408	-2.03694	-2.84344	-2.05776	-2.29998	-2.49008	-2.58521	-2.71613	-2.48383	-2.03302	-2.66007	-2.41273	-2.25474	-2.4277	-2.55544	-2.63973	-2.55725
-2.71102	-2.81788	-2.66653	-2.71981	-2.75595	-2.7113	-2.80675	-2.72306	-2.05868	-2.49012	-2.32992	-2.27824	-2.77641	-2.42065	-2.50185	-2.46335	-1.85274	-2.89368	-1.72563	-2.24698	-2.74151	-2.4741	-2.57816	-2.5196
-2.71691	-2.85936	-2.64471	-2.70112	-2.77028	-2.70473	-2.78676	-2.77333	-2.00383	-2.78315	-2.01571	-2.33256	-2.54225	-2.56242	-2.51541	-2.53163	-1.96215	-2.90815	-2.16129	-2.09017	-2.95394	-2.43796	-2.59956	-2.48824
-2.69875	-2.81526	-2.65124	-2.6992	-2.74925	-2.69136	-2.79887	-2.68905	-2.14939	-2.7474	-1.9567	-2.35707	-2.43823	-2.62235	-2.59112	-2.4806	-2.1489	-2.55404	-2.42227	-2.16296	-2.69905	-2.36226	-2.59281	-2.70371
-2.69358	-2.83833	-2.61464	-2.71027	-2.79525	-2.71556	-2.80315	-2.74865	-2.19308	-2.41091	-1.7084	-2.16155	-2.43008	-2.48803	-2.73154	-2.47821	-2.01124	-2.65251	-2.60533	-2.21939	-2.80468	-2.42116	-2.61794	-2.65528
-2.67945	-2.83078	-2.59179	-2.73314	-2.7733	-2.71519	-2.76732	-2.75655	-2.11008	-2.75857	-2.0291	-2.10628	-2.51727	-2.57043	-2.51579	-2.49929	-1.96105	-2.85791	-2.24891	-2.2487	-2.69363	-2.37365	-2.548	-2.7128
-2.67785	-2.76269	-2.60894	-2.7039	-2.73892	-2.73717	-2.78402	-2.74666	-2.09915	-2.66143	-1.64976	-2.10931	-2.45699	-2.4392	-2.55011	-2.5319	-2.21844	-2.70009	-2.27328	-2.17766	-2.47663	-2.37644	-2.62726	-2.75976
-2.72264	-2.86282	-2.61532	-2.66667	-2.74865	-2.71655	-2.78486	-2.72212	-2.08371	-2.80208	-1.84786	-2.30749	-2.42561	-2.46841	-2.54836	-2.61465	-2.03079	-2.7684	-2.28347	-2.28827	-2.29989	-2.35735	-2.5941	-2.78057
-2.68497	-2.82354	-2.60584	-2.69673	-2.81145	-2.69593	-2.7747	-2.73755	-2.13671	-2.59876	-1.67683	-2.30157	-2.66368	-2.53669	-2.59882	-2.56369	-2.08391	-2.71585	-2.0701	-2.1596	-2.40835	-2.48661	-2.72828	-2.58722
-2.71938	-2.87441	-2.61297	-2.67013	-2.76396	-2.72959	-2.79868	-2.71895	-2.00406	-2.66913	-1.75096	-2.2435	-2.60935	-2.5681	-2.57259	-2.61319	-2.0011	-2.60903	-2.15239	-2.33201	-2.49581	-2.48246	-2.5779	-2.53611
-2.71364	-2.83234	-2.65079	-2.72162	-2.75212	-2.72334	-2.776	-2.76473	-2.10992	-2.82694	-1.61219	-2.23315	-2.78	-2.53509	-2.75981	-2.50477	-2.15502	-2.82586	-2.09397	-2.17668	-2.78156	-2.41123	-2.64836	-2.54731
-2.69297	-2.87475	-2.65658	-2.72958	-2.75459	-2.72549	-2.8025	-2.75134	-2.09525	-2.72931	-1.94483	-2.06323	-2.47646	-2.65467	-2.57662	-2.51592	-2.17117	-2.79692	-2.22243	-2.19039	-2.6597	-2.40895	-2.65715	-2.40509
-2.68963	-2.81763	-2.65812	-2.69801	-2.82836	-2.69432	-2.79093	-2.71688	-2.00864	-2.54447	-2.26853	-2.09501	-2.48425	-2.51565	-2.69573	-2.37002	-2.05664	-2.85461	-2.05698	-2.24552	-2.47411	-2.39107	-2.68995	-2.68656
-2.67982	-2.79286	-2.6678	-2.73382	-2.80723	-2.72051	-2.7814	-2.7232	-2.00033	-2.51165	-2.17874	-2.16179	-2.8198	-2.55557	-2.55623	-2.50142	-2.17027	-2.76029	-1.73692	-2.36029	-2.55817	-2.51976	-2.6077	-2.55749
-2.6583	-2.80964	-2.63326	-2.68727	-2.84199	-2.71057	-2.77237	-2.68333	-2.0353	-2.89445	-2.26072	-2.18966	-2.53807	-2.43066	-2.60567	-2.53321	-2.06532	-2.70921	-1.94373	-2.13866	-2.62951	-2.51137	-2.59242	-2.5285
-2.66687	-2.83044	-2.62673	-2.72223	-2.80958	-2.72299	-2.77749	-2.75813	-2.018	-2.88459	-2.18773	-2.03176	-2.61352	-2.49947	-2.68399	-2.48086	-2.02566	-2.69177	-2.20843	-2.4759	-2.60054	-2.59093	-2.62421	-2.56896
-2.69259	-2.81097	-2.66069	-2.67503	-2.79051	-2.73919	-2.79087	-2.75121	-2.1722	-2.78606	-2.2092	-2.00334	-2.83131	-2.5751	-2.66505	-2.47732	-2.21255	-2.52061	-1.80904	-2.23289	-2.50097	-2.3896	-2.51515	-2.52262
-2.69549	-2.79635	-2.6441	-2.72053	-2.76638	-2.73924	-2.72872	-2.74466	-2.10542	-3.06596	-2.03325	-2.19695	-2.51124	-2.44966	-2.60407	-2.47815	-2.08163	-2.72782	-2.05207	-2.25364	-2.69755	-2.55517	-2.4915	-2.53496
-2.69783	-2.84055	-2.64148	-2.72611	-2.7745	-2.73678	-2.79002	-2.74155	-2.22892	-2.66818	-2.16856	-2.24313	-2.62684	-2.53249	-2.63513	-2.52243	-2.04457	-2.60838	-2.13153	-2.18513	-2.68401	-2.46819	-2.63424	-2.4986
-2.70798	-2.82136	-2.68737	-2.73803	-2.81014	-2.74639	-2.77662	-2.7133	-2.06986	-2.87384	-1.82321	-2.19258	-2.63783	-2.56977	-2.58226	-2.52687	-2.03525	-2.58234	-1.9717	-2.21056	-2.40783	-2.53995	-2.47944	-2.65429
-2.69186	-2.79929	-2.60817	-2.69806	-2.74338	-2.76682	-2.75244	-2.7355	-2.29344	-2.76951	-1.93789	-2.22018	-2.55536	-2.59408	-2.56902	-2.50639	-2.06781	-2.69615	-1.99616	-2.08385	-2.54436	-2.51558	-2.26327	-2.70673
-2.67353	-2.82499	-2.65356	-2.73048	-2.7711	-2.75235	-2.75142	-2.74601	-2.26142	-2.6429	-2.14976	-1.91456	-2.64065	-2.47941	-2.61434	-2.54926	-2.06588	-2.62137	-2.39944	-2.14367	-2.60592	-2.54359	-2.49825	-2.70576
-2.71499	-2.85387	-2.65825	-2.73482	-2.7865	-2.7571	-2.74069	-2.74083	-2.13105	-2.59914	-1.77587	-1.89769	-2.43652	-2.51083	-2.49934	-2.59037	-2.09528	-2.79369	-2.22752	-1.93811	-2.50526	-2.42944	-2.59054	-2.66985
-2.6696	-2.78349	-2.69272	-2.72433	-2.79742	-2.74007	-2.71646	-2.75463	-2.16077	-2.45672	-2.24758	-2.04034	-2.66148	-2.636	-2.65267	-2.61076	-2.03755	-2.69734	-2.00043	-2.17002	-2.65726	-2.50433	-2.62136	-2.49937
-2.71649	-2.80859	-2.63381	-2.71742	-2.79712	-2.70683	-2.8153	-2.76845	-2.19994	-2.74342	-2.01518	-2.08752	-2.45024	-2.49226	-2.53774	-2.52187	-2.04776	-2.81658	-2.13647	-2.17701	-2.78926	-2.58261	-2.68018	-2.54412
-2.67568	-2.83989	-2.66257	-2.72513	-2.81958	-2.73878	-2.81063	-2.72314	-2.07783	-2.74692	-2.29724	-2.17994	-2.53428	-2.56196	-2.69608	-2.47469	-2.0583	-2.70566	-1.89032	-2.21493	-2.81798	-2.55567	-2.59308	-2.68484
-2.67232	-2.86283	-2.64572	-2.70317	-2.82667	-2.76148	-2.79189	-2.72524	-2.05608	-2.5154	-2.36388	-2.22191	-2.71241	-2.65517	-2.60973	-2.59319	-1.97162	-2.86898	-2.2328	-2.20471	-2.51679	-2.53831	-2.51616	-2.51792
-2.65129	-2.81198	-2.6297	-2.72219	-2.77341	-2.729	-2.77774	-2.72396	-2.06746	-2.64892	-2.11583	-2.17311	-2.71984	-2.52233	-2.54845	-2.53535	-2.04428	-3.00554	-2.02204	-2.27403	-2.59849	-2.56824	-2.7499	-2.584
-2.65843	-2.89491	-2.6426	-2.70636	-2.80504	-2.73938	-2.78419	-2.71638	-2.09905	-2.71914	-1.97619	-2.18541	-2.33548	-2.52332	-2.76423	-2.47198	-2.03061	-3.02404	-2.17539	-2.15617	-2.66528	-2.59372	-2.54275	-2.60554
-2.6781	-2.82608	-2.60131	-2.72694	-2.72854	-2.72177	-2.81651	-2.73341	-2.03014	-2.8024	-2.32693	-2.15762	-2.58341	-2.62631	-2.72282	-2.52494	-2.14923	-2.82004	-2.05807	-2.04996	-2.6144	-2.55288	-2.65317	-2.70742
-2.65304	-2.79989	-2.63302	-2.74676	-2.78658	-2.72305	-2.79282	-2.72847	-2.00658	-2.73033	-1.66052	-2.34887	-2.88495	-2.42428	-2.71546	-2.54299	-2.15811	-2.69403	-2.05651	-1.97372	-2.88023	-2.58168	-2.71361	-2.78134
-2.65366	-2.80922	-2.63477	-2.72775	-2.80683	-2.72717	-2.84848	-2.71763	-2.05078	-2.54356	-2.22285	-2.31171	-2.7979	-2.42143	-2.61941	-2.56469	-2.2249	-2.8288	-2.17653	-2.15884	-2.3794	-2.54711	-2.52278	-2.76159
-2.67078	-2.8545	-2.65257	-2.71742	-2.782	-2.75283	-2.80085	-2.73348	-1.91577	-2.8032	-2.24543	-2.12081	-2.54234	-2.52572	-2.7123	-2.51769	-2.15553	-2.61392	-2.19122	-1.90605	-2.44405	-2.53893	-2.60884	-2.79646
-2.64862	-2.79903	-2.66038	-2.69606	-2.76816	-2.7251	-2.79123	-2.71431	-2.00462	-2.84674	-2.25717	-2.22362	-2.93817	-2.57804	-2.69675	-2.53109	-2.0245	-2.59434	-2.27844	-2.12005	-2.56224	-2.57701	-2.41074	-2.70359
-2.62545	-2.78622	-2.65884	-2.75631	-2.75835	-2.73991	-2.79265	-2.70097	-1.95389	-2.70692	-2.35476	-2.28832	-2.53637	-2.57361	-2.64357	-2.54218	-1.90462	-2.59109	-2.03709	-2.2122	-3.00715	-2.46476	-2.66114	-2.87753
-2.66361	-2.80607	-2.66694	-2.7168	-2.84454	-2.71374	-2.79851	-2.73595	-2.01702	-2.8264	-2.19337	-2.31143	-2.9056	-2.59905	-2.65975	-2.49118	-2.09698	-2.82871	-2.17447	-2.06452	-2.54627	-2.49587	-2.61329	-2.57839
-2.67484	-2.76954	-2.63894	-2.72478	-2.7783	-2.75669	-2.82902	-2.7504	-2.02503	-2.6458	-2.3296	-2.17603	-2.5168	-2.47549	-2.61358	-2.52159	-2.1056	-2.88518	-2.09183	-2.30113	-2.54043	-2.49167	-2.66209	-2.58959
-2.66215	-2.85369	-2.62877	-2.72188	-2.74535	-2.73276	-2.82025	-2.77746	-2.04308	-2.67424	-2.29811	-2.15249	-2.41027	-2.50756	-2.6498	-2.50889	-2.17097	-2.69271	-2.30386	-2.36892	-2.54701	-2.62449	-2.57198	-2.5541
-2.65475	-2.85077	-2.65726	-2.70411	-2.78373	-2.71585	-2.77611	-2.75936	-2.06408	-2.63392	-2.09403	-2.22694	-2.62183	-2.4544	-2.6165	-2.45413	-2.11073	-2.928	-2.32361	-2.29819	-2.56546	-2.48327	-2.57705	-2.57053
-2.70096	-2.87537	-2.65467	-2.73572	-2.84217	-2.72922	-2.80784	-2.77484	-2.12829	-3.06014	-2.08518	-2.22878	-2.80916	-2.51115	-2.64705	-2.42209	-2.16749	-2.88198	-2.2629	-2.29391	-2.58926	-2.78898	-2.45968	-2.51829
-2.66121	-2.86063	-2.68048	-2.751	-2.78114	-2.71359	-2.79107	-2.74455	-2.16792	-2.85945	-2.16504	-2.25596	-2.65791	-2.55532	-2.716	-2.41156	-2.17483	-2.56765	-2.30973	-2.25627	-2.26546	-2.48495	-2.66282	-2.68688
-2.67527	-2.83451	-2.65374	-2.69295	-2.76676	-2.74478	-2.76379	-2.74779	-2.04355	-2.89685	-2.1361	-2.19774	-2.70693	-2.52437	-2.71909	-2.46318	-2.06705	-2.8413	-2.19299	-2.15702	-2.4689	-2.47684	-2.55142	-2.55035
-2.65168	-2.88026	-2.63042	-2.68374	-2.71111	-2.72713	-2.76256	-2.7579	-2.13285	-2.55033	-2.38646	-2.22102	-2.86576	-2.56779	-2.74188	-2.44179	-2.16602	-2.9449	-2.32494	-2.30452	-2.35092	-2.59967	-2.59513	-2.67068
-2.66431	-2.81891	-2.65321	-2.68339	-2.80774	-2.7462	-2.76993	-2.75739	-2.1636	-2.83333	-1.86286	-2.0882	-2.54403	-2.5774	-2.5276	-2.5758	-2.08589	-2.88422	-2.22845	-2.26628	-2.60631	-2.59156	-2.48132	-2.56507
-2.64511	-2.83243	-2.63813	-2.72327	-2.7803	-2.71872	-2.74664	-2.76077	-2.14733	-2.82416	-1.88398	-2.17448	-2.53533	-2.58014	-2.54743	-2.61319	-2.00912	-2.82314	-1.82157	-2.28746	-2.55809	-2.46971	-2.37798	-2.64716
-2.69907	-2.8079	-2.62597	-2.74052	-2.79147	-2.69966	-2.77188	-2.73614	-2.1635	-2.74026	-1.95457	-2.14053	-2.75445	-2.57094	-2.70905	-2.55014	-2.1307	-2.62167	-2.38999	-2.34006	-2.4236	-2.53758	-2.63485	-2.55731
-2.70339	-2.85344	-2.64053	-2.72426	-2.77611	-2.7008	-2.80278	-2.76766	-1.99085	-2.70001	-2.2992	-2.21497	-3.22259	-2.43298	-2.68146	-2.52728	-2.17343	-2.92137	-2.31092	-2.29168	-2.68083	-2.52179	-2.6896	-2.65779
-2.6861	-2.82845	-2.64052	-2.70953	-2.74782	-2.71479	-2.7846	-2.77369	-1.88992	-2.81991	-2.20619	-2.09737	-2.51044	-2.54857	-2.66586	-2.62704	-2.09789	-2.76778	-2.20791	-2.14891	-2.60507	-2.58647	-2.46293	-2.45461
-2.68317	-2.79803	-2.66556	-2.72023	-2.80736	-2.7377	-2.78016	-2.78681	-1.9877	-2.90265	-2.00809	-2.07747	-2.64298	-2.46678	-2.57842	-2.46561	-2.17692	-2.77639	-2.49861	-2.13473	-2.45679	-2.55889	-2.6599	-2.51917
-2.6649	-2.86915	-2.66401	-2.72518	-2.8094	-2.70809	-2.77968	-2.7657	-2.1025	-2.76348	-2.09748	-2.07477	-2.41356	-2.41068	-2.49921	-2.56213	-2.06309	-2.74358	-2.26007	-2.28013	-2.49737	-2.46985	-2.49813	-2.57835
-2.68553	-2.8532	-2.6565	-2.72725	-2.74566	-2.72466	-2.78118	-2.75506	-2.0466	-2.80656	-2.23816	-2.15118	-2.61086	-2.40708	-2.73535	-2.54121	-2.1328	-2.79805	-2.27888	-2.36177	-2.68699	-2.59434	-2.67492	-2.71985
-2.68984	-2.86221	-2.64643	-2.75622	-2.75765	-2.71678	-2.75251	-2.76589	-1.98197	-2.47643	-2.09656	-2.27211	-2.68233	-2.5569	-2.74506	-2.60237	-2.09876	-2.66306	-2.06467	-2.27414	-2.53569	-2.5883	-2.62223	-2.5794
-2.68804	-2.81191	-2.65868	-2.72426	-2.78458	-2.72102	-2.75502	-2.774	-2.06558	-2.49859	-1.70163	-2.15177	-2.50578	-2.52067	-2.65835	-2.67312	-2.02825	-2.82878	-2.11262	-2.33911	-2.35433	-2.49513	-2.64865	-2.45249
-2.66477	-2.79185	-2.65127	-2.72009	-2.82068	-2.72489	-2.80629	-2.76159	-2.04922	-2.61886	-1.87822	-2.16883	-2.45701	-2.51443	-2.66711	-2.5301	-2.03783	-2.65223	-2.14438	-2.33372	-2.42771	-2.62191	-2.56521	-2.44432
-2.66653	-2.86844	-2.64419	-2.75066	-2.75949	-2.75211	-2.78167	-2.7487	-2.16179	-2.88063	-1.94563	-2.24704	-2.53879	-2.47596	-2.60562	-2.56936	-2.01681	-2.62358	-2.22584	-2.28417	-2.81734	-2.54657	-2.63769	-2.60765
-2.67433	-2.83485	-2.63529	-2.76069	-2.72379	-2.71653	-2.8238	-2.73961	-2.08871	-2.91711	-2.10768	-2.24312	-2.44707	-2.57973	-2.62526	-2.48966	-2.07268	-2.55677	-1.99899	-2.20501	-2.64711	-2.5062	-2.67765	-2.48792
-2.67398	-2.81207	-2.65894	-2.73189	-2.75089	-2.71408	-2.79586	-2.73938	-2.19706	-2.78926	-2.20027	-2.22967	-2.60334	-2.59498	-2.65639	-2.4838	-1.9887	-2.57651	-2.26863	-2.36822	-2.71309	-2.49127	-2.57175	-2.65504
-2.65803	-2.85224	-2.66503	-2.73399	-2.75214	-2.7247	-2.78503	-2.76703	-2.10307	-3.24006	-2.29664	-2.18275	-2.55225	-2.5225	-2.51616	-2.45425	-2.07346	-2.50297	-2.08375	-2.49294	-2.70374	-2.64298	-2.64441	-2.54738
-2.68714	-2.83585	-2.66046	-2.72752	-2.80941	-2.71625	-2.75346	-2.78215	-2.09554	-2.95988	-2.20999	-2.2848	-2.44189	-2.51812	-2.51478	-2.45418	-2.1008	-2.49713	-2.01553	-2.09703	-2.82968	-2.54259	-2.64499	-2.61877
-2.65052	-2.84864	-2.67958	-2.70483	-2.758	-2.75835	-2.82955	-2.78936	-2.12302	-2.88486	-1.84094	-2.11125	-2.04505	-2.5401	-2.60786	-2.55639	-1.99383	-2.62224	-2.29235	-1.99371	-2.54062	-2.6314	-2.59529	-2.55614
-2.64249	-2.80819	-2.66967	-2.68685	-2.7759	-2.74255	-2.83969	-2.76243	-2.18157	-2.95164	-1.9679	-2.18468	-2.31292	-2.49646	-2.57033	-2.54364	-1.98618	-2.72361	-1.97897	-1.92293	-2.56076	-2.56436	-2.72146	-2.60018
-2.6835	-2.82013	-2.67219	-2.71253	-2.78487	-2.73865	-2.7596	-2.72591	-1.96628	-2.99867	-2.09276	-2.23379	-2.43238	-2.61998	-2.64395	-2.5269	-2.13304	-2.64717	-2.02739	-2.11782	-2.59923	-2.60532	-2.62814	-2.56994
-2.66226	-2.80726	-2.67448	-2.71299	-2.7969	-2.75148	-2.80151	-2.76565	-1.97481	-2.65685	-2.19062	-2.25091	-2.37699	-2.59749	-2.56431	-2.51198	-2.07661	-2.46602	-2.09209	-2.25487	-2.59654	-2.60177	-2.57091	-2.8754
-2.67736	-2.83926	-2.66337	-2.73302	-2.80633	-2.73144	-2.839	-2.75986	-2.06675	-2.85362	-2.1558	-2.23762	-2.069	-2.58255	-2.57554	-2.48456	-1.98149	-2.50807	-2.28583	-2.2659	-2.70262	-2.48948	-2.66229	-2.76147
-2.71082	-2.79551	-2.67776	-2.71894	-2.80934	-2.74541	-2.77971	-2.73749	-2.07589	-2.67605	-1.8226	-2.13952	-2.39786	-2.50839	-2.76266	-2.62367	-1.97757	-2.7101	-2.13324	-2.04043	-2.57385	-2.54973	-2.53744	-2.49659
-2.66289	-2.8082	-2.62736	-2.70217	-2.76827	-2.73832	-2.8101	-2.746	-1.9907	-2.50258	-1.95446	-2.09325	-2.65184	-2.48484	-2.66901	-2.66588	-1.80705	-2.70635	-2.10222	-2.01252	-2.78825	-2.52457	-2.59441	-2.56535
-2.64345	-2.84894	-2.65738	-2.70059	-2.81691	-2.71186	-2.7787	-2.7344	-1.9469	-2.5586	-2.18558	-2.07879	-2.43246	-2.54161	-2.72092	-2.53511	-2.08506	-1.98682	-2.13234	-2.13978	-2.62495	-2.45131	-2.51533	-2.53932
-2.64808	-2.73651	-2.61786	-2.69354	-2.73622	-2.72353	-2.79595	-2.76343	-2.05406	-2.98792	-2.26165	-2.15092	-2.5474	-2.56376	-2.66665	-2.48773	-1.95592	-2.42829	-2.386	-2.04768	-2.64609	-2.37316	-2.53136	-2.62174
-2.65008	-2.77073	-2.64572	-2.71512	-2.7644	-2.697	-2.74794	-2.75216	-2.11667	-2.83509	-1.73877	-2.35233	-2.56005	-2.54094	-2.59084	-2.46828	-2.00173	-2.92837	-2.22938	-2.25158	-2.55484	-2.56622	-2.54116	-2.72169
-2.66412	-2.83062	-2.63004	-2.71697	-2.77879	-2.70015	-2.77836	-2.73738	-2.01258	-2.64567	-1.86074	-2.40121	-2.57128	-2.5563	-2.81066	-2.58998	-1.90352	-2.65599	-2.16845	-2.32901	-2.36875	-2.54997	-2.62922	-2.77857
-2.6636	-2.83928	-2.65501	-2.72228	-2.77753	-2.70106	-2.79974	-2.75172	-2.10431	-2.65068	-2.37569	-2.12581	-2.62152	-2.62709	-2.61143	-2.55633	-2.06099	-2.68142	-2.17612	-2.42969	-2.65257	-2.58666	-2.59629	-2.63441
-2.70392	-2.84829	-2.67433	-2.70037	-2.77837	-2.72598	-2.78615	-2.75518	-2.15257	-2.95875	-1.87346	-2.30697	-2.62028	-2.57189	-2.68588	-2.5451	-1.91036	-2.96643	-2.00495	-2.35018	-2.64697	-2.58703	-2.61737	-2.72413
-2.69259	-2.84138	-2.6695	-2.7241	-2.82999	-2.72677	-2.78089	-2.75767	-1.95717	-3.16429	-1.92844	-2.27437	-2.50267	-2.64434	-2.75455	-2.57422	-1.98023	-2.81511	-1.8436	-2.38291	-2.646	-2.51292	-2.62511	-2.61634
-2.67254	-2.84373	-2.66626	-2.69679	-2.75886	-2.7084	-2.72395	-2.751	-2.05417	-2.83694	-1.93053	-2.22744	-2.62837	-2.44626	-2.6481	-2.58471	-1.92927	-2.69772	-2.10695	-2.33488	-2.8203	-2.46082	-2.70093	-2.63673
-2.71125	-2.85092	-2.65451	-2.70836	-2.75091	-2.70383	-2.77315	-2.75964	-2.16367	-2.76426	-2.36778	-2.13224	-2.58909	-2.61706	-2.52981	-2.56005	-1.95951	-2.62579	-2.13501	-2.23449	-2.74723	-2.42485	-2.60358	-2.44109
-2.68237	-2.84679	-2.62714	-2.6964	-2.79318	-2.73225	-2.81725	-2.76235	-2.13933	-3.13814	-2.08102	-2.14787	-2.73417	-2.50003	-2.58805	-2.53949	-2.0971	-2.68708	-2.28171	-2.40254	-2.48152	-2.40551	-2.65946	-2.50637
-2.68841	-2.87165	-2.66323	-2.73843	-2.81314	-2.75629	-2.77594	-2.76417	-2.0749	-2.74336	-1.34687	-2.15979	-2.62633	-2.67177	-2.61976	-2.56361	-2.13079	-2.63728	-2.5042	-2.29259	-2.73425	-2.6407	-2.66657	-2.50435
-2.66347	-2.83664	-2.64952	-2.70909	-2.82193	-2.71215	-2.78101	-2.73186	-2.18172	-2.85037	-1.7064	-2.19798	-2.64782	-2.57968	-2.61389	-2.63908	-2.04856	-2.72043	-2.18389	-2.38557	-2.65472	-2.49841	-2.51971	-2.47144
-2.6971	-2.83387	-2.6181	-2.72391	-2.85251	-2.73922	-2.77206	-2.71736	-2.17478	-2.79227	-1.5561	-2.22066	-2.6031	-2.5121	-2.63153	-2.57087	-2.13432	-2.66131	-2.29413	-2.49699	-2.49299	-2.46267	-2.53689	-2.58095
-2.67993	-2.86952	-2.66993	-2.72118	-2.80456	-2.73181	-2.75974	-2.7345	-2.0865	-2.73383	-1.7792	-2.28698	-2.84893	-2.55155	-2.46534	-2.50448	-2.12106	-2.73721	-2.15802	-2.40772	-2.36353	-2.42518	-2.59598	-2.50634
-2.64979	-2.8738	-2.666	-2.74288	-2.7685	-2.76558	-2.78856	-2.728	-1.90494	-2.95287	-1.7142	-2.2094	-2.62303	-2.38597	-2.52683	-2.5197	-2.09016	-2.73427	-2.36573	-2.26573	-2.88711	-2.48683	-2.65107	-2.44642
-2.64386	-2.81674	-2.67971	-2.6763	-2.69261	-2.75081	-2.76357	-2.7317	-2.02569	-2.83105	-1.84687	-2.23216	-2.71729	-2.55769	-2.57873	-2.39146	-1.99034	-2.75214	-2.37227	-2.30735	-2.81232	-2.5874	-2.5824	-2.59676
-2.63531	-2.85128	-2.64959	-2.69181	-2.80869	-2.7451	-2.77934	-2.70872	-1.90984	-2.95025	-2.2048	-2.38857	-3.09169	-2.4961	-2.54317	-2.42444	-2.04587	-2.55575	-2.35576	-2.25087	-2.23566	-2.5241	-2.57686	-2.66491
-2.65496	-2.78627	-2.64735	-2.71491	-2.74412	-2.73478	-2.7632	-2.73332	-2.04054	-2.46652	-2.04253	-2.08353	-2.02571	-2.5219	-2.52457	-2.51242	-2.11788	-2.55642	-2.41437	-2.20373	-2.63805	-2.47978	-2.62374	-2.61349
-2.66891	-2.84641	-2.66712	-2.74102	-2.76687	-2.72922	-2.77643	-2.72479	-1.99413	-2.45773	-2.16691	-2.16661	-2.39773	-2.54237	-2.4319	-2.54292	-2.15983	-2.92383	-2.38199	-2.18158	-2.81487	-2.58449	-2.63036	-2.91
-2.64522	-2.82476	-2.61688	-2.74941	-2.76124	-2.72135	-2.75721	-2.71118	-2.05532	-2.71524	-2.32177	-2.2347	-2.19536	-2.55028	-2.58295	-2.56717	-2.1763	-2.89534	-2.47701	-2.23973	-2.70528	-2.65273	-2.60887	-2.77178
-2.66262	-2.84196	-2.62221	-2.71907	-2.79226	-2.73381	-2.8047	-2.70954	-2.03277	-2.50862	-2.43724	-2.3779	-2.26957	-2.46959	-2.55562	-2.48067	-2.19812	-2.85721	-2.23675	-2.34001	-2.52291	-2.61068	-2.57945	-2.86293
-2.67018	-2.78726	-2.63629	-2.74675	-2.77632	-2.71988	-2.7833	-2.71203	-2.04514	-2.65971	-2.41509	-2.22597	-2.59032	-2.53694	-2.60642	-2.5782	-2.16129	-2.66667	-2.04548	-2.16965	-2.57259	-2.43552	-2.55624	-2.61836
-2.69544	-2.84686	-2.65043	-2.68497	-2.82561	-2.73659	-2.79422	-2.70787	-2.01698	-2.5798	-2.50847	-2.25881	-2.44978	-2.55235	-2.58289	-2.51258	-2.13596	-2.80628	-1.91738	-2.30037	-2.42661	-2.39801	-2.58778	-2.53652
-2.67323	-2.79964	-2.65461	-2.70453	-2.7564	-2.69712	-2.75387	-2.70547	-2.06725	-2.76811	-1.99196	-2.19088	-2.62206	-2.58906	-2.60403	-2.5054	-2.17242	-2.59761	-1.81996	-2.48429	-2.71846	-2.48119	-2.56441	-2.50864
-2.65832	-2.87904	-2.64799	-2.7218	-2.77082	-2.7507	-2.73828	-2.72407	-2.05946	-2.41408	-2.25719	-2.28053	-2.52036	-2.528	-2.63678	-2.37411	-1.98121	-2.75536	-1.8004	-2.39266	-2.59361	-2.48366	-2.58523	-2.61434
-2.65082	-2.84869	-2.5968	-2.74013	-2.84933	-2.68307	-2.8055	-2.72646	-1.8655	-2.39191	-2.15896	-2.49105	-2.70002	-2.51257	-2.71345	-2.57423	-2.05998	-2.69207	-1.89102	-2.17345	-2.61045	-2.57842	-2.5934	-2.61957
-2.67082	-2.84285	-2.63832	-2.71782	-2.78857	-2.7478	-2.79875	-2.71082	-2.18271	-2.72448	-2.12375	-2.19116	-2.52935	-2.53411	-2.59947	-2.52132	-2.02192	-2.82258	-1.88172	-2.23943	-2.56044	-2.51541	-2.64481	-2.43462
-2.61931	-2.82716	-2.6458	-2.74209	-2.76715	-2.7138	-2.77436	-2.71341	-1.95602	-2.70458	-2.12782	-1.86769	-2.54395	-2.6129	-2.51682	-2.55238	-1.99858	-2.65123	-2.16864	-2.25259	-2.29155	-2.46647	-2.6355	-2.80215
-2.65718	-2.84505	-2.6551	-2.76711	-2.80835	-2.74921	-2.76818	-2.71251	-1.93974	-2.84276	-2.20357	-1.90805	-2.61828	-2.49569	-2.63971	-2.45686	-1.99755	-2.82713	-2.51481	-2.27698	-2.55063	-2.60816	-2.61846	-2.76382
-2.65236	-2.84566	-2.64168	-2.71574	-2.7735	-2.74193	-2.76896	-2.69176	-2.05683	-2.75228	-2.22516	-1.8063	-2.48675	-2.55511	-2.7149	-2.49123	-2.0136	-2.76197	-2.39216	-2.23595	-2.54533	-2.57418	-2.62803	-2.8839
-2.65826	-2.75971	-2.62658	-2.75911	-2.75512	-2.77612	-2.749	-2.72393	-2.01469	-2.51215	-2.18347	-1.90149	-2.35127	-2.53628	-2.66232	-2.48529	-2.08442	-2.58515	-2.3629	-2.27911	-2.71263	-2.6254	-2.69592	-2.84657
-2.65708	-2.81775	-2.65217	-2.71433	-2.76964	-2.75499	-2.78115	-2.73165	-2.07028	-2.45742	-2.19614	-1.87519	-2.28296	-2.48199	-2.56154	-2.50191	-2.11664	-3.01617	-2.48061	-2.18772	-2.56987	-2.57483	-2.53096	-2.58539
-2.65395	-2.88852	-2.63778	-2.73393	-2.79609	-2.74955	-2.76002	-2.74421	-2.17712	-2.66891	-2.03706	-2.31719	-2.54855	-2.51015	-2.58319	-2.63347	-1.97865	-2.80554	-2.24444	-2.42773	-2.60123	-2.53105	-2.61356	-2.79901
-2.67648	-2.8683	-2.66682	-2.73223	-2.82684	-2.7409	-2.76122	-2.71816	-2.06339	-2.60078	-2.23739	-2.41382	-2.39017	-2.58975	-2.65343	-2.58438	-2.13954	-2.43167	-2.40082	-2.1739	-2.28076	-2.52564	-2.50607	-2.86087
-2.68713	-2.83135	-2.64236	-2.71442	-2.7635	-2.70872	-2.72903	-2.70664	-2.0877	-2.49022	-1.88758	-2.11889	-2.41741	-2.48512	-2.65296	-2.56587	-2.13456	-2.82499	-2.3769	-2.33359	-2.61467	-2.57072	-2.49544	-2.62581
-2.69621	-2.80208	-2.65335	-2.70963	-2.80991	-2.72645	-2.74761	-2.68191	-2.02856	-2.44586	-2.20999	-2.16109	-2.4605	-2.55317	-2.63339	-2.49288	-2.04075	-2.77156	-2.28949	-2.26734	-2.7182	-2.49622	-2.49779	-2.67708
-2.67842	-2.89168	-2.66307	-2.73113	-2.72194	-2.75177	-2.82362	-2.74036	-2.24254	-2.66316	-2.30226	-2.30738	-2.6885	-2.59755	-2.71094	-2.57029	-2.07635	-2.64929	-2.11649	-2.08873	-2.90135	-2.55331	-2.53644	-2.49831
-2.65796	-2.86656	-2.6408	-2.76418	-2.78346	-2.72276	-2.76296	-2.70493	-2.10699	-3.03309	-2.07462	-2.25355	-2.55515	-2.52501	-2.61153	-2.52471	-2.08342	-2.8243	-2.10983	-2.34595	-2.67784	-2.49422	-2.69553	-2.58047
-2.67545	-2.81796	-2.65971	-2.73187	-2.80603	-2.74543	-2.80852	-2.75064	-2.05538	-2.6794	-2.2057	-2.22498	-2.39719	-2.51137	-2.76153	-2.58941	-1.96666	-2.74059	-2.22005	-2.27446	-2.6473	-2.5382	-2.58064	-2.53291
-2.61994	-2.82356	-2.66983	-2.70721	-2.77841	-2.72573	-2.76165	-2.7529	-1.86872	-2.99961	-2.17793	-2.04334	-2.1926	-2.48608	-2.78209	-2.54805	-2.09492	-2.70193	-2.19245	-2.12936	-2.38593	-2.52376	-2.52327	-2.70324
-2.67634	-2.81163	-2.65467	-2.73678	-2.78928	-2.73702	-2.79032	-2.69497	-2.13582	-2.68516	-2.43722	-2.18876	-2.54613	-2.51956	-2.67183	-2.60015	-2.09303	-2.81352	-1.91742	-2.2592	-2.49933	-2.47057	-2.56223	-2.55122
-2.66899	-2.8329	-2.65875	-2.71599	-2.75426	-2.71282	-2.78462	-2.7056	-1.93993	-2.7307	-2.07859	-2.07472	-2.84367	-2.46217	-2.63505	-2.56783	-2.03366	-2.76962	-2.03208	-2.43138	-2.58304	-2.50006	-2.41545	-2.67716
-2.65321	-2.76939	-2.62522	-2.70716	-2.76773	-2.7465	-2.77512	-2.73241	-1.88929	-2.81611	-2.17618	-2.0506	-2.5999	-2.54496	-2.64463	-2.62682	-1.89649	-2.73224	-2.12915	-2.32899	-2.50784	-2.59017	-2.3894	-2.55376
-2.67651	-2.82525	-2.66623	-2.73166	-2.78445	-2.73089	-2.79447	-2.7245	-1.91559	-2.75777	-2.24008	-2.14293	-2.76457	-2.549	-2.5883	-2.511	-2.04185	-2.67363	-2.26828	-2.33356	-2.3469	-2.45376	-2.46157	-2.45569
-2.66116	-2.85635	-2.63716	-2.70146	-2.76692	-2.70099	-2.79737	-2.70411	-1.87299	-2.77097	-2.30568	-2.15494	-2.55678	-2.60878	-2.59111	-2.50937	-2.08068	-2.40093	-2.24232	-2.21404	-2.52831	-2.41702	-2.51663	-2.62936
-2.67204	-2.87671	-2.614	-2.72352	-2.80439	-2.71529	-2.80073	-2.70478	-1.83865	-2.45635	-2.32239	-2.11976	-2.6283	-2.47169	-2.53535	-2.50382	-2.0397	-2.60677	-1.94337	-2.1958	-2.5152	-2.4665	-2.43816	-2.60953
-2.65865	-2.81192	-2.64383	-2.71261	-2.70354	-2.75192	-2.79894	-2.71977	-1.93831	-2.93004	-2.07159	-2.26056	-2.52249	-2.49432	-2.51653	-2.55197	-2.15052	-2.77552	-2.09231	-2.07559	-2.95276	-2.42226	-2.43675	-2.53391
-2.64315	-2.82297	-2.65519	-2.68798	-2.74126	-2.71761	-2.80124	-2.7312	-1.76494	-2.69306	-1.80257	-2.12405	-2.70095	-2.454	-2.60629	-2.48293	-2.07657	-2.31589	-1.7717	-2.30957	-2.7335	-2.52722	-2.46879	-2.57031
-2.66195	-2.8466	-2.66586	-2.70682	-2.75559	-2.7108	-2.78569	-2.71392	-1.75805	-2.82204	-2.25229	-2.27341	-2.55552	-2.40493	-2.53258	-2.4494	-1.93914	-2.65994	-2.13337	-2.1958	-2.60601	-2.48107	-2.52678	-2.53984
-2.67093	-2.79916	-2.62187	-2.70277	-2.69987	-2.73121	-2.78081	-2.71459	-1.94848	-2.69153	-2.05012	-2.18904	-2.74899	-2.51192	-2.76862	-2.35735	-1.93917	-2.59388	-2.06066	-2.01818	-2.6248	-2.41659	-2.60474	-2.68348
-2.64326	-2.82478	-2.64431	-2.70375	-2.75445	-2.72136	-2.77158	-2.72432	-2.00028	-2.85345	-2.41906	-2.2025	-2.59034	-2.56719	-2.65543	-2.5703	-1.97826	-2.52612	-1.99242	-2.15006	-2.58527	-2.41176	-2.45141	-2.68134
-2.64358	-2.85999	-2.68353	-2.70086	-2.80493	-2.72925	-2.79289	-2.70963	-2.10208	-2.97791	-2.06211	-2.2612	-2.71327	-2.45111	-2.59834	-2.46977	-2.09626	-2.38862	-2.15894	-2.1516	-2.48776	-2.47308	-2.59075	-2.64243
-2.6787	-2.85938	-2.62954	-2.69278	-2.83997	-2.7227	-2.78546	-2.729	-2.10822	-2.73797	-2.35056	-2.0723	-2.65983	-2.68517	-2.69681	-2.55855	-2.17676	-2.55931	-2.26597	-2.3919	-2.6213	-2.58053	-2.5885	-2.55667
-2.64638	-2.8113	-2.65349	-2.74172	-2.81525	-2.71376	-2.79524	-2.73564	-2.18007	-2.70623	-2.11033	-2.17951	-2.54708	-2.48297	-2.60794	-2.39842	-2.05851	-2.60033	-2.33263	-2.2069	-2.58971	-2.407	-2.58226	-2.69075
-2.66798	-2.85494	-2.65687	-2.71924	-2.78414	-2.73338	-2.76396	-2.73671	-2.17532	-2.8904	-2.04694	-2.32789	-2.7096	-2.53059	-2.68235	-2.54398	-2.03178	-2.85161	-2.27063	-2.27976	-2.4476	-2.50797	-2.67575	-2.53119
-2.6543	-2.82789	-2.62866	-2.7064	-2.82033	-2.70188	-2.78327	-2.75981	-2.09783	-2.86139	-2.04721	-2.23291	-2.57403	-2.41884	-2.62204	-2.4715	-2.12182	-2.72708	-2.43903	-2.23516	-2.70516	-2.49383	-2.57317	-2.53447
-2.66266	-2.81697	-2.59816	-2.72082	-2.74055	-2.69963	-2.77546	-2.72313	-1.99117	-2.73781	-2.38564	-2.36727	-2.80535	-2.60818	-2.57462	-2.56729	-2.16353	-2.66998	-2.17216	-2.16764	-2.34145	-2.58129	-2.58044	-2.68946
-2.6029	-2.84449	-2.59627	-2.69641	-2.76671	-2.70662	-2.80257	-2.75224	-1.98221	-2.97248	-2.1628	-2.15671	-2.87529	-2.44705	-2.57684	-2.52797	-2.17371	-2.62666	-2.01489	-2.19641	-2.34673	-2.47824	-2.70455	-2.64883
-2.65985	-2.8374	-2.64824	-2.69928	-2.76101	-2.71706	-2.79107	-2.73679	-2.07672	-3.07058	-2.43814	-2.32919	-2.77726	-2.39745	-2.65325	-2.48878	-2.15343	-2.69922	-2.12788	-2.17763	-2.66157	-2.56189	-2.6286	-2.76933
-2.65878	-2.81086	-2.6002	-2.7173	-2.76197	-2.73707	-2.78364	-2.73087	-2.11399	-2.74987	-2.0796	-2.21434	-2.59078	-2.40456	-2.56752	-2.53736	-2.02112	-2.80162	-2.19266	-2.12359	-2.47959	-2.68058	-2.72815	-2.84351
-2.65942	-2.84184	-2.63818	-2.6815	-2.71853	-2.72117	-2.74318	-2.70252	-2.04096	-2.78874	-2.02683	-2.29346	-2.49153	-2.62041	-2.61412	-2.48477	-2.26885	-2.60892	-1.75479	-2.26524	-2.77735	-2.66608	-2.64596	-2.70418
-2.61407	-2.76388	-2.63469	-2.73151	-2.81275	-2.71421	-2.78955	-2.70168	-2.06144	-2.67815	-2.15705	-2.30803	-2.83027	-2.50991	-2.68799	-2.5255	-2.18851	-2.69382	-2.23942	-2.17044	-2.41274	-2.46726	-2.65918	-2.67717
-2.61167	-2.86607	-2.63179	-2.7095	-2.79391	-2.73137	-2.7564	-2.72634	-2.09355	-2.87124	-2.39958	-2.23248	-2.3797	-2.45325	-2.60544	-2.608	-2.12218	-2.84739	-2.28519	-2.08318	-2.68991	-2.60962	-2.68776	-2.57595
-2.65534	-2.83594	-2.62312	-2.71363	-2.79364	-2.69862	-2.7775	-2.68781	-2.10645	-2.80905	-1.91148	-2.20325	-2.53703	-2.53914	-2.50359	-2.43676	-2.09728	-2.6919	-2.10968	-2.1827	-2.60874	-2.44541	-2.62651	-2.70082
-2.68483	-2.78604	-2.65955	-2.71617	-2.79827	-2.70264	-2.80836	-2.71206	-2.13538	-3.03	-2.21866	-2.00182	-2.70527	-2.48691	-2.68049	-2.56549	-2.0966	-2.74054	-2.21605	-2.07223	-2.50907	-2.52009	-2.66029	-2.5929
-2.64477	-2.8088	-2.62495	-2.68467	-2.78853	-2.71724	-2.78959	-2.7355	-2.05987	-2.68568	-2.22356	-2.21726	-2.46296	-2.50485	-2.60476	-2.43443	-2.19369	-2.34502	-1.89735	-2.37502	-2.74144	-2.46631	-2.75971	-2.54752
-2.69121	-2.84909	-2.67648	-2.69383	-2.76347	-2.68803	-2.80973	-2.70599	-2.01802	-3.03069	-2.29251	-2.13646	-2.5473	-2.52307	-2.60801	-2.42236	-2.30198	-2.78821	-2.15072	-2.16787	-2.77581	-2.67677	-2.55426	-2.5288
-2.6761	-2.81448	-2.62214	-2.69434	-2.7262	-2.70568	-2.76899	-2.72108	-2.04934	-2.65538	-2.29738	-2.17564	-2.68563	-2.50557	-2.66883	-2.54848	-2.14885	-2.58065	-2.10205	-2.11681	-2.5693	-2.46659	-2.48045	-2.55816
-2.69349	-2.7794	-2.62742	-2.72143	-2.75835	-2.68996	-2.75196	-2.73737	-2.13569	-3.03888	-2.12953	-2.29812	-2.46546	-2.46864	-2.64892	-2.43156	-2.13356	-2.71734	-2.04854	-2.32768	-2.57815	-2.48646	-2.64502	-2.55448
-2.70812	-2.79084	-2.65515	-2.70848	-2.76252	-2.70134	-2.76631	-2.72909	-1.9818	-3.26659	-2.19189	-2.09139	-2.49953	-2.39287	-2.69519	-2.53205	-2.29499	-2.68048	-2.05932	-2.29558	-2.51139	-2.51034	-2.51092	-2.75724
-2.70324	-2.85097	-2.63481	-2.70191	-2.78319	-2.71796	-2.80582	-2.75169	-2.00229	-2.5437	-2.19725	-2.33916	-2.74084	-2.36693	-2.50784	-2.47466	-2.17065	-2.58238	-1.89019	-2.33855	-2.85263	-2.59594	-2.57157	-2.60573
-2.69423	-2.83418	-2.64098	-2.67829	-2.76212	-2.70737	-2.77723	-2.73659	-2.11534	-2.8229	-2.04801	-2.31509	-2.89847	-2.46275	-2.61848	-2.49994	-2.12868	-2.6856	-2.25797	-2.57457	-2.62211	-2.53858	-2.55776	-2.71035
-2.67028	-2.81176	-2.62878	-2.69378	-2.79124	-2.70473	-2.80521	-2.73303	-2.03128	-2.7177	-2.19148	-2.36479	-2.48215	-2.44012	-2.63298	-2.57096	-2.0678	-2.56726	-2.21808	-2.30507	-2.57584	-2.64738	-2.54827	-2.7551
-2.67923	-2.78837	-2.641	-2.69176	-2.79163	-2.7093	-2.81136	-2.70589	-2.09255	-2.49082	-2.25959	-2.17402	-2.61972	-2.55745	-2.72496	-2.55789	-2.03549	-2.20398	-2.3797	-2.28391	-2.41496	-2.53448	-2.48602	-2.58153
-2.68634	-2.82856	-2.67485	-2.68209	-2.76035	-2.70186	-2.80054	-2.69313	-1.97576	-2.52101	-2.06971	-2.16079	-2.36904	-2.64869	-2.65005	-2.50933	-1.94754	-2.56078	-2.26712	-2.32393	-2.92431	-2.4741	-2.43897	-2.74144
-2.6739	-2.79852	-2.67614	-2.72057	-2.75918	-2.68277	-2.83547	-2.72293	-1.91089	-2.80843	-1.98552	-2.14766	-2.48775	-2.45985	-2.68614	-2.43857	-2.08861	-2.66221	-2.29471	-2.1892	-2.64891	-2.50561	-2.47864	-2.68629
-2.68009	-2.79183	-2.65282	-2.72621	-2.73436	-2.73901	-2.79614	-2.72049	-1.99698	-3.00858	-1.91	-2.2092	-2.52295	-2.55334	-2.6668	-2.4358	-2.10078	-2.42258	-2.21029	-2.36275	-2.62694	-2.54567	-2.57625	-2.69268
-2.69083	-2.82665	-2.66447	-2.74808	-2.76923	-2.70965	-2.82811	-2.72412	-2.04832	-2.85332	-2.1344	-2.22559	-2.57665	-2.48238	-2.60652	-2.40616	-2.00148	-2.77631	-1.92601	-2.27575	-2.53044	-2.50682	-2.63506	-2.81573
-2.67461	-2.85286	-2.68096	-2.76948	-2.8255	-2.71369	-2.78329	-2.73583	-2.28863	-2.56581	-1.83623	-2.39317	-2.73944	-2.57489	-2.53814	-2.52176	-2.16409	-2.64937	-2.06148	-2.34974	-2.49012	-2.49358	-2.59606	-2.77022
-2.69002	-2.82246	-2.70748	-2.73961	-2.79449	-2.73308	-2.77262	-2.75161	-2.09313	-2.60922	-2.16488	-2.21035	-2.87351	-2.60813	-2.60265	-2.52578	-2.13743	-2.75832	-2.22742	-2.28052	-2.55444	-2.56184	-2.51807	-2.59668
-2.65643	-2.84894	-2.65175	-2.72257	-2.81163	-2.70772	-2.77437	-2.70985	-2.02362	-2.63822	-2.30114	-2.30278	-2.31637	-2.55743	-2.5923	-2.52433	-2.19215	-2.88605	-1.96461	-2.38454	-2.68167	-2.54305	-2.65151	-2.74459
-2.66627	-2.81634	-2.66054	-2.72332	-2.81869	-2.71495	-2.8154	-2.68337	-2.10793	-2.34847	-2.1243	-2.22861	-2.71621	-2.58354	-2.57313	-2.44902	-2.1348	-2.46367	-1.8331	-2.31752	-2.7693	-2.54086	-2.60303	-2.80471
-2.64747	-2.81109	-2.65892	-2.73958	-2.73199	-2.71978	-2.78102	-2.71609	-2.1432	-2.59184	-2.32939	-2.26031	-2.67476	-2.44633	-2.59312	-2.54233	-2.06637	-2.68196	-1.61437	-2.08895	-2.73516	-2.47143	-2.67755	-2.57507
-2.647	-2.79831	-2.63282	-2.73029	-2.73953	-2.73445	-2.7867	-2.71151	-2.19051	-2.75911	-2.0692	-2.29329	-2.45957	-2.53738	-2.6971	-2.52658	-2.05698	-2.93111	-2.19079	-1.93354	-2.5248	-2.65605	-2.65941	-2.68927
-2.67749	-2.81639	-2.62256	-2.72241	-2.76608	-2.72706	-2.81965	-2.70989	-2.22803	-2.62625	-1.9993	-2.25057	-2.53094	-2.49111	-2.58244	-2.58853	-1.95367	-2.81655	-1.9943	-1.60555	-2.85302	-2.53087	-2.72157	-2.75615
-2.69216	-2.83841	-2.61696	-2.71537	-2.76519	-2.71357	-2.78793	-2.72983	-2.19369	-2.78724	-2.137	-2.08519	-2.7374	-2.41469	-2.66597	-2.58261	-2.08762	-2.7518	-1.95926	-1.89989	-2.48777	-2.5924	-2.50738	-2.70134
-2.66211	-2.84215	-2.64944	-2.72091	-2.80758	-2.74271	-2.77952	-2.69897	-2.13817	-2.53173	-2.11695	-2.14747	-2.71971	-2.51089	-2.68625	-2.5287	-2.05824	-2.70124	-2.22756	-2.26494	-2.56091	-2.45202	-2.59197	-2.66488
-2.69448	-2.83464	-2.65832	-2.70962	-2.78187	-2.69868	-2.79207	-2.7184	-2.01046	-2.81101	-1.91421	-2.29415	-2.47036	-2.5486	-2.67148	-2.53078	-2.00913	-2.57282	-2.15956	-2.04184	-2.29687	-2.47405	-2.53063	-2.61196
-2.71475	-2.846	-2.64649	-2.72289	-2.79836	-2.71874	-2.83574	-2.73145	-2.24163	-2.63994	-1.80553	-2.36957	-2.51015	-2.50431	-2.52112	-2.52103	-2.08113	-2.80463	-1.72349	-2.10922	-2.57709	-2.6848	-2.59586	-2.56799
-2.71117	-2.8177	-2.66355	-2.74939	-2.77488	-2.70972	-2.81656	-2.72819	-2.09914	-2.73579	-1.94456	-2.2538	-2.48895	-2.39445	-2.63808	-2.58685	-2.05339	-2.67838	-2.0139	-2.33159	-2.09116	-2.65972	-2.54128	-2.52542
-2.6834	-2.80316	-2.6059	-2.71065	-2.79706	-2.70037	-2.77085	-2.74774	-2.08547	-3.08747	-2.38872	-2.21034	-2.52659	-2.53068	-2.65432	-2.56929	-2.05564	-2.91525	-2.08243	-2.18951	-2.76997	-2.52253	-2.60253	-2.73368
-2.68618	-2.81814	-2.68051	-2.72762	-2.83996	-2.67526	-2.76969	-2.72082	-2.06756	-2.74613	-2.32918	-2.07569	-2.83087	-2.45973	-2.7332	-2.59839	-2.09448	-2.86188	-2.02378	-2.27097	-2.86489	-2.55556	-2.47254	-2.7331
-2.70869	-2.80076	-2.6405	-2.67239	-2.80397	-2.72109	-2.76367	-2.72757	-1.83477	-2.86986	-1.98762	-2.11633	-2.79012	-2.42965	-2.64143	-2.52234	-2.10668	-2.75868	-2.34218	-2.34359	-2.51381	-2.58419	-2.513	-2.6012
-2.71335	-2.77553	-2.64625	-2.71559	-2.80268	-2.72559	-2.78845	-2.7145	-1.77801	-2.95074	-1.85323	-2.03037	-2.67159	-2.48636	-2.69171	-2.57464	-1.98561	-2.6681	-2.28862	-2.18847	-2.63536	-2.57838	-2.52822	-2.818
-2.68075	-2.78247	-2.65464	-2.74473	-2.79154	-2.72217	-2.77668	-2.71078	-2.03916	-2.71939	-2.23552	-2.04581	-2.52053	-2.5041	-2.54803	-2.53735	-2.00368	-2.85608	-2.00604	-2.26099	-2.35243	-2.64214	-2.55856	-2.80603
-2.67559	-2.79478	-2.6833	-2.71424	-2.81101	-2.70016	-2.75379	-2.72567	-1.97971	-2.65533	-2.14216	-2.28838	-2.64144	-2.37219	-2.73375	-2.33665	-2.01195	-3.0734	-2.23596	-2.35049	-2.42132	-2.4981	-2.5165	-2.8561
-2.69076	-2.77703	-2.69542	-2.70907	-2.78648	-2.72865	-2.77656	-2.73101	-2.03154	-2.49978	-2.27022	-2.20412	-2.45262	-2.41149	-2.67013	-2.45698	-1.98475	-2.78346	-2.28966	-2.33062	-2.52127	-2.51041	-2.60783	-2.69413
-2.66091	-2.81523	-2.65806	-2.72493	-2.77559	-2.71529	-2.79248	-2.73642	-1.9695	-2.73188	-2.43118	-2.32438	-2.50332	-2.56143	-2.63016	-2.35814	-2.10665	-2.68539	-1.95237	-2.3975	-2.72885	-2.52713	-2.67258	-2.69113
-2.67082	-2.80966	-2.63528	-2.72786	-2.79735	-2.72499	-2.76282	-2.70535	-2.06921	-2.47985	-2.33043	-2.20413	-2.61757	-2.45997	-2.61558	-2.60805	-2.06861	-2.84526	-2.32975	-2.29708	-2.52562	-2.55121	-2.52175	-2.51187
-2.65697	-2.77752	-2.63589	-2.69115	-2.77827	-2.73854	-2.79163	-2.70167	-2.0832	-2.67189	-2.24582	-2.05488	-2.64745	-2.44605	-2.74029	-2.51421	-2.13685	-2.75336	-2.27833	-2.21541	-2.92355	-2.54959	-2.44932	-2.5252
-2.65471	-2.77843	-2.62571	-2.71626	-2.72777	-2.73183	-2.78605	-2.7466	-2.12767	-2.65591	-2.29287	-2.36701	-2.35555	-2.58686	-2.64487	-2.57835	-2.05428	-2.67925	-2.34699	-2.20373	-2.81191	-2.59027	-2.6107	-2.62393
-2.65702	-2.86455	-2.61951	-2.69727	-2.78931	-2.72327	-2.79928	-2.73757	-2.1177	-2.46152	-2.12499	-2.0086	-2.74519	-2.64335	-2.69342	-2.53952	-2.12959	-2.91402	-2.05203	-2.16458	-2.62375	-2.59092	-2.78931	-2.68661
-2.66072	-2.86854	-2.6324	-2.7494	-2.79225	-2.71891	-2.78704	-2.71747	-2.0728	-2.5462	-2.0563	-2.15242	-2.53748	-2.5451	-2.68268	-2.56549	-2.11145	-2.87403	-1.92164	-2.20132	-2.4834	-2.49628	-2.6351	-2.55162
-2.626	-2.85112	-2.64058	-2.74098	-2.78259	-2.73691	-2.79825	-2.70299	-2.09997	-2.88265	-2.26717	-2.17348	-2.57775	-2.61724	-2.72537	-2.50829	-2.14992	-2.96012	-1.82389	-2.14058	-2.92741	-2.52404	-2.58014	-2.58477
-2.67868	-2.81671	-2.64528	-2.72386	-2.75957	-2.74105	-2.77692	-2.70979	-2.23095	-2.28904	-2.11196	-2.1846	-2.54067	-2.56927	-2.57727	-2.50355	-2.19572	-2.94246	-2.16284	-1.99316	-2.64702	-2.5535	-2.58405	-2.63052
-2.66281	-2.83503	-2.60665	-2.70153	-2.72228	-2.74113	-2.80135	-2.70896	-2.06033	-2.69099	-2.34427	-2.2131	-2.76574	-2.4751	-2.64495	-2.61591	-2.10095	-2.78451	-2.20305	-2.00242	-2.62288	-2.46101	-2.61585	-2.54877
-2.67761	-2.79426	-2.61947	-2.72517	-2.74724	-2.73217	-2.76099	-2.70575	-2.07391	-2.7826	-2.34774	-2.35016	-2.26997	-2.5669	-2.61557	-2.55836	-2.19225	-2.57815	-2.28946	-1.88311	-2.5721	-2.40174	-2.67349	-2.58199
-2.65597	-2.87265	-2.64681	-2.69021	-2.79134	-2.74716	-2.79329	-2.71527	-1.91279	-2.83206	-2.27684	-2.4397	-2.7335	-2.5157	-2.6081	-2.51066	-2.00644	-2.69463	-2.25657	-2.17043	-2.48396	-2.52107	-2.56479	-2.61801
-2.66814	-2.80604	-2.59681	-2.69041	-2.80475	-2.74635	-2.76866	-2.72249	-1.91673	-2.56196	-2.12545	-2.10985	-2.54275	-2.4014	-2.70526	-2.64152	-2.08036	-2.69787	-2.33009	-2.175	-2.57722	-2.70183	-2.72668	-2.54322
-2.68688	-2.83465	-2.61421	-2.68849	-2.80143	-2.7403	-2.77784	-2.73461	-2.05347	-2.79636	-2.12948	-2.31252	-2.78334	-2.46135	-2.71451	-2.45919	-1.9512	-2.91256	-2.03077	-2.24237	-2.42563	-2.62991	-2.50671	-2.66131
-2.65997	-2.82734	-2.61715	-2.6831	-2.84428	-2.72452	-2.75708	-2.74826	-2.109	-2.60823	-1.94211	-2.3704	-2.5596	-2.47479	-2.64919	-2.56279	-2.04259	-2.71409	-1.8508	-2.21125	-2.78995	-2.50173	-2.6142	-2.61761
-2.67809	-2.81638	-2.60669	-2.72939	-2.78643	-2.73616	-2.77026	-2.72105	-2.10895	-2.84659	-1.77938	-2.09013	-2.6007	-2.51064	-2.66987	-2.56603	-1.95624	-2.57298	-1.7207	-2.12151	-2.684	-2.51644	-2.64805	-2.5928
-2.67986	-2.82152	-2.61157	-2.70175	-2.79566	-2.72739	-2.79209	-2.69833	-2.08706	-2.9965	-1.52487	-2.11159	-2.64907	-2.48134	-2.63445	-2.52899	-1.97589	-2.80889	-1.96043	-2.36973	-2.58935	-2.50774	-2.50262	-2.64751
-2.69558	-2.84523	-2.61935	-2.74759	-2.78676	-2.73013	-2.81496	-2.69375	-2.09635	-2.50339	-1.64362	-2.23037	-2.55286	-2.58624	-2.69808	-2.541	-2.04619	-2.76803	-1.8354	-2.42462	-2.34237	-2.46772	-2.67247	-2.87552
-2.71299	-2.83897	-2.62984	-2.71511	-2.79136	-2.70652	-2.78453	-2.72278	-2.08621	-2.71667	-1.77724	-2.28153	-2.54186	-2.57869	-2.65641	-2.53824	-2.0743	-2.8649	-2.29508	-2.25607	-2.79447	-2.66346	-2.63328	-2.77864
-2.67708	-2.77335	-2.64344	-2.73284	-2.76451	-2.7323	-2.7353	-2.74279	-2.09382	-2.69636	-2.07276	-2.20233	-2.62378	-2.5481	-2.8082	-2.49631	-1.96088	-2.53102	-2.28439	-2.26678	-2.75214	-2.54711	-2.58461	-2.65031
-2.67353	-2.79669	-2.64864	-2.72923	-2.74341	-2.72556	-2.79588	-2.7115	-1.97933	-2.67455	-1.99456	-2.29047	-2.69753	-2.56297	-2.62719	-2.61197	-2.01993	-2.85252	-2.22179	-2.22896	-2.92483	-2.49548	-2.6496	-2.74408
-2.66816	-2.75148	-2.63232	-2.7365	-2.78002	-2.71563	-2.8016	-2.76092	-2.00053	-2.68442	-1.93575	-2.12628	-2.32985	-2.51304	-2.67204	-2.68356	-2.09873	-2.82934	-2.12183	-2.13971	-2.85042	-2.46572	-2.64465	-2.78958
-2.681	-2.78091	-2.6563	-2.68341	-2.74175	-2.70702	-2.80737	-2.71938	-2.05816	-2.79232	-2.10445	-2.1358	-2.52246	-2.51526	-2.74618	-2.61842	-2.05811	-2.70847	-2.18598	-2.19587	-2.63851	-2.46562	-2.7017	-2.77905
-2.68816	-2.80869	-2.68314	-2.70142	-2.80932	-2.6963	-2.75762	-2.69988	-2.03061	-2.84404	-2.17359	-2.18073	-2.59472	-2.49387	-2.64459	-2.54413	-1.91223	-3.01806	-2.30908	-2.06045	-2.66405	-2.50184	-2.57354	-2.66107
-2.68335	-2.83033	-2.65931	-2.75275	-2.74675	-2.69822	-2.78154	-2.74342	-2.04825	-2.52402	-2.19624	-2.2628	-2.19907	-2.56884	-2.59526	-2.51925	-1.95458	-2.88614	-2.10303	-2.02667	-2.79722	-2.61355	-2.54827	-2.83822
-2.66989	-2.8524	-2.71726	-2.70864	-2.83661	-2.71114	-2.74439	-2.72372	-2.04063	-2.34187	-2.09874	-2.214	-2.56499	-2.48702	-2.75374	-2.45659	-1.96974	-2.8547	-1.97786	-2.22894	-2.55551	-2.5928	-2.61649	-2.79918
-2.68877	-2.89068	-2.67706	-2.73756	-2.73903	-2.70744	-2.76855	-2.71253	-2.04952	-2.87303	-1.98915	-2.21519	-2.69977	-2.53339	-2.68708	-2.55881	-2.07726	-2.97031	-2.11085	-2.1562	-2.58614	-2.56689	-2.60366	-2.69249
-2.64817	-2.82585	-2.67551	-2.69421	-2.74336	-2.69866	-2.79257	-2.7217	-1.90923	-2.56232	-1.97178	-2.18809	-2.44796	-2.5776	-2.74549	-2.58511	-2.07636	-2.76348	-2.31869	-2.21212	-2.54671	-2.61891	-2.54414	-2.62416
-2.67901	-2.81322	-2.69365	-2.65687	-2.76334	-2.73139	-2.74704	-2.7018	-1.9926	-2.88497	-1.59026	-2.32445	-2.5211	-2.48667	-2.63124	-2.56741	-2.18695	-2.65462	-2.0584	-2.34313	-2.41253	-2.53272	-2.76717	-2.58522
-2.65601	-2.86397	-2.65847	-2.69008	-2.78711	-2.72436	-2.72362	-2.71272	-1.98153	-2.77711	-1.50306	-2.32164	-1.96879	-2.45509	-2.69637	-2.5388	-2.12747	-2.861	-2.00513	-2.26166	-2.64932	-2.45911	-2.59826	-2.58797
-2.66039	-2.83939	-2.63538	-2.69183	-2.77034	-2.74581	-2.74185	-2.72962	-1.99158	-2.26116	-1.88252	-2.27488	-2.55262	-2.62737	-2.71004	-2.50113	-2.15807	-2.98187	-2.17098	-2.13135	-2.66867	-2.59593	-2.61703	-2.44365
-2.65864	-2.86891	-2.60369	-2.725	-2.71828	-2.76418	-2.75655	-2.679	-1.94418	-2.47819	-1.7735	-2.14203	-2.48306	-2.52916	-2.71083	-2.3749	-2.19009	-2.84326	-2.1864	-2.33439	-2.88127	-2.55807	-2.59273	-2.55588
-2.67746	-2.83586	-2.64394	-2.72822	-2.81174	-2.72423	-2.76723	-2.72609	-2.01162	-2.65676	-1.88883	-1.94074	-2.8805	-2.46591	-2.60427	-2.49934	-2.01141	-2.83996	-2.13499	-2.31771	-2.67896	-2.58612	-2.65339	-2.62241
-2.65364	-2.83436	-2.65755	-2.68154	-2.81619	-2.70738	-2.75941	-2.69882	-2.07779	-2.47859	-2.19392	-2.10576	-2.6395	-2.60387	-2.64392	-2.53038	-2.15243	-2.57765	-2.27142	-2.36199	-2.47468	-2.5806	-2.48166	-2.55533
-2.71357	-2.8448	-2.68476	-2.71061	-2.85101	-2.71459	-2.8102	-2.7012	-2.05734	-2.64175	-2.20413	-2.31724	-2.47988	-2.46982	-2.54202	-2.58142	-1.98223	-2.74797	-1.93003	-2.21244	-2.65456	-2.57437	-2.5469	-2.61637
-2.6863	-2.87644	-2.68391	-2.7035	-2.78195	-2.70852	-2.79442	-2.72272	-2.10748	-2.77894	-2.33598	-2.2634	-2.66566	-2.53838	-2.71514	-2.49536	-2.09651	-2.45778	-2.05322	-2.22151	-2.5411	-2.5827	-2.52982	-2.70674
-2.72173	-2.87196	-2.68424	-2.68118	-2.8389	-2.70454	-2.7621	-2.75196	-1.96197	-2.52383	-2.41746	-2.27279	-2.81897	-2.45698	-2.65613	-2.67503	-1.93721	-2.72305	-2.47048	-2.21547	-2.58804	-2.57073	-2.65754	-2.80148
-2.70133	-2.81801	-2.72175	-2.72225	-2.77079	-2.7255	-2.7967	-2.73138	-2.1125	-2.86432	-2.20427	-2.24446	-2.56919	-2.47599	-2.6591	-2.68892	-1.89576	-2.72274	-1.85791	-2.34012	-2.96009	-2.48518	-2.59269	-2.56628
-2.69986	-2.81872	-2.69299	-2.70056	-2.79216	-2.7153	-2.79334	-2.70421	-2.23834	-2.49434	-2.37225	-2.18982	-2.26421	-2.52634	-2.74644	-2.58451	-2.09289	-2.51336	-1.66172	-2.18668	-2.72285	-2.50328	-2.59806	-2.66476
-2.70438	-2.82829	-2.70685	-2.69021	-2.79886	-2.72464	-2.78519	-2.73046	-2.11864	-2.59784	-2.15635	-2.21351	-2.53078	-2.44621	-2.63003	-2.55999	-2.0161	-2.83813	-1.66849	-2.43793	-2.71804	-2.50773	-2.6522	-2.59438
-2.71423	-2.87593	-2.68968	-2.71848	-2.74037	-2.71719	-2.80765	-2.72063	-2.07442	-2.55306	-2.50591	-2.32227	-2.56741	-2.62263	-2.73125	-2.63464	-2.14076	-2.58541	-1.81609	-2.26328	-2.65432	-2.47019	-2.59213	-2.61144
-2.71729	-2.84839	-2.70367	-2.71133	-2.7707	-2.72123	-2.80172	-2.71445	-2.19426	-2.75327	-2.39267	-2.32656	-2.56605	-2.55508	-2.65326	-2.59702	-2.1234	-2.58142	-1.83746	-2.26907	-2.53718	-2.42558	-2.55435	-2.44687
-2.72539	-2.861	-2.70699	-2.73093	-2.80511	-2.77771	-2.77431	-2.72621	-2.01617	-2.67054	-2.05278	-2.1249	-2.62025	-2.56641	-2.6538	-2.57616	-2.13051	-2.75683	-1.8629	-2.4089	-2.57295	-2.52873	-2.49298	-2.61346
-2.70665	-2.81217	-2.67013	-2.73495	-2.78021	-2.73027	-2.79635	-2.73632	-1.96433	-2.61569	-2.22319	-2.21548	-2.66527	-2.53083	-2.58523	-2.46462	-1.91768	-2.51378	-1.96033	-2.27839	-2.60474	-2.62545	-2.37193	-2.50955
-2.66406	-2.85378	-2.67164	-2.72569	-2.76722	-2.75065	-2.7838	-2.71749	-2.08672	-3.09481	-2.25926	-2.15931	-2.69795	-2.53128	-2.62607	-2.44629	-1.92186	-2.48372	-1.91739	-2.3485	-2.67611	-2.54286	-2.58683	-2.70265
-2.71053	-2.85904	-2.68226	-2.7463	-2.81765	-2.72606	-2.79902	-2.70698	-2.13597	-2.64863	-2.1863	-2.19337	-2.41436	-2.44016	-2.67305	-2.49435	-2.0464	-2.90525	-1.89621	-2.25717	-2.70629	-2.42161	-2.62037	-2.49487
-2.70554	-2.86553	-2.65063	-2.74762	-2.80069	-2.74327	-2.77785	-2.71532	-2.0549	-2.56043	-2.19282	-2.17675	-2.52667	-2.4753	-2.63267	-2.51357	-1.96061	-2.71399	-2.13115	-2.29615	-2.65169	-2.5256	-2.56574	-2.59509
-2.6753	-2.90703	-2.66078	-2.77153	-2.78751	-2.71841	-2.80841	-2.70163	-2.16055	-2.94756	-2.19208	-2.29259	-2.34351	-2.45647	-2.57229	-2.58226	-1.95684	-2.91283	-2.15806	-2.38018	-2.56507	-2.66517	-2.60176	-2.5648
-2.6938	-2.86494	-2.62114	-2.722	-2.77616	-2.73143	-2.78544	-2.73293	-2.11642	-2.51128	-2.24238	-2.30073	-2.6073	-2.44496	-2.57315	-2.52699	-1.97969	-2.85145	-2.02113	-2.3517	-2.68738	-2.55943	-2.80179	-2.5035
-2.6901	-2.88341	-2.62255	-2.73452	-2.82947	-2.74692	-2.79125	-2.74033	-2.15022	-2.87646	-2.36892	-2.20244	-2.37216	-2.45969	-2.69586	-2.69073	-1.93763	-2.86263	-2.17908	-2.38143	-2.763	-2.39923	-2.78583	-2.47716
-2.69923	-2.87115	-2.67637	-2.72031	-2.84393	-2.70743	-2.8243	-2.74246	-2.07364	-2.47962	-1.90871	-2.10243	-2.47769	-2.47708	-2.58044	-2.5718	-2.00978	-2.85889	-2.35425	-2.35891	-2.51557	-2.51957	-2.56043	-2.65431
-2.7238	-2.85481	-2.62232	-2.72517	-2.82776	-2.71379	-2.76305	-2.75834	-2.08101	-2.57033	-1.91962	-2.16206	-2.60172	-2.47737	-2.62817	-2.61847	-1.84375	-2.8689	-2.25556	-2.33502	-2.41904	-2.56099	-2.68713	-2.54427
-2.70884	-2.84182	-2.64714	-2.7485	-2.81505	-2.74618	-2.79922	-2.74626	-1.99122	-2.59872	-1.66405	-2.1354	-2.68862	-2.51155	-2.66279	-2.59147	-2.06465	-2.82306	-2.22168	-2.22291	-2.40159	-2.49135	-2.60628	-2.71303
-2.72585	-2.88636	-2.63974	-2.7549	-2.78015	-2.72044	-2.83787	-2.73039	-2.119	-2.47574	-1.82489	-2.06834	-2.41308	-2.44519	-2.65256	-2.54366	-2.10307	-2.93421	-2.44975	-2.30653	-2.61517	-2.57239	-2.56456	-2.78745
-2.69136	-2.83144	-2.59078	-2.71913	-2.77119	-2.74046	-2.78	-2.72965	-2.03836	-2.77756	-2.21234	-2.17513	-2.48513	-2.48629	-2.67053	-2.55583	-2.1881	-2.77279	-2.19256	-2.5068	-2.509	-2.54284	-2.4885	-2.79048
-2.66666	-2.88553	-2.60588	-2.69673	-2.74943	-2.72595	-2.76385	-2.7304	-2.23324	-2.74275	-2.22077	-2.07949	-2.65339	-2.51187	-2.73537	-2.56078	-2.07525	-2.85246	-2.01374	-2.33389	-2.86325	-2.57147	-2.51899	-2.53605
-2.66698	-2.8399	-2.62502	-2.68759	-2.773	-2.73273	-2.76962	-2.69536	-2.17972	-2.59908	-2.17338	-2.26701	-2.57221	-2.45217	-2.73785	-2.52912	-2.07905	-2.9704	-2.2092	-2.34074	-2.76872	-2.48724	-2.65855	-2.6917
-2.695	-2.84065	-2.64044	-2.68255	-2.79487	-2.7266	-2.78868	-2.73115	-2.02289	-2.69105	-2.0043	-2.23786	-2.76405	-2.6073	-2.6476	-2.60151	-2.08693	-2.91491	-2.51547	-2.35166	-2.82331	-2.50754	-2.54885	-2.61198
-2.6857	-2.82015	-2.65141	-2.7146	-2.75771	-2.72823	-2.77504	-2.69379	-1.94218	-2.60537	-1.96132	-2.17837	-2.53349	-2.57794	-2.74476	-2.53046	-2.04069	-2.80613	-2.1978	-2.32781	-2.46533	-2.52631	-2.58026	-2.64487
-2.68706	-2.87467	-2.62616	-2.72677	-2.76266	-2.71334	-2.79589	-2.7024	-1.94422	-2.76714	-2.2415	-2.21917	-2.46884	-2.50479	-2.64073	-2.59994	-2.10631	-3.00859	-2.30049	-2.24579	-2.54215	-2.53978	-2.61761	-2.54682
-2.67895	-2.8535	-2.64366	-2.70819	-2.81775	-2.70032	-2.77198	-2.72237	-1.96308	-2.96137	-2.29497	-2.32374	-2.65621	-2.43181	-2.77476	-2.60883	-2.14608	-2.96829	-2.32289	-2.30379	-2.70827	-2.49456	-2.57125	-2.63824
-2.67123	-2.9025	-2.63349	-2.74945	-2.84215	-2.72938	-2.75852	-2.71067	-1.91823	-2.7913	-2.0453	-2.34187	-2.46696	-2.57177	-2.74654	-2.60935	-2.08819	-2.96855	-1.98669	-2.17724	-2.63663	-2.44334	-2.64507	-2.75493
-2.64576	-2.85942	-2.66961	-2.68388	-2.79324	-2.71471	-2.78097	-2.74684	-2.09102	-2.85112	-1.98175	-2.20329	-2.53155	-2.55487	-2.64383	-2.64443	-2.18084	-2.83585	-2.17921	-2.31874	-2.71977	-2.42563	-2.7374	-2.57623
-2.67484	-2.84927	-2.66794	-2.66543	-2.76787	-2.69669	-2.7747	-2.71343	-2.0826	-2.93245	-2.18419	-2.27235	-2.45746	-2.53996	-2.50695	-2.52275	-2.19909	-2.92262	-2.02988	-2.29776	-2.87493	-2.43034	-2.70982	-2.63793
-2.66016	-2.86297	-2.66415	-2.7054	-2.77348	-2.69983	-2.76163	-2.71718	-2.0563	-2.87371	-2.03946	-2.13607	-2.47641	-2.39995	-2.4842	-2.51193	-2.19916	-2.79235	-1.99269	-2.35548	-2.53082	-2.43479	-2.66044	-2.40919
-2.70203	-2.82941	-2.60385	-2.66401	-2.78384	-2.67853	-2.82023	-2.72364	-2.09249	-2.77543	-2.03029	-2.18398	-2.47975	-2.54558	-2.49437	-2.52111	-2.18101	-2.70618	-1.80402	-2.4517	-2.68342	-2.52429	-2.54996	-2.47795
-2.72393	-2.79373	-2.6237	-2.68862	-2.82962	-2.72503	-2.76797	-2.73974	-2.16096	-2.87931	-2.14234	-1.78291	-2.48233	-2.57385	-2.59299	-2.46812	-2.1382	-2.98438	-2.2295	-2.48117	-2.611	-2.50223	-2.75212	-2.66669
-2.70984	-2.77313	-2.62138	-2.73988	-2.78017	-2.68124	-2.81694	-2.74347	-2.01998	-2.72827	-2.25761	-1.90144	-2.74803	-2.50989	-2.54285	-2.54918	-1.89136	-3.03407	-2.06359	-2.40201	-2.83356	-2.42209	-2.59924	-2.44246
-2.71107	-2.76677	-2.65194	-2.73392	-2.77753	-2.71471	-2.79703	-2.70693	-2.03003	-2.89096	-2.14532	-2.09951	-2.60859	-2.5763	-2.50904	-2.46039	-1.92992	-2.80632	-2.08545	-2.26809	-2.62435	-2.51575	-2.67309	-2.59317
-2.71308	-2.81515	-2.68171	-2.713	-2.77521	-2.71769	-2.80226	-2.7263	-1.89448	-2.93555	-1.93806	-2.11002	-2.85057	-2.44555	-2.68539	-2.5706	-1.94412	-2.59952	-2.29753	-2.09353	-2.56284	-2.58947	-2.58625	-2.5593
-2.71841	-2.83261	-2.65615	-2.73294	-2.78614	-2.74176	-2.8033	-2.74349	-1.88584	-2.63922	-1.91824	-2.0673	-2.61079	-2.50605	-2.6114	-2.49108	-1.99038	-2.9904	-2.2843	-2.23542	-2.80843	-2.59391	-2.57666	-2.74765
-2.708	-2.8264	-2.62697	-2.71305	-2.81681	-2.71395	-2.74157	-2.72678	-1.94876	-2.81906	-1.99946	-2.44683	-2.57003	-2.4812	-2.53774	-2.58505	-2.01012	-2.5977	-2.19249	-2.138	-2.64687	-2.58969	-2.65467	-2.69832
-2.71935	-2.85783	-2.63481	-2.73941	-2.81207	-2.72217	-2.74808	-2.75514	-1.96644	-2.55421	-2.14618	-2.36368	-2.68234	-2.63195	-2.64707	-2.47482	-1.93499	-2.69989	-2.40497	-2.11593	-2.54604	-2.54228	-2.83319	-2.82693
-2.70937	-2.84435	-2.643	-2.71692	-2.82029	-2.72918	-2.73377	-2.74044	-2.07117	-2.91236	-2.30305	-2.2	-2.41662	-2.50807	-2.61394	-2.56147	-1.9629	-2.56978	-2.21484	-2.17005	-2.48612	-2.57357	-2.53258	-2.66678
-2.70655	-2.84314	-2.65816	-2.7059	-2.76676	-2.72874	-2.78239	-2.70234	-2.03556	-2.5464	-2.17305	-2.25404	-2.5949	-2.55763	-2.66807	-2.54636	-1.98249	-2.81362	-2.20131	-2.05513	-2.72339	-2.61454	-2.58123	-2.75254
-2.73627	-2.85023	-2.6056	-2.73008	-2.82121	-2.72757	-2.74898	-2.69484	-2.00351	-2.75434	-2.22306	-2.31449	-2.40233	-2.47174	-2.55361	-2.49317	-2.13117	-2.85903	-1.88767	-1.93332	-2.38869	-2.57076	-2.60596	-2.86234
-2.68933	-2.85368	-2.62929	-2.73887	-2.75973	-2.69887	-2.77392	-2.71206	-2.08246	-2.62338	-2.21932	-2.17331	-2.59359	-2.50586	-2.68443	-2.5984	-2.07497	-3.08203	-2.23245	-2.17186	-2.86566	-2.60186	-2.62608	-2.62882
-2.73306	-2.86276	-2.62354	-2.72603	-2.78228	-2.71879	-2.77439	-2.73174	-1.98174	-2.52673	-1.97249	-2.24065	-2.53556	-2.5072	-2.65084	-2.55624	-2.08889	-2.85768	-2.20456	-2.17414	-2.32505	-2.54023	-2.67549	-2.4791
-2.71127	-2.8235	-2.61289	-2.7415	-2.78262	-2.70593	-2.80294	-2.71514	-2.00086	-2.75231	-2.35396	-2.38525	-2.22732	-2.43849	-2.70664	-2.46687	-2.06631	-2.846	-2.26186	-2.24977	-2.49414	-2.47939	-2.68764	-2.63326
-2.72509	-2.79604	-2.64566	-2.73426	-2.77527	-2.73732	-2.77442	-2.72524	-1.92907	-2.55728	-2.09679	-2.39579	-2.23653	-2.48928	-2.62854	-2.57832	-2.03611	-2.76889	-2.65768	-2.46226	-2.41874	-2.49492	-2.55938	-2.80268
-2.69717	-2.81916	-2.65438	-2.706	-2.82178	-2.72908	-2.76194	-2.70543	-1.97798	-2.88635	-2.28061	-2.22227	-2.77314	-2.43979	-2.62443	-2.55998	-1.9098	-2.915	-2.00684	-2.25198	-2.43376	-2.56374	-2.4931	-2.57535
-2.72665	-2.84295	-2.61109	-2.71158	-2.74295	-2.73161	-2.73169	-2.72014	-1.90761	-2.90761	-2.54507	-2.29179	-2.60757	-2.56916	-2.65728	-2.56141	-1.95266	-2.67513	-2.11062	-1.97591	-2.24893	-2.6272	-2.62986	-2.70673
-2.69294	-2.85464	-2.61021	-2.6931	-2.7908	-2.74206	-2.77048	-2.72891	-2.00433	-2.8528	-2.21088	-2.2803	-2.53027	-2.46694	-2.66692	-2.3781	-1.94053	-2.55886	-2.00874	-2.01269	-2.52189	-2.46173	-2.77587	-2.69589
-2.68836	-2.84481	-2.64781	-2.71897	-2.79608	-2.72421	-2.79752	-2.72231	-1.98892	-2.83956	-2.26323	-2.15557	-2.514	-2.47841	-2.61613	-2.65228	-2.04184	-2.40313	-2.33932	-2.05399	-2.31755	-2.39465	-2.64739	-2.63586
-2.67614	-2.82329	-2.63919	-2.68847	-2.76796	-2.7373	-2.79234	-2.70166	-1.93093	-2.86878	-2.03667	-2.23599	-2.50364	-2.52049	-2.60233	-2.51166	-2.08827	-2.59869	-2.12124	-2.02608	-2.1616	-2.59626	-2.59886	-2.59889
-2.68999	-2.88028	-2.68164	-2.7055	-2.82407	-2.77831	-2.78551	-2.72816	-1.89691	-2.5997	-2.15394	-2.1036	-2.53245	-2.41486	-2.67075	-2.46185	-1.96195	-2.73369	-2.01364	-1.94575	-2.49145	-2.5238	-2.67916	-2.58814
-2.68881	-2.87584	-2.64538	-2.71991	-2.8465	-2.71907	-2.67598	-2.69528	-1.92535	-2.76739	-1.92566	-2.31243	-2.60572	-2.52614	-2.5938	-2.43519	-2.0114	-2.95392	-1.47736	-2.20987	-2.59987	-2.49511	-2.50943	-2.57081
-2.72278	-2.79201	-2.64697	-2.72479	-2.84308	-2.74805	-2.80109	-2.72556	-1.84991	-2.59382	-1.93365	-2.32225	-2.78697	-2.58225	-2.7056	-2.51797	-2.14797	-2.91489	-1.74852	-2.2016	-2.57781	-2.49094	-2.55713	-2.47849
-2.70748	-2.88363	-2.63158	-2.72529	-2.78019	-2.73878	-2.7489	-2.69957	-1.90158	-2.83689	-1.96231	-2.21378	-2.74898	-2.53903	-2.61297	-2.48776	-2.01955	-2.83384	-2.18558	-2.1735	-2.50904	-2.51586	-2.50483	-2.46691
-2.70493	-2.88431	-2.63969	-2.71799	-2.7979	-2.72927	-2.74186	-2.72115	-2.05921	-2.78204	-1.76329	-2.31263	-2.7738	-2.44217	-2.70899	-2.56838	-1.97172	-2.63213	-1.78794	-2.24403	-2.38564	-2.47563	-2.5383	-2.69941
-2.72347	-2.88768	-2.6457	-2.76241	-2.75907	-2.69152	-2.78004	-2.7303	-2.01229	-2.87312	-1.86321	-2.35601	-2.91276	-2.47431	-2.64382	-2.56258	-2.10828	-2.72394	-1.26898	-2.30231	-2.74356	-2.35701	-2.52755	-2.67993
-2.71664	-2.84453	-2.61035	-2.7333	-2.78353	-2.70916	-2.80875	-2.70079	-2.03574	-2.84241	-2.23756	-2.30434	-2.54706	-2.60493	-2.671	-2.47836	-2.0755	-2.62238	-1.93919	-2.28551	-2.49049	-2.60802	-2.68455	-2.7362
-2.70922	-2.7444	-2.63959	-2.73147	-2.82688	-2.70432	-2.80676	-2.69707	-1.99323	-2.73436	-2.06162	-2.20665	-2.42288	-2.47939	-2.58074	-2.56656	-2.05707	-2.67136	-1.91033	-2.38923	-2.51073	-2.50471	-2.48606	-2.68764
-2.68933	-2.80276	-2.62137	-2.72108	-2.79776	-2.7287	-2.82423	-2.71664	-2.03981	-2.68417	-2.29941	-2.35947	-2.70442	-2.49761	-2.47667	-2.54375	-2.17937	-2.74586	-1.86359	-2.29571	-2.53639	-2.45138	-2.62061	-2.70398
-2.64049	-2.80639	-2.62237	-2.72617	-2.78137	-2.74318	-2.79604	-2.7068	-2.14699	-2.81102	-2.10409	-2.45019	-2.69612	-2.60537	-2.7662	-2.61977	-2.09966	-3.02818	-2.03103	-2.28805	-2.37772	-2.55626	-2.62346	-2.64185
-2.66021	-2.85291	-2.63443	-2.73487	-2.82218	-2.72207	-2.79716	-2.70939	-2.04942	-2.82898	-2.18921	-2.19683	-2.73196	-2.41244	-2.58491	-2.60781	-2.02717	-2.69752	-2.33878	-2.17226	-2.54071	-2.55584	-2.62612	-2.71181
-2.67014	-2.82786	-2.6311	-2.71258	-2.79315	-2.74018	-2.7789	-2.70094	-2.14859	-2.73503	-2.09947	-2.2369	-2.61442	-2.48295	-2.52784	-2.56256	-2.02698	-2.69946	-2.38956	-2.21885	-2.54988	-2.53489	-2.51074	-2.6837
-2.64936	-2.85209	-2.61782	-2.7341	-2.74106	-2.73148	-2.7948	-2.72132	-2.05111	-2.93587	-2.30679	-2.38126	-2.46199	-2.58198	-2.52173	-2.5805	-1.93596	-2.56189	-2.26208	-2.30791	-2.43723	-2.62151	-2.59551	-2.46915
-2.68437	-2.80585	-2.64763	-2.70111	-2.75898	-2.71027	-2.78269	-2.7121	-2.12186	-2.9514	-2.06211	-2.47867	-2.60525	-2.51007	-2.54866	-2.60665	-1.95881	-2.80699	-2.03993	-2.06838	-2.28386	-2.61047	-2.67942	-2.59846
-2.64872	-2.80459	-2.66553	-2.72469	-2.74784	-2.71172	-2.76693	-2.71146	-2.15519	-2.53225	-2.29564	-2.17486	-2.4946	-2.4354	-2.50453	-2.61176	-2.10728	-3.03718	-2.25703	-2.17498	-2.43637	-2.56673	-2.62935	-2.55907
-2.65217	-2.75387	-2.69172	-2.73309	-2.76112	-2.72876	-2.83091	-2.71148	-1.993	-2.82858	-2.11807	-2.36135	-2.64459	-2.47511	-2.48102	-2.62643	-2.01446	-2.74662	-2.32113	-2.00167	-2.56156	-2.5594	-2.57342	-2.49164
-2.63921	-2.79938	-2.69736	-2.73403	-2.79225	-2.73446	-2.79016	-2.68016	-2.03801	-2.9308	-2.0366	-2.22685	-2.35453	-2.40847	-2.46492	-2.57769	-2.11135	-2.55035	-2.1669	-2.15986	-2.599	-2.54045	-2.65033	-2.59409
-2.65828	-2.78586	-2.65581	-2.71426	-2.70834	-2.70334	-2.80731	-2.73606	-2.03373	-2.66362	-2.05192	-2.21153	-2.79401	-2.51793	-2.56176	-2.6444	-2.08105	-2.59803	-2.07605	-2.10086	-2.40604	-2.34786	-2.58676	-2.69614
-2.64005	-2.77952	-2.64057	-2.73299	-2.73371	-2.73443	-2.79141	-2.72553	-2.0191	-2.79434	-1.8248	-2.26047	-2.51199	-2.54755	-2.72824	-2.53313	-2.01929	-2.84018	-1.93524	-2.39576	-2.46266	-2.34646	-2.52725	-2.81486
-2.65956	-2.84969	-2.63642	-2.75077	-2.78092	-2.68171	-2.78261	-2.7243	-2.0932	-2.93501	-2.08366	-2.43999	-2.71375	-2.45348	-2.63873	-2.56955	-1.97503	-2.77981	-1.93305	-2.28977	-2.42682	-2.39969	-2.64386	-2.59903
-2.63476	-2.83188	-2.66606	-2.7665	-2.80217	-2.72708	-2.79518	-2.75648	-1.96946	-2.75791	-1.95926	-2.38915	-2.79229	-2.39869	-2.73661	-2.5184	-1.89791	-2.97349	-2.24418	-2.21278	-2.39827	-2.4916	-2.54899	-2.59008
-2.67033	-2.84068	-2.66385	-2.71651	-2.77567	-2.67753	-2.78547	-2.72614	-1.99218	-2.63217	-2.02783	-2.42119	-2.57451	-2.7456	-2.7542	-2.46284	-2.12194	-3.12211	-2.32307	-2.21209	-2.59517	-2.49825	-2.61363	-2.62707
-2.6703	-2.83968	-2.65847	-2.72722	-2.81176	-2.69772	-2.7994	-2.72555	-2.02145	-2.66406	-2.17761	-2.08533	-2.82039	-2.56389	-2.58268	-2.52135	-2.09378	-2.80473	-2.14266	-2.09884	-2.63694	-2.54474	-2.62775	-2.55012
-2.6617	-2.79566	-2.60671	-2.75586	-2.82239	-2.68293	-2.79666	-2.71051	-2.14109	-2.64506	-2.28362	-2.13361	-2.56544	-2.57199	-2.64053	-2.52769	-1.91071	-2.65351	-2.17767	-2.3624	-2.60333	-2.45893	-2.62638	-2.50019
-2.62897	-2.85333	-2.60939	-2.72943	-2.7238	-2.72541	-2.76461	-2.74137	-2.10452	-2.86377	-2.30292	-2.20716	-2.61724	-2.55771	-2.57528	-2.4782	-2.12768	-2.79144	-1.95786	-2.23295	-2.68392	-2.52984	-2.62509	-2.5052
-2.66667	-2.78593	-2.6307	-2.68741	-2.7978	-2.69336	-2.77053	-2.71956	-2.14641	-2.80513	-2.15792	-2.31554	-2.76151	-2.45821	-2.72413	-2.54326	-2.10024	-2.8697	-1.8712	-2.44228	-2.38497	-2.50571	-2.57452	-2.74061
-2.6643	-2.89442	-2.62353	-2.70356	-2.77309	-2.69905	-2.76175	-2.71197	-2.14917	-2.75288	-2.36013	-2.22315	-2.35066	-2.47639	-2.68604	-2.42626	-1.84809	-2.50509	-2.00816	-2.27593	-2.75465	-2.64205	-2.74332	-2.51506
-2.69183	-2.82176	-2.6362	-2.66614	-2.78712	-2.69744	-2.77934	-2.73842	-2.00193	-2.59812	-2.07829	-2.3531	-2.54809	-2.42783	-2.63169	-2.5171	-2.0585	-2.62043	-1.88036	-2.25134	-2.72623	-2.57465	-2.53239	-2.56322
-2.69628	-2.77795	-2.65142	-2.65905	-2.80249	-2.7235	-2.79259	-2.73023	-2.11587	-2.59627	-2.1252	-2.42275	-2.5445	-2.45555	-2.56173	-2.52187	-2.1165	-2.92573	-1.98776	-2.3088	-2.55677	-2.50158	-2.61704	-2.55612
-2.70955	-2.82957	-2.628	-2.70246	-2.77069	-2.75113	-2.7513	-2.73629	-2.08673	-2.69836	-2.21598	-2.38951	-2.28231	-2.59937	-2.54065	-2.4393	-2.08206	-2.71507	-2.20149	-2.24912	-2.49792	-2.52906	-2.7598	-2.61184
-2.70846	-2.83207	-2.66758	-2.70393	-2.77966	-2.7089	-2.76964	-2.73794	-1.96867	-2.2937	-2.1499	-2.21408	-2.69002	-2.4343	-2.53358	-2.57398	-2.07832	-2.86003	-1.80266	-2.31934	-2.72144	-2.54669	-2.67488	-2.48914
-2.67407	-2.84697	-2.61211	-2.71331	-2.76312	-2.74004	-2.76959	-2.75467	-1.82301	-2.63709	-2.10969	-2.40222	-3.05828	-2.47001	-2.70595	-2.47771	-2.06156	-2.42224	-1.85497	-2.20285	-2.77963	-2.55523	-2.65896	-2.56165
-2.67084	-2.80931	-2.66049	-2.67152	-2.81184	-2.71628	-2.79058	-2.73904	-2.04981	-2.51539	-2.39557	-2.26004	-2.68692	-2.40519	-2.57051	-2.60491	-2.10262	-2.52278	-2.00444	-2.12084	-2.82466	-2.62354	-2.47176	-2.49515
-2.65233	-2.8224	-2.66276	-2.73213	-2.73765	-2.74446	-2.73248	-2.73275	-1.94032	-2.55838	-2.1971	-2.39397	-2.65951	-2.46204	-2.69938	-2.65204	-2.07974	-2.74884	-2.07496	-2.41087	-2.64601	-2.52655	-2.56383	-2.6202
-2.66255	-2.82752	-2.61525	-2.71863	-2.81721	-2.7271	-2.80134	-2.71943	-1.97454	-2.62854	-2.16702	-2.2705	-2.57673	-2.57647	-2.7882	-2.58595	-2.01408	-2.85892	-2.17852	-2.33095	-2.61034	-2.47124	-2.6501	-2.51562
-2.68335	-2.85706	-2.63087	-2.72819	-2.77665	-2.71785	-2.75969	-2.71292	-2.07817	-2.76518	-2.23897	-2.40806	-2.59549	-2.36594	-2.55005	-2.56441	-2.04268	-2.84115	-1.77715	-2.40272	-2.58242	-2.4851	-2.70752	-2.5642
-2.67228	-2.84431	-2.6717	-2.72139	-2.76965	-2.7446	-2.783	-2.72707	-2.10421	-2.62938	-2.17907	-2.15606	-2.63251	-2.61263	-2.57618	-2.59313	-2.08888	-2.74763	-1.963	-2.08912	-2.6213	-2.4499	-2.63048	-2.60223
-2.67411	-2.81597	-2.67182	-2.71033	-2.78083	-2.71884	-2.76923	-2.72234	-2.12835	-2.70763	-2.02703	-2.17998	-2.52585	-2.51966	-2.58482	-2.55192	-1.98692	-2.78785	-2.17094	-2.1586	-2.65774	-2.49399	-2.55111	-2.52253
-2.66272	-2.86926	-2.66537	-2.69624	-2.76054	-2.72025	-2.78046	-2.72197	-2.06767	-2.76284	-1.81126	-2.03227	-2.46207	-2.58098	-2.6636	-2.65171	-2.00024	-2.70147	-2.26534	-2.01614	-2.48216	-2.47318	-2.60354	-2.48626
-2.67751	-2.84137	-2.63818	-2.7106	-2.81566	-2.75206	-2.74696	-2.73093	-2.10444	-2.72752	-2.06022	-1.83856	-2.54274	-2.52996	-2.64558	-2.54841	-1.94886	-2.63025	-2.18256	-2.10184	-2.38244	-2.61145	-2.52514	-2.52643
-2.65713	-2.85581	-2.67849	-2.7164	-2.79697	-2.7224	-2.75372	-2.72385	-2.09705	-2.56321	-2.18538	-2.0743	-2.4828	-2.49879	-2.64893	-2.43504	-2.06226	-2.66988	-2.23049	-1.94611	-2.65089	-2.60974	-2.64794	-2.60131
-2.68859	-2.88918	-2.63407	-2.69316	-2.81297	-2.68718	-2.75323	-2.74624	-2.05789	-2.47719	-2.26317	-2.12067	-2.51878	-2.51359	-2.57428	-2.53416	-2.18352	-2.8474	-2.438	-1.88095	-2.58825	-2.59281	-2.65209	-2.6002
-2.66909	-2.83904	-2.63587	-2.67579	-2.82534	-2.72213	-2.79676	-2.74896	-2.07643	-2.58389	-2.14491	-2.25072	-2.80995	-2.53288	-2.65995	-2.43145	-2.00803	-2.70172	-1.95659	-1.90338	-2.64978	-2.63664	-2.69004	-2.62666
-2.66741	-2.88784	-2.63654	-2.72624	-2.76704	-2.69488	-2.7448	-2.73087	-2.20112	-2.75807	-2.18862	-2.38149	-2.64721	-2.56424	-2.6472	-2.41366	-2.15846	-2.86039	-2.19524	-1.99248	-2.79251	-2.63702	-2.62304	-2.50863
-2.68148	-2.8936	-2.63913	-2.74016	-2.76548	-2.69413	-2.76342	-2.74415	-1.90702	-2.87607	-2.05392	-2.28434	-2.70147	-2.43017	-2.68181	-2.57456	-2.16461	-2.75385	-2.09248	-1.81635	-2.71106	-2.60418	-2.72859	-2.57021
-2.69182	-2.89831	-2.64611	-2.74265	-2.75528	-2.7223	-2.7785	-2.75969	-1.8615	-2.28586	-1.61841	-2.2466	-2.47605	-2.58477	-2.54589	-2.51576	-2.05024	-2.91881	-2.13955	-2.09778	-2.56177	-2.56388	-2.50824	-2.87394
-2.66768	-2.85785	-2.59947	-2.70412	-2.7154	-2.70453	-2.76518	-2.74666	-1.91508	-2.87087	-1.69982	-2.31362	-2.74312	-2.5115	-2.56573	-2.38904	-2.19407	-2.91741	-2.19351	-2.00022	-2.69103	-2.60501	-2.63448	-2.78277
-2.67179	-2.83104	-2.63615	-2.70882	-2.77443	-2.72223	-2.82447	-2.72026	-1.93915	-2.70475	-2.27932	-2.4021	-2.6583	-2.5738	-2.64895	-2.46912	-2.06385	-2.63691	-2.34075	-2.12542	-2.67424	-2.49303	-2.6896	-2.8458
-2.70057	-2.89953	-2.64664	-2.69958	-2.79852	-2.68997	-2.75389	-2.71167	-2.12005	-2.86285	-2.42067	-2.2966	-2.63618	-2.56916	-2.67166	-2.38042	-2.20744	-2.58677	-2.29502	-2.18684	-2.63766	-2.49477	-2.48587	-2.81267
-2.68069	-2.83393	-2.65551	-2.73068	-2.79065	-2.72981	-2.78864	-2.73869	-2.12934	-2.76374	-2.22788	-2.19283	-2.57713	-2.50149	-2.70221	-2.55542	-2.08498	-2.70591	-1.97075	-2.19036	-2.69796	-2.57723	-2.43574	-2.54534
-2.69894	-2.858	-2.5896	-2.7195	-2.79454	-2.71883	-2.78883	-2.73395	-2.0404	-2.73571	-2.33367	-2.28869	-2.60673	-2.606	-2.67858	-2.41557	-2.20248	-2.56074	-2.0671	-2.33119	-2.56536	-2.61066	-2.46708	-2.58984
-2.67588	-2.84028	-2.61223	-2.68612	-2.79398	-2.74773	-2.77815	-2.7418	-2.09274	-2.8967	-2.32536	-2.51049	-2.57787	-2.53792	-2.61921	-2.55624	-2.22937	-2.68359	-2.12366	-2.2043	-2.72686	-2.53848	-2.55257	-2.5371
-2.67946	-2.81198	-2.63702	-2.66764	-2.76559	-2.75247	-2.75607	-2.7585	-2.01854	-2.78009	-2.30209	-2.29309	-2.62376	-2.4676	-2.59422	-2.53595	-1.98457	-2.4365	-2.09594	-2.38851	-2.81385	-2.47484	-2.59259	-2.49296
-2.69169	-2.82183	-2.63594	-2.74183	-2.78398	-2.69945	-2.79052	-2.72073	-2.07735	-2.54219	-2.1119	-2.2201	-2.79793	-2.55454	-2.58148	-2.61219	-2.18952	-2.45821	-2.13639	-2.26275	-2.61198	-2.53499	-2.50997	-2.58634
-2.68827	-2.79184	-2.62003	-2.73778	-2.82794	-2.74231	-2.77235	-2.74607	-1.999	-2.52075	-2.29532	-2.34908	-2.60662	-2.60388	-2.71654	-2.47006	-2.0713	-2.49449	-2.25663	-2.24455	-2.59744	-2.56526	-2.64088	-2.5258
-2.65999	-2.77932	-2.62453	-2.72508	-2.7861	-2.73552	-2.79114	-2.74622	-1.98985	-2.71459	-2.42185	-2.40376	-2.42565	-2.57411	-2.65824	-2.44691	-2.1232	-2.7114	-2.16159	-2.00131	-2.61838	-2.50755	-2.59977	-2.50902
-2.71612	-2.7654	-2.63609	-2.73235	-2.80427	-2.74432	-2.72842	-2.71712	-1.94893	-2.8181	-2.2164	-2.12065	-2.63312	-2.55114	-2.59333	-2.37181	-2.07364	-2.74023	-2.16071	-2.11043	-2.61222	-2.51807	-2.67503	-2.54257
-2.67221	-2.74539	-2.61907	-2.7016	-2.82078	-2.73952	-2.7287	-2.71781	-2.07354	-2.98181	-2.34	-2.20287	-2.51446	-2.51318	-2.5658	-2.54099	-2.01602	-3.0416	-1.75658	-2.22128	-2.66332	-2.62905	-2.66157	-2.4872
-2.68949	-2.8096	-2.63249	-2.68501	-2.80832	-2.69635	-2.77993	-2.72064	-2.10454	-2.77061	-2.21826	-2.20636	-2.46598	-2.49672	-2.67933	-2.60539	-2.08697	-2.47085	-1.93013	-2.05488	-2.60726	-2.47515	-2.77125	-2.52402
-2.65291	-2.85289	-2.60861	-2.68428	-2.80099	-2.6761	-2.79487	-2.71303	-2.07704	-2.88769	-1.96841	-2.23995	-2.60246	-2.58795	-2.5629	-2.56548	-2.26187	-2.97866	-2.03632	-2.05745	-2.69838	-2.56657	-2.60724	-2.62427
-2.65089	-2.79435	-2.64402	-2.70605	-2.79125	-2.72163	-2.76965	-2.69091	-1.8087	-2.71129	-2.2689	-2.15442	-2.47543	-2.57623	-2.57271	-2.44128	-2.19771	-2.73284	-2.28809	-2.09472	-2.46185	-2.56081	-2.56863	-2.58067
-2.69645	-2.79043	-2.64819	-2.69781	-2.79146	-2.69111	-2.75856	-2.73687	-1.92071	-2.70166	-2.13293	-2.17261	-2.64801	-2.49589	-2.67042	-2.51015	-1.91637	-2.83742	-2.02866	-2.23224	-2.32611	-2.49623	-2.54258	-2.58003
-2.69776	-2.807	-2.6408	-2.73416	-2.81343	-2.686	-2.7583	-2.74317	-2.08631	-2.47556	-2.12711	-2.13229	-2.58326	-2.55579	-2.63764	-2.62879	-1.93512	-2.61217	-2.06336	-2.3978	-2.31991	-2.36327	-2.60453	-2.56333
-2.6658	-2.8188	-2.63841	-2.71445	-2.75834	-2.72417	-2.78817	-2.72297	-1.94229	-2.70655	-2.1783	-2.30962	-2.55674	-2.53523	-2.60766	-2.60867	-1.99721	-2.95394	-2.09388	-2.34903	-2.31209	-2.48099	-2.57234	-2.4872
-2.69718	-2.87028	-2.6746	-2.65798	-2.80022	-2.69684	-2.80768	-2.74166	-2.1172	-2.66499	-2.14572	-2.33199	-2.54182	-2.42271	-2.60415	-2.61586	-2.10255	-3.02432	-2.01745	-2.36827	-2.30682	-2.38223	-2.67684	-2.5183
-2.67617	-2.87095	-2.63789	-2.72338	-2.79747	-2.72925	-2.76841	-2.70514	-2.05582	-2.95495	-2.33472	-2.27512	-2.52195	-2.52785	-2.64653	-2.49601	-2.05499	-2.62064	-2.08799	-2.39641	-2.62846	-2.50714	-2.67647	-2.77834
-2.69103	-2.90181	-2.63999	-2.73929	-2.82009	-2.7141	-2.76938	-2.70262	-2.22075	-2.80646	-2.35177	-2.27876	-2.60735	-2.58763	-2.67498	-2.60988	-2.22118	-2.86842	-1.77402	-2.29614	-2.5216	-2.52947	-2.54856	-2.68823
-2.68214	-2.82354	-2.64483	-2.70487	-2.77757	-2.71467	-2.73838	-2.75704	-2.05735	-2.41803	-2.09331	-2.14028	-2.71282	-2.5816	-2.74225	-2.50465	-2.13535	-2.74879	-2.25667	-2.12959	-2.43768	-2.41264	-2.50866	-2.86875
-2.68606	-2.84499	-2.61209	-2.70818	-2.78955	-2.75274	-2.78691	-2.70883	-2.06446	-2.7109	-2.21743	-2.09602	-2.42362	-2.53027	-2.66328	-2.60149	-2.17491	-2.55215	-2.3187	-2.32545	-2.64523	-2.58781	-2.58146	-2.53811
-2.68416	-2.81035	-2.67702	-2.70512	-2.77744	-2.70608	-2.76951	-2.72792	-2.03452	-2.8456	-1.74278	-2.09457	-2.30921	-2.64606	-2.68696	-2.60497	-2.06818	-2.6185	-2.54186	-2.13258	-2.68814	-2.44778	-2.63053	-2.53146
-2.70059	-2.89295	-2.65442	-2.71131	-2.76573	-2.70188	-2.76992	-2.72298	-2.0518	-2.66451	-2.28567	-1.93728	-2.49527	-2.50623	-2.66807	-2.702	-2.06178	-2.78652	-2.02629	-2.25002	-2.90188	-2.42214	-2.65607	-2.59012
-2.69365	-2.90844	-2.62769	-2.68304	-2.75503	-2.7317	-2.77577	-2.69766	-1.96992	-2.7366	-2.17078	-2.13927	-2.50728	-2.55468	-2.6652	-2.53577	-2.09631	-2.66862	-2.3049	-2.12036	-2.69774	-2.45969	-2.47482	-2.58314
-2.69075	-2.83965	-2.68926	-2.71475	-2.80036	-2.70962	-2.75989	-2.7046	-2.11177	-2.70497	-2.14212	-2.42397	-2.74134	-2.47112	-2.61016	-2.57769	-2.00499	-2.6663	-1.80446	-2.15324	-2.59223	-2.54783	-2.64938	-2.83983
-2.71681	-2.80991	-2.62226	-2.71008	-2.76525	-2.68324	-2.76497	-2.73534	-2.17687	-2.94529	-2.0108	-2.20814	-2.54433	-2.50896	-2.64598	-2.56031	-2.02279	-2.79193	-2.05478	-2.40798	-2.51694	-2.46096	-2.50122	-2.68094
-2.67421	-2.83052	-2.61581	-2.69978	-2.76181	-2.68667	-2.77035	-2.69859	-2.28057	-2.71755	-1.96343	-2.24971	-2.4648	-2.59163	-2.69778	-2.60569	-1.89542	-2.82601	-2.12058	-2.28827	-2.55628	-2.59655	-2.60927	-2.59167
-2.70451	-2.84408	-2.67223	-2.73797	-2.76995	-2.69392	-2.75584	-2.71773	-2.04292	-2.79438	-2.20377	-2.27172	-2.66317	-2.51151	-2.57231	-2.55108	-2.15778	-2.93888	-2.00802	-2.13266	-2.64147	-2.51432	-2.5611	-2.5224
-2.71481	-2.77991	-2.60108	-2.72704	-2.76872	-2.71973	-2.7769	-2.70767	-2.06715	-2.80837	-2.30882	-2.33058	-2.58444	-2.50429	-2.52504	-2.54486	-2.14846	-2.66383	-2.30172	-2.20466	-2.73425	-2.66546	-2.6445	-2.66497
-2.68815	-2.83453	-2.66948	-2.73977	-2.76918	-2.72758	-2.81875	-2.73531	-2.20211	-2.56821	-1.93987	-2.28865	-2.75628	-2.58003	-2.66015	-2.56935	-2.0227	-2.64408	-2.27426	-2.23459	-2.81824	-2.52674	-2.7295	-2.62796
-2.66854	-2.82615	-2.62902	-2.75933	-2.8289	-2.72573	-2.76576	-2.73758	-2.13617	-2.67269	-2.23193	-2.11478	-2.55878	-2.60393	-2.60271	-2.48611	-2.05718	-2.71174	-2.30153	-1.97505	-2.52894	-2.47434	-2.49856	-2.71301
-2.72673	-2.84278	-2.66735	-2.7411	-2.76513	-2.70386	-2.76689	-2.69676	-2.0672	-2.66936	-2.25763	-2.02765	-2.61443	-2.54748	-2.60062	-2.51702	-2.08302	-2.92968	-2.34503	-2.01337	-3.00113	-2.535	-2.53674	-2.68894
-2.74174	-2.83445	-2.6341	-2.74128	-2.73374	-2.68426	-2.79275	-2.70403	-2.01345	-2.58865	-2.40137	-2.09828	-2.48704	-2.47629	-2.66867	-2.52839	-2.07083	-2.5963	-1.72672	-1.99227	-2.603	-2.52215	-2.64898	-2.62732
-2.72206	-2.80463	-2.62054	-2.73809	-2.81458	-2.7222	-2.82581	-2.7107	-2.13398	-2.74937	-2.1268	-1.95778	-2.60769	-2.51223	-2.47568	-2.54304	-1.98515	-2.74319	-1.9848	-2.08901	-2.48013	-2.39987	-2.58701	-2.49585
-2.70423	-2.87193	-2.65415	-2.7435	-2.75751	-2.72152	-2.78327	-2.7156	-2.00618	-2.77555	-2.24534	-2.19073	-2.79111	-2.51077	-2.64553	-2.59408	-1.87755	-2.93142	-2.02114	-1.92001	-2.77602	-2.47365	-2.62055	-2.49344
-2.69972	-2.83517	-2.62678	-2.76907	-2.78413	-2.72252	-2.71889	-2.74155	-2.05335	-2.69581	-2.31974	-2.17439	-2.61887	-2.4563	-2.7147	-2.55275	-1.78067	-2.78813	-1.48454	-2.14034	-2.61686	-2.40191	-2.47387	-2.53409
-2.67042	-2.8615	-2.61969	-2.70046	-2.82036	-2.7204	-2.78681	-2.74143	-1.91474	-2.789	-2.20471	-1.9	-2.37999	-2.47001	-2.62716	-2.54491	-1.86766	-2.71434	-2.2284	-2.20099	-2.273	-2.52495	-2.48233	-2.57973
-2.71366	-2.85807	-2.6544	-2.74474	-2.79437	-2.72645	-2.79329	-2.71816	-2.05103	-2.52936	-1.59849	-2.07183	-2.6688	-2.54503	-2.56064	-2.62016	-1.91754	-2.78104	-1.85121	-2.19346	-2.52843	-2.40461	-2.69188	-2.59735
-2.72314	-2.8834	-2.67463	-2.71013	-2.82533	-2.72675	-2.80686	-2.72389	-2.01945	-2.62044	-1.66444	-2.00668	-2.53439	-2.47852	-2.57028	-2.51428	-1.95948	-2.92873	-2.0236	-2.36423	-2.69925	-2.34929	-2.71796	-2.51756
-2.69824	-2.85012	-2.65628	-2.73431	-2.72105	-2.73349	-2.78519	-2.72245	-1.93346	-2.56706	-2.01225	-2.33519	-2.6758	-2.64782	-2.60395	-2.50995	-1.88554	-2.57668	-1.94242	-2.30209	-2.25608	-2.49386	-2.59901	-2.62714
-2.73224	-2.78879	-2.66316	-2.73292	-2.81106	-2.7338	-2.76923	-2.74462	-1.95088	-2.5311	-2.29433	-2.12372	-2.59107	-2.5591	-2.58921	-2.56419	-1.87467	-2.78833	-2.03486	-2.45667	-2.42492	-2.54026	-2.74926	-2.54857
-2.72738	-2.86631	-2.61456	-2.7375	-2.79429	-2.72442	-2.77984	-2.71854	-1.95612	-2.7307	-2.23337	-2.42105	-2.40995	-2.46154	-2.6125	-2.49192	-2.06078	-2.84177	-2.18885	-2.43514	-2.95072	-2.53742	-2.54084	-2.54605
-2.70427	-2.85223	-2.6143	-2.7498	-2.78715	-2.74823	-2.77275	-2.72008	-2.04914	-2.713	-2.06736	-2.38045	-2.37946	-2.60699	-2.68923	-2.53885	-2.05994	-2.70498	-2.2806	-2.37312	-2.77092	-2.60142	-2.67357	-2.84424
-2.70091	-2.82627	-2.62024	-2.76713	-2.81767	-2.74432	-2.80199	-2.71569	-2.01412	-2.62187	-2.2019	-2.26019	-2.76187	-2.58402	-2.64611	-2.55137	-2.08862	-2.70706	-2.09784	-2.58138	-2.70637	-2.51508	-2.63949	-2.74319
-2.73112	-2.80588	-2.60655	-2.7053	-2.74899	-2.70503	-2.78989	-2.73877	-1.94112	-2.59418	-2.12293	-2.28858	-2.57636	-2.57846	-2.57487	-2.55256	-1.90614	-2.71661	-2.09337	-2.36557	-2.36745	-2.64958	-2.63451	-2.74537
-2.71718	-2.80866	-2.60681	-2.722	-2.78584	-2.73598	-2.7965	-2.71873	-2.04211	-2.58647	-2.28364	-2.4291	-2.57321	-2.55495	-2.60866	-2.48348	-1.9247	-2.74205	-2.24713	-2.30155	-2.54917	-2.53048	-2.62026	-2.63886
-2.70719	-2.82881	-2.60885	-2.73978	-2.7733	-2.76695	-2.7983	-2.72539	-2.19236	-2.34876	-2.12934	-2.4239	-2.56906	-2.44273	-2.57802	-2.57331	-1.90414	-2.35268	-2.04786	-2.49757	-2.49476	-2.37846	-2.44372	-2.5165
-2.74648	-2.84156	-2.6368	-2.7019	-2.79579	-2.74068	-2.80506	-2.70818	-2.09005	-2.62333	-1.90626	-2.43595	-2.47604	-2.58279	-2.49123	-2.52751	-1.94758	-2.58008	-1.80702	-2.34257	-2.6192	-2.48178	-2.45125	-2.56157
-2.71134	-2.8295	-2.63508	-2.71474	-2.78182	-2.73993	-2.80857	-2.72802	-2.00486	-2.53924	-1.47651	-2.19196	-2.37592	-2.47765	-2.67819	-2.48836	-2.19423	-2.653	-2.08695	-2.27764	-2.60596	-2.45736	-2.69085	-2.61337
-2.69139	-2.78415	-2.615	-2.70312	-2.72671	-2.74627	-2.73181	-2.71542	-1.99671	-2.54777	-1.81853	-2.26965	-2.64483	-2.599	-2.6423	-2.52666	-2.00285	-2.59512	-2.05752	-2.25507	-2.62406	-2.44412	-2.61074	-2.70239
-2.69629	-2.85174	-2.62592	-2.74022	-2.74165	-2.73285	-2.79653	-2.7079	-2.11454	-2.74082	-2.21516	-2.30495	-2.4154	-2.47428	-2.59204	-2.42884	-2.07693	-2.6269	-1.96384	-2.12625	-2.70847	-2.5208	-2.59165	-2.55928
-2.70244	-2.76321	-2.64913	-2.75122	-2.77035	-2.7324	-2.79877	-2.7506	-2.13097	-2.69605	-2.06588	-2.2851	-2.51428	-2.45138	-2.53777	-2.45262	-2.14133	-2.55526	-2.06646	-2.30929	-2.64955	-2.44206	-2.46694	-2.57753
-2.67315	-2.78077	-2.65103	-2.76324	-2.77996	-2.70567	-2.79248	-2.70409	-1.9312	-2.9999	-1.81657	-2.19602	-2.578	-2.53257	-2.68481	-2.52134	-2.07485	-2.47346	-2.41549	-2.24998	-2.72215	-2.46985	-2.62843	-2.65758
-2.68126	-2.80515	-2.62464	-2.71931	-2.77826	-2.73285	-2.77743	-2.74094	-2.11991	-2.89175	-1.82358	-2.30793	-2.68048	-2.57103	-2.68692	-2.48435	-1.89476	-2.61867	-2.3936	-2.30432	-2.63238	-2.54258	-2.73234	-2.65462
-2.69695	-2.81799	-2.62729	-2.72919	-2.8365	-2.6924	-2.82454	-2.74682	-2.14525	-2.6976	-1.5943	-2.31836	-2.6974	-2.47825	-2.61151	-2.5724	-1.95947	-2.62074	-2.0853	-2.28531	-2.70771	-2.51258	-2.43692	-2.66318
-2.68165	-2.81472	-2.62235	-2.70886	-2.75219	-2.7091	-2.76507	-2.74874	-1.95399	-2.75697	-1.45049	-2.08497	-2.38902	-2.50073	-2.52728	-2.46607	-2.05248	-2.40699	-2.56784	-2.38014	-2.57815	-2.67344	-2.5381	-2.6727
-2.68251	-2.80407	-2.6351	-2.70348	-2.84839	-2.71663	-2.7995	-2.7577	-2.11768	-2.7337	-1.44669	-2.27495	-2.65719	-2.50268	-2.61483	-2.56399	-2.07092	-2.72627	-2.14795	-2.30667	-2.33746	-2.52797	-2.59747	-2.69435
-2.68892	-2.75754	-2.63446	-2.72809	-2.7894	-2.71955	-2.78395	-2.72998	-2.17417	-2.95775	-2.17471	-1.95397	-2.71929	-2.57463	-2.60371	-2.65762	-2.09474	-2.57411	-2.23239	-2.42927	-2.43619	-2.6433	-2.747	-2.57322
-2.69693	-2.81445	-2.62969	-2.73876	-2.74729	-2.70723	-2.78709	-2.7222	-2.07133	-2.84279	-1.88135	-1.86677	-2.40155	-2.56194	-2.5175	-2.55189	-2.13016	-2.65333	-2.3838	-2.26685	-2.46674	-2.55022	-2.57873	-2.76042
-2.71257	-2.79216	-2.61118	-2.74675	-2.78485	-2.74739	-2.77784	-2.72038	-1.96979	-2.64347	-1.96176	-1.99918	-2.48169	-2.49603	-2.51263	-2.48972	-1.90234	-2.53879	-2.31748	-2.15625	-2.51476	-2.60887	-2.66321	-2.60734
-2.68019	-2.83152	-2.62197	-2.69997	-2.76002	-2.749	-2.78274	-2.73906	-2.14755	-2.62436	-1.96891	-2.30488	-2.65641	-2.49842	-2.70883	-2.41612	-2.06761	-2.7374	-2.17591	-2.2485	-2.53262	-2.53662	-2.7083	-2.68448
-2.72609	-2.87272	-2.64709	-2.73181	-2.75328	-2.75056	-2.79292	-2.73853	-2.09426	-2.83839	-1.97405	-2.32997	-2.58819	-2.48892	-2.71801	-2.49618	-1.96315	-2.84307	-2.12492	-2.17852	-2.50448	-2.55154	-2.63269	-2.69836
-2.67294	-2.82706	-2.6392	-2.74367	-2.73114	-2.72688	-2.78636	-2.72391	-2.09735	-2.78025	-2.15492	-2.38083	-2.2988	-2.55268	-2.64514	-2.46098	-2.08489	-2.64239	-2.07033	-2.21466	-2.48481	-2.55053	-2.70365	-2.85522
-2.68272	-2.78582	-2.6481	-2.76516	-2.74631	-2.74462	-2.79468	-2.74113	-2.04986	-2.75566	-1.9259	-2.27075	-2.32427	-2.54542	-2.62543	-2.66996	-2.16854	-2.7193	-2.28118	-2.22846	-2.66145	-2.62839	-2.68255	-2.83532
-2.69849	-2.762	-2.66009	-2.7045	-2.802	-2.7469	-2.76441	-2.73088	-2.08037	-2.69828	-2.36999	-2.38023	-2.78294	-2.53565	-2.53748	-2.60699	-1.89408	-2.647	-2.30066	-2.25992	-2.50318	-2.52527	-2.69764	-2.67074
-2.71237	-2.79988	-2.65078	-2.72291	-2.74903	-2.73669	-2.77069	-2.70315	-2.02583	-2.4286	-2.3262	-2.32576	-2.46347	-2.591	-2.52674	-2.47459	-2.10655	-2.55666	-2.02621	-2.38697	-2.56843	-2.48932	-2.55048	-2.61013
-2.6941	-2.78081	-2.59389	-2.74476	-2.74989	-2.73033	-2.79051	-2.70394	-2.05121	-2.7512	-2.15786	-2.20521	-2.40232	-2.57918	-2.51754	-2.54464	-2.0733	-2.63832	-2.37379	-2.19099	-2.63334	-2.41528	-2.69186	-2.65681
-2.68667	-2.79553	-2.64066	-2.70954	-2.76202	-2.70241	-2.78871	-2.69244	-2.0323	-2.84571	-2.23056	-2.12104	-2.48116	-2.61384	-2.63425	-2.56562	-2.03677	-2.71329	-2.13406	-2.19476	-2.59132	-2.43815	-2.50502	-2.54838
-2.68999	-2.79508	-2.62212	-2.73812	-2.7893	-2.73093	-2.78686	-2.70663	-2.08079	-2.81952	-2.29885	-2.32787	-2.69571	-2.5761	-2.63503	-2.63546	-1.96358	-2.62123	-2.09652	-2.15787	-2.66471	-2.53904	-2.65525	-2.55339
-2.72949	-2.78512	-2.62508	-2.70777	-2.76303	-2.70755	-2.78408	-2.72739	-1.94229	-2.78095	-2.17116	-2.12594	-2.41443	-2.55279	-2.69812	-2.61125	-2.0754	-2.77996	-2.19378	-2.37702	-2.6451	-2.46944	-2.63539	-2.5175
-2.69639	-2.8311	-2.62681	-2.75988	-2.7446	-2.66901	-2.76944	-2.70567	-1.9689	-3.0224	-2.21717	-2.13753	-2.44036	-2.49402	-2.53863	-2.45149	-1.93995	-2.7398	-2.2322	-2.41694	-2.45316	-2.55795	-2.58267	-2.58545
-2.70199	-2.84419	-2.63251	-2.76074	-2.76381	-2.6992	-2.78302	-2.72711	-1.95456	-2.60559	-2.21561	-2.31253	-2.3156	-2.38741	-2.59205	-2.60425	-2.0598	-2.7673	-2.16143	-2.31006	-2.69309	-2.60379	-2.50901	-2.64118
-2.69461	-2.85332	-2.63305	-2.71677	-2.76457	-2.74716	-2.76793	-2.70429	-1.98874	-2.99683	-2.16018	-2.20092	-2.3319	-2.51214	-2.51539	-2.59572	-2.03283	-2.50122	-2.22032	-2.29035	-2.74638	-2.41532	-2.48495	-2.87614
-2.70574	-2.87171	-2.6057	-2.71975	-2.7681	-2.70024	-2.76429	-2.70241	-1.96523	-2.82394	-2.20764	-2.25834	-2.33644	-2.49231	-2.66566	-2.38586	-2.04287	-2.84426	-2.29958	-2.34526	-2.43725	-2.51305	-2.60603	-2.79651
-2.70839	-2.82051	-2.61864	-2.6972	-2.75712	-2.73035	-2.76879	-2.72893	-2.02014	-2.73278	-2.3844	-2.17479	-2.3912	-2.47099	-2.52596	-2.64219	-2.03734	-2.83174	-2.21211	-2.3126	-2.87714	-2.505	-2.55926	-2.76778
-2.69041	-2.81114	-2.61159	-2.70955	-2.77849	-2.74667	-2.7623	-2.71392	-1.96598	-2.6945	-2.26194	-2.18795	-2.54923	-2.60008	-2.5749	-2.60159	-2.07604	-2.82034	-2.0709	-2.18306	-2.71073	-2.50504	-2.54243	-2.58689
-2.68446	-2.79211	-2.63195	-2.71832	-2.77988	-2.72897	-2.76332	-2.71461	-2.11632	-2.68204	-2.01592	-2.28345	-2.81379	-2.65676	-2.58332	-2.60649	-2.08493	-2.63336	-2.18364	-2.17331	-2.59236	-2.48134	-2.61574	-2.62054
-2.71804	-2.82349	-2.60754	-2.74658	-2.82513	-2.72409	-2.80012	-2.72516	-2.0233	-2.55514	-2.28329	-2.37025	-2.55844	-2.56661	-2.67014	-2.55296	-1.95034	-2.62653	-2.03657	-2.22878	-2.78006	-2.45834	-2.64184	-2.58688
-2.70194	-2.83408	-2.65006	-2.71551	-2.77521	-2.72741	-2.78027	-2.74898	-2.04375	-2.63176	-2.35319	-2.25987	-2.54419	-2.52744	-2.54248	-2.68569	-1.85707	-3.02205	-2.58113	-2.32943	-2.71102	-2.49466	-2.56798	-2.58932
-2.67846	-2.78754	-2.6342	-2.73512	-2.77108	-2.70976	-2.76422	-2.75192	-1.99334	-2.92096	-2.36446	-2.12023	-2.56026	-2.52971	-2.57031	-2.55416	-2.0751	-2.9981	-2.00453	-2.29587	-2.60351	-2.59088	-2.641	-2.64018
-2.64747	-2.83511	-2.61469	-2.70706	-2.75669	-2.71771	-2.7764	-2.72359	-2.09987	-2.37312	-2.18654	-2.07423	-2.68991	-2.67414	-2.51829	-2.49376	-1.94041	-2.91751	-2.28644	-2.29429	-2.73103	-2.60825	-2.63092	-2.51809
-2.67501	-2.79571	-2.65143	-2.72941	-2.84939	-2.72034	-2.77262	-2.71058	-1.96733	-2.84301	-2.23708	-1.98222	-2.52851	-2.52106	-2.48007	-2.61147	-1.97752	-2.60339	-2.31231	-2.25542	-2.75896	-2.55905	-2.63943	-2.62583
-2.66938	-2.86293	-2.60296	-2.70005	-2.76429	-2.73771	-2.77325	-2.72945	-2.00419	-2.66378	-1.76817	-2.34099	-2.35347	-2.56292	-2.49555	-2.54832	-2.07352	-2.8902	-2.35558	-2.14572	-2.54174	-2.58424	-2.59143	-2.48534
-2.69186	-2.83599	-2.62851	-2.71341	-2.76782	-2.73663	-2.75276	-2.70978	-1.87044	-2.97014	-2.06766	-2.43046	-2.54415	-2.48621	-2.44921	-2.5338	-2.09753	-2.73653	-1.96305	-2.34532	-2.57074	-2.59113	-2.60678	-2.58479
-2.67973	-2.81199	-2.62298	-2.69166	-2.80155	-2.71666	-2.78012	-2.71833	-1.96013	-2.60884	-2.21144	-2.3736	-2.32589	-2.45844	-2.51282	-2.40848	-1.98533	-2.64511	-1.88826	-2.12969	-2.5766	-2.6543	-2.58858	-2.6144
-2.65614	-2.83716	-2.63116	-2.69588	-2.7179	-2.68662	-2.78599	-2.72838	-1.9174	-2.77775	-2.01663	-2.40147	-2.54104	-2.58011	-2.55777	-2.38765	-1.95109	-2.69348	-2.19282	-2.02348	-2.63217	-2.53733	-2.69984	-2.61998
-2.6637	-2.7839	-2.60524	-2.71265	-2.7829	-2.7182	-2.77233	-2.72085	-1.97305	-2.68634	-2.08008	-2.46214	-2.49047	-2.69744	-2.67631	-2.46095	-2.06822	-2.80248	-2.12517	-2.22245	-2.73462	-2.59694	-2.6575	-2.63063
-2.66804	-2.86623	-2.66601	-2.7262	-2.82326	-2.70356	-2.74122	-2.74205	-1.99214	-2.5066	-2.09275	-2.28878	-2.58386	-2.44732	-2.60358	-2.55733	-2.20069	-2.69464	-2.25497	-1.96871	-2.53785	-2.66617	-2.65889	-2.54442
-2.70693	-2.79937	-2.66411	-2.68874	-2.80297	-2.69788	-2.80869	-2.72336	-2.12799	-2.67077	-1.99222	-2.32586	-2.67424	-2.45165	-2.63097	-2.53898	-2.182	-2.61232	-2.1759	-2.11899	-2.46926	-2.54489	-2.56304	-2.72738
-2.6887	-2.77479	-2.60613	-2.72917	-2.81893	-2.71923	-2.75384	-2.71164	-1.98421	-2.66824	-1.80383	-2.12981	-2.43698	-2.52093	-2.67429	-2.39364	-2.09502	-2.60294	-2.14693	-2.01727	-2.65577	-2.51145	-2.62957	-2.70772
-2.70925	-2.79589	-2.66331	-2.73759	-2.79247	-2.71091	-2.77017	-2.749	-2.09618	-2.64096	-2.2444	-2.17225	-2.84319	-2.50816	-2.60524	-2.44969	-2.10841	-2.8835	-2.00803	-2.06131	-2.78343	-2.57256	-2.55062	-2.56423
-2.69685	-2.81377	-2.60131	-2.7521	-2.82544	-2.69142	-2.8067	-2.70069	-1.99079	-2.63425	-2.11529	-1.99462	-2.48908	-2.46504	-2.58001	-2.53968	-2.14187	-2.78026	-2.06474	-2.09369	-2.53721	-2.60482	-2.58033	-2.72097
-2.67057	-2.77016	-2.63789	-2.72991	-2.73832	-2.70015	-2.83387	-2.72135	-1.92008	-2.75373	-2.30919	-2.17368	-2.1871	-2.56188	-2.68307	-2.52474	-2.09522	-2.70053	-1.85856	-2.11415	-2.89185	-2.41773	-2.64989	-2.59226
-2.67538	-2.81775	-2.61095	-2.7077	-2.8066	-2.7251	-2.80358	-2.7226	-1.94106	-2.68707	-2.22754	-2.18054	-2.22401	-2.59495	-2.63125	-2.45366	-2.21059	-3.01298	-2.06652	-2.20042	-2.58905	-2.5882	-2.57901	-2.60216
-2.67568	-2.86817	-2.59233	-2.70806	-2.80991	-2.69887	-2.76481	-2.72883	-2.0341	-2.76071	-2.01323	-2.20427	-2.52899	-2.37419	-2.61294	-2.56825	-2.08096	-2.65612	-2.19138	-2.10604	-2.5392	-2.45804	-2.70664	-2.50583
-2.66429	-2.88432	-2.62672	-2.70779	-2.8112	-2.73689	-2.76741	-2.72487	-1.98178	-2.61291	-2.07053	-2.05305	-2.4886	-2.53638	-2.71547	-2.41316	-2.18843	-2.89103	-2.22064	-2.18919	-2.49726	-2.52181	-2.62907	-2.82239
-2.69355	-2.81225	-2.66625	-2.72412	-2.75542	-2.71876	-2.82959	-2.7029	-2.00751	-2.83729	-2.10559	-2.01997	-2.68994	-2.66657	-2.56909	-2.43626	-2.15013	-2.75334	-2.20198	-2.12324	-2.50051	-2.51923	-2.65306	-2.69119
-2.70587	-2.85979	-2.66909	-2.70699	-2.75737	-2.70184	-2.81379	-2.70187	-1.99152	-2.65945	-1.79038	-2.05177	-2.71835	-2.51143	-2.55731	-2.51577	-2.14964	-2.8372	-2.09575	-2.19774	-2.33041	-2.6041	-2.57854	-2.4854
-2.67817	-2.8434	-2.62758	-2.70978	-2.74944	-2.71208	-2.79984	-2.70265	-2.00852	-2.69647	-1.7635	-2.12098	-2.59542	-2.46528	-2.65663	-2.57984	-2.0748	-2.47361	-1.85943	-2.15018	-2.49463	-2.56308	-2.57238	-2.59037
-2.70347	-2.81639	-2.62366	-2.7358	-2.74897	-2.72441	-2.80403	-2.68954	-1.88782	-2.71292	-1.93943	-1.91562	-2.73678	-2.37892	-2.80454	-2.5351	-2.09785	-2.80206	-2.2245	-2.36291	-2.49072	-2.56633	-2.61791	-2.54529
-2.67613	-2.85914	-2.67106	-2.71114	-2.72475	-2.71205	-2.77083	-2.7492	-1.98379	-2.46817	-1.76572	-2.2204	-2.69821	-2.48239	-2.65892	-2.50159	-2.01647	-2.90513	-2.17358	-2.26055	-2.54554	-2.42407	-2.63391	-2.59166
-2.71111	-2.83063	-2.65997	-2.72497	-2.74736	-2.73727	-2.77655	-2.71823	-2.03968	-2.67813	-1.68313	-2.06488	-2.76167	-2.49004	-2.62404	-2.49773	-2.14961	-2.70966	-2.38652	-1.94692	-2.64406	-2.40802	-2.63714	-2.58503
-2.66807	-2.8373	-2.65124	-2.7237	-2.78509	-2.73165	-2.7678	-2.72022	-2.07636	-2.49546	-1.73551	-2.10959	-2.68184	-2.4374	-2.60783	-2.47428	-2.20597	-2.62706	-2.32179	-2.40373	-2.99538	-2.44703	-2.5409	-2.46719
-2.68174	-2.86399	-2.69348	-2.69321	-2.78796	-2.70578	-2.78642	-2.70544	-2.12827	-2.5596	-2.06465	-2.20168	-2.44342	-2.50001	-2.61908	-2.52933	-2.28589	-2.65948	-2.12696	-2.36693	-2.71026	-2.62387	-2.62745	-2.62732
-2.71089	-2.83548	-2.63201	-2.71685	-2.77068	-2.71962	-2.7928	-2.7108	-2.04782	-2.49978	-2.06912	-2.08783	-2.42414	-2.44547	-2.70168	-2.46891	-2.13838	-2.62177	-2.03658	-2.37063	-2.65186	-2.53001	-2.6565	-2.48873
-2.69708	-2.88897	-2.64001	-2.72382	-2.75575	-2.71586	-2.80464	-2.70529	-2.08443	-2.60926	-2.14561	-2.09549	-2.68791	-2.44968	-2.59256	-2.56034	-2.02763	-2.98391	-2.13227	-2.45538	-2.85953	-2.5424	-2.57086	-2.50618
-2.68634	-2.85139	-2.70083	-2.70692	-2.74961	-2.74507	-2.75659	-2.71286	-2.08495	-2.5908	-2.01366	-2.09663	-2.78135	-2.49081	-2.56684	-2.61781	-2.03315	-2.79621	-2.24199	-2.35232	-2.65995	-2.50466	-2.60808	-2.5897
-2.6772	-2.86114	-2.67153	-2.70018	-2.75517	-2.7576	-2.74607	-2.72097	-2.10503	-2.7348	-2.14487	-2.14887	-2.66236	-2.51188	-2.61384	-2.62161	-2.1217	-2.82978	-2.1277	-2.43709	-2.76449	-2.55602	-2.56253	-2.51729
-2.70707	-2.82787	-2.68672	-2.72433	-2.78314	-2.75786	-2.78889	-2.69135	-2.15287	-2.71459	-2.011	-2.05312	-2.76452	-2.48107	-2.80225	-2.65149	-2.01336	-2.95471	-2.26023	-2.40964	-2.83405	-2.59632	-2.62294	-2.55738
-2.69379	-2.79175	-2.65275	-2.73776	-2.73736	-2.73395	-2.76615	-2.72002	-2.07997	-2.5846	-2.03444	-2.19823	-2.64738	-2.42299	-2.59653	-2.56179	-2.14973	-2.77649	-2.23213	-2.42952	-2.56811	-2.47222	-2.68964	-2.51836
-2.67462	-2.7795	-2.65699	-2.71235	-2.81096	-2.73725	-2.79292	-2.70211	-2.01178	-2.66936	-1.84205	-2.14952	-2.86227	-2.53189	-2.7443	-2.36694	-2.14765	-2.77622	-2.17585	-2.36638	-2.73479	-2.50729	-2.59338	-2.66397
-2.70534	-2.85987	-2.64037	-2.68852	-2.82335	-2.74757	-2.72471	-2.72826	-2.06689	-2.91204	-1.90822	-2.12568	-2.44198	-2.527	-2.71036	-2.48526	-2.12238	-2.81796	-1.55529	-2.28196	-2.76378	-2.54219	-2.6755	-2.60961
-2.71174	-2.79553	-2.65723	-2.73068	-2.72474	-2.73639	-2.78722	-2.73884	-2.16233	-2.84552	-1.88034	-2.1038	-2.43767	-2.49313	-2.60431	-2.4351	-2.17326	-2.66638	-2.14914	-2.31228	-2.56953	-2.61075	-2.61916	-2.62261
-2.70879	-2.80909	-2.63338	-2.72428	-2.71366	-2.70261	-2.78856	-2.71925	-2.06918	-2.70816	-1.72135	-2.27837	-2.60351	-2.55702	-2.52928	-2.58336	-2.13451	-2.84587	-1.90426	-2.34871	-2.68345	-2.48431	-2.58742	-2.63738
-2.67736	-2.8414	-2.64244	-2.7524	-2.72852	-2.73619	-2.77845	-2.74493	-1.8875	-2.94382	-2.17082	-2.41326	-2.49685	-2.41163	-2.56955	-2.43866	-2.01562	-2.90131	-1.7588	-2.18969	-2.49615	-2.522	-2.62984	-2.50347
-2.68382	-2.77751	-2.61512	-2.72495	-2.72767	-2.75218	-2.78063	-2.7517	-1.99612	-2.46926	-2.07446	-2.41424	-2.69071	-2.49601	-2.60698	-2.49112	-2.11368	-2.79755	-1.83495	-2.18514	-2.37739	-2.67881	-2.624	-2.54166
-2.67704	-2.76278	-2.63628	-2.75553	-2.76519	-2.74911	-2.78276	-2.69378	-2.07043	-2.6063	-2.25456	-2.25148	-2.6464	-2.52131	-2.67033	-2.5496	-1.996	-2.95183	-1.81756	-2.41307	-2.62662	-2.55581	-2.57622	-2.55294
-2.69865	-2.79423	-2.64381	-2.74253	-2.75992	-2.74944	-2.78403	-2.69748	-1.97434	-2.76111	-2.0508	-2.35166	-2.80576	-2.50996	-2.65149	-2.56757	-1.983	-2.54276	-2.08714	-2.24924	-2.91926	-2.46623	-2.60436	-2.57393
-2.66243	-2.76452	-2.63358	-2.75541	-2.79658	-2.72505	-2.77039	-2.69114	-1.84946	-2.47935	-2.03421	-2.38573	-2.57797	-2.52235	-2.78148	-2.53409	-2.02426	-2.78508	-2.3161	-2.11443	-2.76878	-2.58103	-2.56635	-2.56623
-2.70887	-2.79635	-2.61994	-2.72387	-2.75266	-2.76486	-2.78734	-2.70224	-2.04315	-2.77031	-1.95007	-2.2936	-2.53684	-2.5364	-2.67459	-2.50779	-2.07197	-3.03094	-2.42834	-2.16006	-2.58955	-2.61436	-2.74545	-2.62031
-2.70081	-2.78258	-2.66542	-2.73657	-2.7652	-2.70792	-2.78515	-2.71205	-2.03327	-2.59277	-2.1644	-2.2483	-2.53864	-2.48343	-2.69793	-2.46763	-1.96771	-2.72198	-2.26008	-2.2031	-2.49883	-2.49213	-2.62019	-2.75436
-2.70538	-2.7968	-2.62819	-2.72372	-2.75563	-2.74242	-2.75548	-2.74499	-2.07151	-2.78111	-2.26096	-2.23619	-2.22307	-2.48776	-2.7611	-2.49239	-2.12002	-2.73805	-2.25846	-2.35657	-2.40409	-2.55927	-2.74251	-2.76061
-2.68074	-2.87835	-2.63499	-2.73889	-2.76167	-2.7599	-2.79003	-2.70747	-2.1113	-3.03996	-2.138	-2.05479	-3.16887	-2.53753	-2.67517	-2.62428	-1.80969	-2.88784	-2.45317	-2.26752	-2.70501	-2.55256	-2.56756	-2.77252
-2.71816	-2.81306	-2.63217	-2.74403	-2.82915	-2.73826	-2.75687	-2.72441	-2.01684	-2.60879	-2.39517	-1.91419	-2.32101	-2.5223	-2.71034	-2.52702	-2.03683	-2.73344	-2.10525	-2.17929	-2.7623	-2.5753	-2.61769	-2.69561
-2.76182	-2.80274	-2.67821	-2.75501	-2.78605	-2.7598	-2.75676	-2.70682	-2.11738	-2.64652	-2.23603	-1.9983	-2.19998	-2.44046	-2.63652	-2.60898	-2.004	-2.75718	-2.20589	-2.39963	-2.721	-2.49309	-2.69674	-2.90757
-2.68138	-2.80525	-2.70281	-2.7265	-2.81249	-2.71484	-2.77375	-2.72351	-2.1743	-2.81969	-2.08015	-2.21032	-2.31428	-2.55013	-2.63072	-2.54318	-1.97673	-2.81059	-2.17513	-2.2271	-2.77386	-2.4907	-2.55454	-2.74799
-2.7001	-2.76445	-2.66101	-2.76361	-2.76099	-2.72071	-2.78636	-2.72202	-2.0528	-2.85191	-2.22676	-2.36924	-2.60934	-2.55687	-2.4805	-2.52069	-1.94061	-2.75654	-2.11279	-2.20473	-2.55262	-2.55272	-2.74912	-2.83799
-2.7019	-2.81147	-2.66749	-2.73832	-2.72229	-2.7403	-2.77981	-2.72657	-2.16938	-2.79122	-2.09547	-2.38796	-2.36075	-2.47911	-2.63552	-2.65677	-2.06724	-2.72677	-2.20752	-2.12501	-2.08521	-2.50765	-2.57987	-2.8829
-2.67669	-2.81713	-2.65444	-2.74699	-2.78488	-2.72675	-2.77152	-2.72654	-2.12712	-2.86287	-2.12724	-2.46411	-2.63219	-2.55508	-2.60913	-2.50514	-2.23855	-2.80099	-2.07978	-2.23476	-2.25364	-2.6137	-2.67811	-2.63498
-2.69577	-2.78662	-2.65168	-2.73532	-2.75058	-2.73898	-2.77701	-2.72085	-2.06161	-2.72736	-2.21328	-2.38861	-2.35272	-2.50513	-2.579	-2.44877	-2.16828	-2.82444	-2.32576	-2.16995	-2.42659	-2.55921	-2.66905	-2.74998
-2.67889	-2.77693	-2.66342	-2.75539	-2.76824	-2.69245	-2.77657	-2.71411	-1.93424	-2.658	-2.02426	-2.24964	-2.53909	-2.52929	-2.51098	-2.553	-2.21903	-2.75854	-2.01448	-2.23558	-2.86879	-2.49118	-2.5859	-2.74732
-2.68353	-2.8258	-2.65054	-2.73043	-2.77196	-2.71532	-2.77272	-2.7219	-2.0775	-2.6821	-2.03294	-2.23378	-2.62461	-2.52881	-2.61767	-2.50771	-2.05958	-2.72195	-2.15942	-2.40022	-2.34854	-2.53654	-2.65194	-2.88433
-2.71799	-2.82272	-2.62334	-2.7466	-2.76573	-2.73773	-2.76423	-2.70127	-2.00076	-2.86685	-1.8294	-2.08393	-2.47778	-2.49423	-2.60006	-2.496	-1.9797	-2.7525	-2.17931	-2.33128	-2.44433	-2.56589	-2.50155	-2.71712
-2.70931	-2.81392	-2.62186	-2.73889	-2.79264	-2.70708	-2.80259	-2.72301	-1.95788	-2.45726	-1.86101	-2.34584	-2.57198	-2.6299	-2.57171	-2.55175	-2.11686	-2.54774	-2.10529	-2.42076	-2.71653	-2.55639	-2.53288	-2.79153
-2.7005	-2.81347	-2.64752	-2.69517	-2.76545	-2.72881	-2.82295	-2.74486	-2.00056	-2.8217	-1.77434	-2.21373	-2.60791	-2.65124	-2.61875	-2.48778	-2.20123	-2.95315	-2.12301	-2.30122	-2.77776	-2.63432	-2.45057	-2.95653
-2.69183	-2.83756	-2.66582	-2.72536	-2.83891	-2.68886	-2.74758	-2.74128	-2.00676	-2.66747	-2.15051	-2.27698	-2.58042	-2.643	-2.54088	-2.49524	-1.98852	-2.62267	-1.86753	-2.30985	-2.67984	-2.5114	-2.51896	-2.74752
-2.69634	-2.81492	-2.66777	-2.70286	-2.78962	-2.70968	-2.78521	-2.77241	-1.9836	-2.77555	-1.9824	-2.27396	-2.48538	-2.64825	-2.64004	-2.46583	-2.20214	-2.87441	-2.09737	-2.14468	-2.57952	-2.49915	-2.50859	-2.74692
-2.67278	-2.79785	-2.64044	-2.72241	-2.74559	-2.70939	-2.82049	-2.73121	-1.95125	-2.57164	-2.39692	-2.30582	-2.40567	-2.52305	-2.50147	-2.53044	-2.19101	-2.98777	-1.8435	-2.15669	-2.48283	-2.45421	-2.70645	-2.68478
-2.68858	-2.84147	-2.65415	-2.74896	-2.80461	-2.73729	-2.81311	-2.70803	-2.04624	-2.71643	-2.08347	-2.20345	-2.62758	-2.55709	-2.64455	-2.50244	-2.18632	-2.81203	-1.80598	-2.20839	-2.49797	-2.52213	-2.60283	-2.58894
-2.64549	-2.81361	-2.66995	-2.687	-2.7557	-2.71684	-2.82276	-2.718	-1.99827	-2.74726	-2.13045	-2.26636	-2.74585	-2.60424	-2.6241	-2.5121	-2.1946	-2.78839	-2.26026	-2.021	-2.46267	-2.49636	-2.58304	-2.57879
-2.66232	-2.83035	-2.65082	-2.71276	-2.77616	-2.71253	-2.77663	-2.72624	-2.02664	-3.0094	-2.18727	-2.16729	-2.60986	-2.34565	-2.7117	-2.5231	-2.09479	-2.79268	-2.34559	-2.11843	-2.4039	-2.55948	-2.52259	-2.48939
-2.65798	-2.81902	-2.6581	-2.6822	-2.79528	-2.74069	-2.81194	-2.74009	-1.96588	-2.64218	-2.03097	-2.21221	-2.79946	-2.47779	-2.51428	-2.50858	-2.04345	-2.76407	-1.97155	-1.98718	-2.55382	-2.4973	-2.54717	-2.55896
-2.64849	-2.79449	-2.67836	-2.68547	-2.80635	-2.72672	-2.81207	-2.73604	-2.12065	-2.7104	-2.06811	-2.48219	-2.69761	-2.51	-2.68098	-2.51976	-2.05271	-2.80237	-2.03935	-2.00088	-2.61007	-2.64156	-2.55327	-2.81815
-2.65559	-2.84458	-2.64989	-2.66475	-2.76754	-2.7448	-2.78539	-2.73814	-2.04437	-2.73991	-1.88493	-2.55276	-2.40342	-2.55327	-2.5099	-2.54025	-1.95197	-2.94174	-1.70955	-2.11585	-2.49811	-2.49655	-2.50694	-2.64832
-2.67065	-2.8655	-2.6737	-2.68592	-2.76684	-2.73612	-2.74411	-2.72308	-2.12608	-2.80979	-2.12142	-2.37052	-2.63194	-2.39174	-2.46394	-2.44554	-1.98795	-2.89194	-1.72853	-2.30466	-2.39399	-2.39795	-2.6816	-2.75951
-2.67258	-2.8356	-2.70307	-2.7007	-2.70786	-2.7249	-2.77078	-2.7395	-2.10105	-2.56155	-2.15743	-2.38051	-2.76179	-2.57345	-2.46031	-2.33624	-2.08414	-2.93222	-1.99126	-2.01749	-2.67704	-2.48022	-2.67932	-2.59954
-2.69831	-2.89606	-2.66736	-2.69662	-2.75944	-2.75875	-2.78859	-2.74065	-1.9931	-2.63106	-2.01204	-2.34576	-2.43671	-2.4618	-2.4673	-2.55313	-2.0367	-2.97593	-2.34693	-2.27517	-2.76931	-2.49817	-2.5768	-2.67292
-2.68011	-2.80326	-2.6621	-2.69831	-2.73809	-2.73433	-2.73448	-2.72834	-2.00036	-2.65749	-2.18937	-2.28769	-2.81082	-2.5007	-2.60087	-2.52943	-1.99979	-3.12088	-2.21954	-2.1798	-2.66447	-2.45488	-2.52966	-2.5281
-2.6837	-2.83176	-2.6645	-2.71044	-2.75317	-2.75802	-2.75318	-2.72917	-1.92611	-2.62144	-2.24757	-2.44445	-2.57782	-2.47359	-2.61023	-2.55415	-1.97229	-2.41276	-2.01305	-2.04738	-2.51745	-2.63605	-2.5478	-2.54977
-2.68104	-2.81214	-2.65425	-2.7244	-2.75532	-2.71408	-2.75645	-2.72731	-2.05135	-2.74613	-1.99105	-2.26626	-2.57712	-2.50863	-2.4834	-2.44119	-1.92293	-2.61378	-2.00126	-2.12804	-2.50196	-2.4362	-2.59398	-2.55667
-2.67303	-2.80199	-2.65466	-2.74313	-2.80784	-2.73386	-2.81106	-2.73294	-2.01024	-2.56814	-2.24039	-2.09931	-2.63959	-2.4798	-2.75983	-2.55363	-1.88471	-3.00787	-2.23242	-2.22311	-2.52517	-2.59003	-2.6687	-2.58446
-2.67653	-2.85376	-2.70202	-2.7352	-2.82954	-2.73365	-2.77845	-2.73186	-2.01678	-2.7277	-2.07188	-2.31255	-2.59082	-2.52063	-2.58468	-2.59702	-2.02885	-2.67433	-2.22629	-2.23162	-2.19451	-2.66522	-2.57708	-2.42442
-2.67009	-2.85137	-2.70174	-2.72189	-2.78445	-2.75738	-2.78169	-2.7177	-2.06997	-2.22424	-2.21203	-1.93375	-2.44429	-2.46301	-2.55871	-2.51717	-2.13024	-2.61923	-1.75711	-2.16456	-2.53325	-2.43968	-2.60947	-2.4609
-2.70101	-2.81184	-2.67827	-2.68965	-2.74857	-2.73427	-2.77734	-2.76341	-2.09032	-2.65623	-2.16802	-2.11797	-2.68985	-2.5665	-2.6346	-2.56051	-2.08766	-2.7027	-2.14307	-2.23839	-2.67909	-2.42895	-2.65794	-2.71248
-2.67893	-2.83104	-2.65896	-2.72044	-2.84712	-2.72756	-2.77864	-2.6958	-1.98296	-2.81039	-1.90701	-2.08273	-2.75782	-2.44972	-2.73062	-2.53979	-2.0925	-2.64282	-2.40447	-2.28745	-2.8091	-2.53252	-2.51404	-2.76248
-2.69581	-2.82688	-2.64643	-2.71513	-2.82283	-2.74067	-2.76243	-2.72494	-1.9627	-2.41252	-2.11425	-2.18958	-2.69902	-2.64654	-2.58129	-2.46653	-2.12861	-2.68833	-2.11359	-2.30246	-2.6069	-2.54687	-2.56769	-2.81015
-2.68413	-2.79899	-2.6943	-2.72726	-2.75143	-2.73786	-2.7593	-2.7421	-1.97204	-2.47717	-2.2093	-2.40421	-2.71953	-2.53851	-2.68377	-2.57079	-2.01305	-2.49268	-1.72246	-2.23726	-2.57835	-2.59298	-2.60296	-2.62463
-2.68031	-2.81352	-2.62254	-2.72709	-2.79604	-2.69855	-2.74774	-2.73119	-2.02208	-2.39796	-2.38118	-2.35466	-2.59271	-2.58672	-2.67317	-2.59354	-2.02252	-2.7145	-1.43816	-2.08308	-2.50813	-2.65228	-2.56214	-2.75791
-2.6635	-2.78634	-2.63331	-2.7173	-2.82973	-2.71757	-2.79231	-2.69701	-1.93236	-2.83951	-1.94987	-2.25923	-2.51462	-2.48069	-2.70785	-2.52432	-2.00229	-2.71044	-1.70921	-1.88024	-2.62318	-2.51929	-2.5556	-2.67905
-2.69818	-2.80324	-2.63838	-2.73953	-2.7986	-2.70993	-2.78679	-2.70323	-1.97213	-2.58077	-2.37669	-2.1972	-2.2791	-2.49956	-2.65721	-2.638	-2.00469	-2.56544	-1.65714	-2.18728	-2.65104	-2.57011	-2.61502	-2.90237
-2.67767	-2.81203	-2.6605	-2.72401	-2.73732	-2.71234	-2.7633	-2.71115	-1.99697	-2.73104	-2.11301	-2.10027	-2.51998	-2.42751	-2.59679	-2.63217	-2.05358	-2.72354	-1.57028	-2.26362	-2.45351	-2.498	-2.61083	-2.83452
-2.6778	-2.81184	-2.65464	-2.7122	-2.83784	-2.71196	-2.79075	-2.73323	-2.07707	-2.62612	-2.12545	-2.03958	-2.3002	-2.46721	-2.66342	-2.58394	-1.97676	-2.73298	-2.24755	-2.36101	-2.49625	-2.52546	-2.54031	-2.86098
-2.65667	-2.84016	-2.63257	-2.75348	-2.77757	-2.68334	-2.7774	-2.72006	-2.07219	-2.50524	-2.297	-2.20653	-2.47501	-2.51058	-2.70433	-2.57091	-2.15217	-2.82476	-2.31599	-2.209	-2.38212	-2.5628	-2.5866	-2.88751
-2.68897	-2.85218	-2.68703	-2.7303	-2.72267	-2.73368	-2.796	-2.72337	-1.94505	-2.75425	-2.32622	-2.07055	-2.57014	-2.3808	-2.66854	-2.4528	-2.09719	-2.81936	-2.14297	-2.28688	-2.34861	-2.52089	-2.46793	-2.65999
-2.71392	-2.85473	-2.66302	-2.69764	-2.86623	-2.71019	-2.78894	-2.7211	-2.18885	-2.86002	-2.0373	-2.11165	-2.61621	-2.47527	-2.76108	-2.44084	-2.08276	-2.6224	-2.30965	-2.23103	-2.63062	-2.46946	-2.47647	-2.7619
-2.64641	-2.84507	-2.66055	-2.70124	-2.77565	-2.7064	-2.83514	-2.71326	-2.06011	-2.90915	-1.92248	-2.16903	-2.58488	-2.40292	-2.65372	-2.46629	-2.12875	-2.70655	-2.18394	-2.30857	-2.57909	-2.49772	-2.73195	-2.69394
-2.67904	-2.83344	-2.61514	-2.72378	-2.77388	-2.70604	-2.78151	-2.72807	-2.10393	-2.79512	-2.26099	-2.26933	-2.81293	-2.54614	-2.63367	-2.60638	-1.96876	-2.56017	-2.20433	-2.41749	-2.65255	-2.54798	-2.55949	-2.73695
-2.65868	-2.8399	-2.63975	-2.65546	-2.77882	-2.73854	-2.76872	-2.70367	-2.11574	-2.94532	-2.0193	-1.78755	-2.36133	-2.55453	-2.59365	-2.54737	-1.81509	-2.71176	-2.12996	-2.37054	-2.53805	-2.44982	-2.55255	-2.48664
-2.66072	-2.8784	-2.62434	-2.70163	-2.78611	-2.72	-2.74972	-2.71052	-2.16035	-2.59208	-1.99262	-1.75733	-2.64524	-2.45336	-2.69944	-2.54157	-1.80486	-2.78619	-2.00513	-2.21707	-2.49708	-2.61889	-2.62195	-2.547
-2.66344	-2.79328	-2.68866	-2.6612	-2.78411	-2.7511	-2.75574	-2.74215	-2.13374	-2.81282	-1.84125	-1.84878	-2.49105	-2.54537	-2.61543	-2.52498	-1.89017	-2.80224	-1.90373	-2.32077	-2.71853	-2.52944	-2.54303	-2.55717
-2.64715	-2.86517	-2.66821	-2.72282	-2.79048	-2.71139	-2.77806	-2.71561	-2.05547	-2.47358	-2.12537	-2.28036	-2.50193	-2.5561	-2.60176	-2.5965	-2.15325	-2.65749	-2.39556	-2.18895	-2.6135	-2.65864	-2.5198	-2.48712
[truncated: 2,969 more rows]

## Sheet: Supplementary Fig. 11
preseasonal human rate - w/o new 1918 sequences								preseasonal human rate - w/ new 1918 sequences
[truncated: 4,503 more rows]
